# Supplementary material for: Highly Efficient CRISPR-Mediated Base Editing in Sinorhizobium meliloti
Source: Front Microbiol. 2021 Jun 18;12:686008. doi: 10.3389/fmicb.2021.686008 (PMC8253261; doi:10.3389/fmicb.2021.686008)
Supplement: Supplementary file 9 [file Data_Sheet_1.XLSX]

## Sheet: Chromosome
Supplementary Table S5: sgRNAs containing iSTOP targetable sites in forward strands of the genome (Chromosome)
gene	sgRNA sequence (5'-3')	GC content of sgRNA	Cs_position	iSTOP codon	iSTOP position in gene body (%)
gene:SMc02793_S	ATTCCAGTCCTCCCATGCGCTGG	0.6	97	CAG	11
gene:SMc02793_S	GAAGCAGCTGATGCAGGTCATGG	0.55	148	CAG	18
gene:SMc02793_S	GCTGATGCAGGTCATGGACGCGG	0.6	157	CAG	19
gene:SMc02793_S	CAGGTCATGGACGCGGTCGACGG	0.65	157	CAG	19
gene:SMc02793_S	GATCAGAGATGCCGCGAGATCGG	0.55	238	CAG	28
gene:SMc02793_S	GTGCGCCAGCATCGCGTGCTCGG	0.7	631	CAG	76
gene:SMc02793_S	AACGACGCAGAGCTTCCACGGGG	0.6	655	CAG	79
gene:SMc02792_S	GAGCAGCCGCTGGAAGCGTCTGG	0.7	115	CAG	19
gene:SMc02792_S	TCGGATCAGACGATGTCGCTTGG	0.55	229	CAG	38
gene:SMc02792_S	CGCCTATCAGCTCGAAGGCGAGG	0.65	478	CAG	79
gene:SMc02792_S	GCCTATCAGCTCGAAGGCGAGGG	0.6	478	CAG	79
gene:SMc02792_S	CCAGCTCTTCGAGAGGATCGAGG	0.6	499	CAG	83
gene:SMc02792_S	CAGCTCTTCGAGAGGATCGAGGG	0.55	499	CAG	83
aroE1_S	TCGCGATCGCCGCTCATTCATGG	0.6	67	CGA	7
aroE1_S	GCTGAAACAGTTCGGAATTCGGG	0.45	100	CAG	11
aroE1_S	CTGAAACAGTTCGGAATTCGGGG	0.45	100	CAG	11
aroE1_S	TGAAACAGTTCGGAATTCGGGGG	0.45	100	CAG	11
aroE1_S	ATGGGACCGAATCTCGGCCGCGG	0.65	382	CGA	44
aroE1_S	ATACAGGCGATCCGCGACCGCGG	0.65	436	CAG	50
aroE1_S	TACAGGCGATCCGCGACCGCGGG	0.7	436	CAG	50
aroE1_S	ACAGGCGATCCGCGACCGCGGGG	0.75	436	CAG	50
aroE1_S	GTTGCGGCAGGCGGAAGAGCAGG	0.7	709	CAG	82
aroE1_S	TTGCGGCAGGCGGAAGAGCAGGG	0.65	709	CAG	82
aroE1_S	CAGGGCTTCCGCATCGTCGACGG	0.65	721	CAG	83
aroE1_S	ACAGATCATCATCAGCGATATGG	0.4	826	CAG	95
coaE_S	AGGAGCAGGAGTTCGTTGCGCGG	0.6	274	CAG	46
dnaQ_S	CAGGAAATCGTCGATTTCTTCGG	0.4	223	CAG	30
dnaQ_S	TAGACAACTCCCATCGAACCAGG	0.5	439	CGA	60
secB_S	GCAGATGTTTGCCCAGCGCATGG	0.6	433	CAG	85
secB_S	GTTTGCCCAGCGCATGGCCGAGG	0.7	445	CAG	87
secB_S	CCAGCGCATGGCCGAGGAAAAGG	0.65	445	CAG	87
gene:SMc02787_S	TCCAGGGATTCGGCGTGCTCCGG	0.65	148	CAG	25
gene:SMc02786_S	CTGCAATTGCGTAGCGTCTTAGG	0.5	61	CAA	8
gene:SMc02786_S	CGCTCAAGGGCCGGAAGCCAAGG	0.7	139	CAA	19
gene:SMc02786_S	TCAGCTTCCACGTCGCGAGACGG	0.6	175	CAG	24
gene:SMc02786_S	CTCCGCTGAATGCCCAACTCCGG	0.6	262	CAA	37
gene:SMc02786_S	AAGCAGGGGAAACTGGTCGACGG	0.55	577	CAG	82
gene:SMc02785_S	CGACCAGGCGGGGGAACTCGCGG	0.75	1015	CAG	90
gene:SMc02785_S	GACCAGGCGGGGGAACTCGCGGG	0.75	1015	CAG	90
gene:SMc02784_S	ATGATCCAGAGCGAGGCGCACGG	0.6	313	CAG	55
gene:SMc02784_S	GCTGCTGCAGTTCCTCCTCAGGG	0.6	340	CAG	59
gene:SMc02783_S	CGTGTCTCAGAAGGAGATGGCGG	0.55	55	CAG	14
gene:SMc02783_S	GTCTCAGAAGGAGATGGCGGCGG	0.6	55	CAG	14
gyrB_S	ATGACGCAGCTTCATGCCGGCGG	0.6	319	CAG	13
gyrB_S	ATTCGACCAGAATTCCTACAAGG	0.4	346	CAG	14
gyrB_S	CAGAATTCCTACAAGGTCTCCGG	0.45	346	CAG	14
gyrB_S	CAGAAGCCGGTGTCGATCCGCGG	0.65	748	CAG	30
gyrB_S	CTCGCAGACCAAGGACAAGCTGG	0.6	1039	CAG	42
gyrB_S	CAGGCGATCCTGCCACTGCGCGG	0.7	1357	CAG	55
gyrB_S	CCAGCCGCCGCTTTACAAAGTGG	0.6	1627	CAG	66
gyrB_S	CCAGTATCTCAAGGACGAGAAGG	0.5	1666	CAG	68
gyrB_S	CGTCGGCCAGGACCTTCGCGAGG	0.75	1765	CAG	72
gyrB_S	GTGGAGCAGGCCGCCATCGCCGG	0.75	1855	CAG	76
gyrB_S	TCAGTTGATCGCCGCCGAAGTGG	0.6	1912	CAG	78
gyrB_S	TCAGCTCAAGGCACGGCTGAAGG	0.6	2095	CAG	86
gyrB_S	CATGCAGCGCTACAAGGGCCTGG	0.65	2230	CAG	91
gyrB_S	ATGCAGCGCTACAAGGGCCTGGG	0.6	2230	CAG	91
gyrB_S	AAATGAACGCCGAGCAATTGTGG	0.45	2266	CAA	93
gene:SMc02781_S	CGGCCAGCAATCTTCAGCCCTGG	0.65	157	CAG	26
gene:SMc02781_S	TCGACGAGGGCAACCAGCGCTGG	0.7	235	CAG	39
gene:SMc02781_S	GCGCTGCAGACGCAGCTCGCCGG	0.75	370	CAG	61
gene:SMc02781_S	TGCAGACGCAGCTCGCCGGATGG	0.7	370	CAG	61
gene:SMc02781_S	CATGCAGGTGCTCGGCGTTCCGG	0.65	433	CAG	72
gabD1_S	GTTTCGCCAGGCTGCTCTCGTGG	0.65	31	CAG	2
gabD1_S	TTTCGCCAGGCTGCTCTCGTGGG	0.6	31	CAG	2
gabD1_S	CGGCGCGGGTGCAGAAGGAATGG	0.7	181	CAG	12
gabD1_S	GCGGGTGCAGAAGGAATGGGCGG	0.65	181	CAG	12
gabD1_S	TGCAGAAGGAATGGGCGGCGAGG	0.65	181	CAG	12
gabD1_S	GGAGCAGGGCAAGCCGCTAGCGG	0.7	292	CAG	20
gabD1_S	GCAGGGCAAGCCGCTAGCGGAGG	0.75	292	CAG	20
gabD1_S	TCAGAAGGACAAGCGCATTCTGG	0.5	403	CAG	27
gabD1_S	TGTGCAGGACGGCGTCTACGAGG	0.65	892	CAG	61
gabD1_S	CGACCAGCCGGCGCTGAAAAAGG	0.65	1000	CAG	68
gabD1_S	CAGGCGAACGACACCGAATTCGG	0.55	1216	CAG	83
TRm19_S	CTCTGGCTGACTGGCTCGAGCGG	0.65	133	CAG	13
TRm19_S	TGGCTCGAGCGGCAGGGGATCGG	0.7	133	CAG	13
TRm19_S	GTCGGGATCGAAGCGTCCGGCGG	0.7	163	CAG	16
TRm19_S	GGATGCGCGATGCCATGCGCCGG	0.7	343	CAG	33
TRm19_S	GCCGCGAGCGTTTCACCGACAGG	0.7	451	CAG	44
TRm19_S	GCGAGCGTTTCACCGACAGGTGG	0.65	451	CAG	44
TRm19_S	CACCGACAGGTGGATCCTCGAGG	0.65	451	CAG	44
TRm19_S	GATCTGATCGAAAGCATCGACGG	0.45	580	CAG	57
TRm19_S	ATCGAAAGCATCGACGGCATCGG	0.5	580	CAG	57
TRm19_S	AAAAGGCAAATCCCACAAAGCGG	0.4	841	CAG	82
hpcH_S	CCGCTTTCAGCTCGGTCTCTGGG	0.6	52	CAG	6
hpcH_S	CTTTCAGCTCGGTCTCTGGGTGG	0.6	52	CAG	6
hpcH_S	GCGCAGTATCGCGCCGTCGCCGG	0.75	175	CAG	21
hpcH_S	CAGTATCGCGCCGTCGCCGGCGG	0.75	175	CAG	21
hpcH_S	ATCAAGCAGATCCTGGATGCCGG	0.5	250	CAG	31
hpcH_S	GCAAACGCTGCTGATCCCGATGG	0.6	271	CAA	33
hpcH_S	GCTGCTGCAGATCGAGAGCCGGG	0.65	448	CAG	55
hpcH_S	CTGCAGATCGAGAGCCGGGCAGG	0.7	448	CAG	55
hpcH_S	TGCAGATCGAGAGCCGGGCAGGG	0.65	448	CAG	55
gene:SMc02777_S	GAAGCAAAACACCGTCTTCAAGG	0.45	10	CAA	1
gene:SMc02777_S	AAAAACGACCGAACAGCCACTGG	0.5	409	CGA	46
gene:SMc02777_S	AAAACGACCGAACAGCCACTGGG	0.5	409	CGA	46
gene:SMc02777_S	TCCCGACCAGGACCCGGCCTGGG	0.75	526	CAG	59
gene:SMc02777_S	TGCTCGCCGAACAGGCCTGCCGG	0.7	820	CAG	93
gene:SMc02777_S	CTGCCGGCGACACCTGAAATCGG	0.6	832	CGA	94
gene:SMc02777_S	GGCGACACCTGAAATCGGCGCGG	0.65	832	CGA	94
gene:SMc02777_S	GCGACACCTGAAATCGGCGCGGG	0.65	832	CGA	94
gene:SMc02776_S	ATCTTGCCTTCGATCAGGGCCGG	0.55	250	CAG	16
gene:SMc02776_S	GATCAGGGCCGGCTCGCCGTTGG	0.75	250	CAG	16
gene:SMc02776_S	GTCAATCAGCTGACGCTCTACGG	0.5	613	CAG	40
gene:SMc02776_S	TGACGCTCTACGGCCAGAGCGGG	0.65	631	CAG	41
gene:SMc02776_S	CGGCCTGCAATGCGGCGGTTCGG	0.7	793	CAA	52
gene:SMc02776_S	CTGCAATGCGGCGGTTCGGACGG	0.65	793	CAA	52
gene:SMc02776_S	TGCAATGCGGCGGTTCGGACGGG	0.65	793	CAA	52
gene:SMc02776_S	CAGCCGAGCGGTCAACGAGACGG	0.65	937	CGA	62
gene:SMc02775_S	TGCAGACGAGAAGGATAGGCCGG	0.55	4	CAG	0
gene:SMc02775_S	CTGCGGCAGCTTCTGGATTCCGG	0.6	469	CAG	45
gene:SMc02774_S	CTACTGGCAGATCGTGCTTGCGG	0.55	148	CAG	14
gene:SMc02774_S	TACTGGCAGATCGTGCTTGCGGG	0.55	148	CAG	14
gene:SMc02774_S	CAGTCGGAATCCGACATCAACGG	0.5	217	CAG	21
gene:SMc02774_S	CAACGGCCAGATCACCATCCTGG	0.6	241	CAG	24
gene:SMc02774_S	TCAGGTCAAGACGAAATATCCGG	0.4	559	CAG	56
gene:SMc02774_S	CAGGTCAAGACGAAATATCCGGG	0.45	559	CAG	56
gene:SMc02774_S	CGTCCAGGATCCCTACCGCATGG	0.65	829	CAG	83
gene:SMc02774_S	GTCCAGGATCCCTACCGCATGGG	0.6	829	CAG	83
gene:SMc02773_S	ATCGCCATGACGAACAGGTGAGG	0.55	40	CAG	2
gene:SMc02773_S	TGACGAACAGGTGAGGGCGGCGG	0.65	40	CAG	2
gene:SMc02773_S	GACGAACAGGTGAGGGCGGCGGG	0.7	40	CAG	2
gene:SMc02773_S	GAACAGGTGAGGGCGGCGGGCGG	0.75	40	CAG	2
gene:SMc02773_S	CCTGCAGAAAAACTATGGCGCGG	0.5	106	CAG	6
gene:SMc02773_S	CAGGGCGTGCTTGACGATCTCGG	0.6	439	CAG	28
gene:SMc02773_S	AGCAGCTGGTCGCCACTGCTCGG	0.65	514	CAG	33
gene:SMc02773_S	GCAGCTGGTCGCCACTGCTCGGG	0.7	514	CAG	33
gene:SMc02773_S	GATCGAACAGATCTACCACAAGG	0.45	802	CAG	51
gene:SMc02773_S	CAGGGCCGCAAGGTCGCGATAGG	0.7	1006	CAG	64
gene:SMc02773_S	CCAATGCCGAACGTCAGATCAGG	0.55	1201	CAG	77
gene:SMc02773_S	TGCATGTGTTCCGGCAGGGGCGG	0.65	1477	CAG	95
gene:SMc02773_S	GTTCCGGCAGGGGCGGCTTGTGG	0.75	1477	CAG	95
gene:SMc02772_S	CCAGACCTTCGTCATCATCACGG	0.5	196	CAG	20
gene:SMc02772_S	CGCCACGCAGGCCGAAGGCTGGG	0.75	742	CAG	76
gene:SMc02772_S	GCTGCAGGCGATCGCTTCGTCGG	0.65	763	CAG	78
gene:SMc02772_S	TTCTGGCAGCGCATCATCACCGG	0.55	901	CAG	92
gene:SMc02772_S	TCTGGCAGCGCATCATCACCGGG	0.6	901	CAG	92
gene:SMc02772_S	TCGTCTATTTCGACCAGTTGCGG	0.45	949	CAG	97
gene:SMc02772_S	TCTATTTCGACCAGTTGCGGCGG	0.5	949	CAG	97
gene:SMc02772_S	TTTCGACCAGTTGCGGCGGCGGG	0.65	949	CAG	97
gene:SMc02772_S	TTCGACCAGTTGCGGCGGCGGGG	0.7	949	CAG	97
gene:SMc02772_S	TCGACCAGTTGCGGCGGCGGGGG	0.75	949	CAG	97
gene:SMc02771_S	GCCCGAGCAGAACCTCTATCCGG	0.6	376	CAG	36
gene:SMc02771_S	CAGAACCTCTATCCGGCCGAAGG	0.6	376	CAG	36
gene:SMc02771_S	AGGCCGAGGCGTCCGTTCGCTGG	0.75	475	CGA	46
gene:SMc02771_S	CAACGCCCAGTCGATGGAACGGG	0.6	709	CAG	69
gene:SMc02771_S	CAGTCGATGGAACGGGCGTTTGG	0.6	709	CAG	69
gene:SMc02771_S	CGTCATTCAGTCGCTTGCGGCGG	0.6	874	CAG	85
gene:SMc02771_S	GTCATTCAGTCGCTTGCGGCGGG	0.6	874	CAG	85
gene:SMc02771_S	TCATTCAGTCGCTTGCGGCGGGG	0.6	874	CAG	85
gene:SMc02770_S	CATCCAGATGCTGCATTTCCTGG	0.5	484	CAG	37
gene:SMc02770_S	ATCCAGATGCTGCATTTCCTGGG	0.45	484	CAG	37
gene:SMc02770_S	TCCAGATGCTGCATTTCCTGGGG	0.5	484	CAG	37
gene:SMc02770_S	GGTCTGTCAACCGGCCGTGCCGG	0.7	532	CAA	41
gene:SMc02770_S	TCAACCGGCCGTGCCGGTTCTGG	0.7	532	CAA	41
gene:SMc02770_S	GCAGCCCGGCTTCATGCGCATGG	0.7	724	CAG	56
gene:SMc02770_S	CTACCTGCAGACCGTGCAGGTGG	0.65	925	CAG	72
gene:SMc02770_S	CATGCAACATGCGCTGCCCAAGG	0.6	949	CAA	74
gene:SMc02770_S	ATGCAACATGCGCTGCCCAAGGG	0.55	949	CAA	74
gene:SMc02770_S	GCGGCGCAGACGATCTGCACCGG	0.7	1084	CAG	85
gene:SMc02770_S	CAGCCCGACGTCGGCCATTACGG	0.65	1132	CAG	88
gene:SMc02770_S	GCATAGTCGCCTTCCAGCGCCGG	0.65	1210	CAG	94
gene:SMc02770_S	GTCAAACAGCTCATCAAGGGCGG	0.5	1246	CAG	97
gene:SMc02769_S	CCAATCTGCACTGATCCGTCCGG	0.55	7	CAA	1
gene:SMc02769_S	ACAATGGGCACATCATCGTACGG	0.45	202	CAA	47
gene:SMc02769_S	CAATGGGCACATCATCGTACGGG	0.5	202	CAA	47
gene:SMc02768_S	GGCAAAATGCGCGAGCGACGCGG	0.65	100	CAA	13
gene:SMc02768_S	GGCAAAATGCGCGAGCGACGCGG	0.65	109	CGA	14
gene:SMc02768_S	TTCTCATCCGGCACCAAGGCTGG	0.6	217	CAA	28
trpB_S	TCCTCGATCTCCAGGATGAATGG	0.5	118	CAG	9
trpB_S	ATCTCCAGGATGAATGGGCGAGG	0.55	118	CAG	9
trpB_S	TCTCCAGGATGAATGGGCGAGGG	0.55	118	CAG	9
trpB_S	CGGCCAGCACGGAGTGGCATCGG	0.7	376	CAG	30
trpB_S	CTTCCAGGCAGTCATCGGTGAGG	0.6	649	CAG	53
trpB_S	CAGCAGATCCTCGAAGCCGAAGG	0.6	676	CAG	55
trpB_S	CAGCAGATCCTCGAAGCCGAAGG	0.6	679	CAG	55
trpB_S	CAGACGCTGACGCGGCTCGAAGG	0.7	1045	CAG	85
trpA_S	GGAGCAACGGTTCGCCGACGTGG	0.7	19	CAA	2
trpA_S	GCAACGGTTCGCCGACGTGGCGG	0.7	19	CAA	2
trpA_S	GCAGTCTCTCGCCAAGACGCTGG	0.65	229	CAG	27
accD_S	TGTCGCTGATGCAGCTGCCGCGG	0.65	532	CAG	58
accD_S	GGGTGATCGAGCAGACGCTGCGG	0.65	709	CAG	77
accD_S	CCAGACTTCGGAATATCTGCTGG	0.5	742	CAG	81
folC_S	ATCAGGCCTATCTCGGCGACCGG	0.6	529	CAG	39
folC_S	TCAGGCCTATCTCGGCGACCGGG	0.65	529	CAG	39
folC_S	ACAGGATTTCATGGCGCATGAGG	0.5	691	CAG	51
folC_S	CCAGGATGAGAACGGCCTTGCGG	0.6	733	CAG	54
folC_S	GCATCAATATGCCAATGCCGCGG	0.5	787	CAA	58
folC_S	TCAATATGCCAATGCCGCGGCGG	0.55	787	CAA	58
folC_S	CGACCGCTCTTCCTGATCATCGG	0.55	1030	CGA	76
folC_S	CGAACAGGTCTTCACCGTGCCGG	0.6	1111	CAG	82
TRm22_S	AGTCAGCATCATTACCATCTCGG	0.4	202	CAG	17
TRm22_S	TTCTGGCCGGTCAGCTCGACCGG	0.65	313	CAG	26
TRm22_S	AGCTCGACCGGCAGACGCGCCGG	0.75	325	CAG	27
TRm22_S	GTTGAGCAACCTCAAGGCGATGG	0.55	676	CAA	58
TRm22_S	ACCTCAAGGCGATGGCTTCCTGG	0.6	682	CAA	58
TRm22_S	CCAGGTCAGCCTCGCCAGCAAGG	0.7	715	CAG	61
TRm22_S	CAGGTCAGCCTCGCCAGCAAGGG	0.65	715	CAG	61
TRm22_S	GCCAGCTCTATAAGGATCGCTGG	0.55	847	CAG	72
trxA_S	CCGAGCTCGCGGCGCAATACGGG	0.7	202	CAA	62
gene:SMc02760_S	TCTGCACCAGTTCCCGCTCGAGG	0.65	436	CAG	12
gene:SMc02760_S	AGCGCCGCAGCTCGAACTCAGGG	0.65	991	CAG	27
gene:SMc02760_S	TGAGCATCGTCCAGATGTACGGG	0.5	1060	CAG	29
gene:SMc02760_S	ACGCAGCCAGCTCGATTTCGAGG	0.6	1144	CAG	32
gene:SMc02760_S	CCCGAAGCGACGTCGGTGCCTGG	0.75	1192	CGA	33
gene:SMc02760_S	CCGAAGCGACGTCGGTGCCTGGG	0.7	1192	CGA	33
gene:SMc02760_S	GATCATCCAGTCGCTCGCGGCGG	0.65	1297	CAG	36
gene:SMc02760_S	GCAGTCGATCTATTCCTTCCAGG	0.5	1378	CAG	38
gene:SMc02760_S	CAGTCGATCTATTCCTTCCAGGG	0.45	1378	CAG	38
gene:SMc02760_S	TCTATTCCTTCCAGGGAGCCCGG	0.55	1396	CAG	39
gene:SMc02760_S	TTCCTTCCAGGGAGCCCGGCCGG	0.7	1396	CAG	39
gene:SMc02760_S	GCAGCTTTCCTTCCGCTCGACGG	0.6	1489	CAG	41
gene:SMc02760_S	AAGGCGTGCGCCGAGCGATGCGG	0.7	1798	CGA	50
gene:SMc02760_S	GTGCAGGACCTGATCGCGCTCGG	0.65	1942	CAG	54
gene:SMc02760_S	GCAGGCTTTCATCTCGACGCTGG	0.6	2329	CAG	65
gene:SMc02760_S	GCAGGACAAGGAACGCGACGAGG	0.65	2380	CAG	66
gene:SMc02760_S	AGCGCCAGAACACCGACACCTGG	0.65	2710	CAG	75
gene:SMc02760_S	GGTGCAGGGGACGCTGGCACAGG	0.75	2740	CAG	76
gene:SMc02760_S	GCACAGGACCTCAAGGGCCGCGG	0.7	2755	CAG	77
gene:SMc02760_S	GAATCGCAACGGCCGACAGCCGG	0.65	2884	CAA	80
gene:SMc02760_S	GTTGCTGCAGGTTCTTCCGTCGG	0.55	3088	CAG	86
gene:SMc02760_S	CAGGTTCTTCCGTCGGTCGACGG	0.6	3088	CAG	86
gene:SMc02760_S	CCGATGCGTGCTGATCTTCACGG	0.55	3478	CGA	97
gene:SMc02759_S	CTGGCGAAACCGCCTGCCGCAGG	0.75	361	CGA	11
gene:SMc02759_S	GCGAAACCGCCTGCCGCAGGTGG	0.75	361	CGA	11
gene:SMc02759_S	GAGACCCAGCGTATCGCCGCCGG	0.7	661	CAG	20
gene:SMc02759_S	CCGATCGAGGCCTTGCGCGTCGG	0.7	1201	CGA	37
gene:SMc02759_S	CGATCGAGGCCTTGCGCGTCGGG	0.7	1201	CGA	37
gene:SMc02759_S	CGAGGCCTTGCGCGTCGGGTCGG	0.75	1201	CGA	37
gene:SMc02759_S	GATGGCCAGATGGAGGCCGACGG	0.65	1816	CAG	57
gene:SMc02759_S	ATGGCCAGATGGAGGCCGACGGG	0.65	1816	CAG	57
gene:SMc02759_S	GCAATGGTGCGACATTCTCGAGG	0.55	1837	CAA	57
gene:SMc02759_S	CCTGCAAAGCGTGGACCTCGTGG	0.65	1942	CAA	61
gene:SMc02759_S	CCTTTCGCGAACGATGAAGGCGG	0.55	2023	CGA	63
gene:SMc02759_S	CTTTCGCGAACGATGAAGGCGGG	0.55	2023	CGA	63
gene:SMc02759_S	CGAACGATGAAGGCGGGTATCGG	0.55	2023	CGA	63
gene:SMc02759_S	GCGTCAGGGATCGGCGCCGACGG	0.75	2140	CAG	67
gene:SMc02759_S	TCAGGGATCGGCGCCGACGGTGG	0.75	2140	CAG	67
gene:SMc02759_S	CCGATGGCTGCAGCGCCTTCAGG	0.7	2167	CGA	68
gene:SMc02759_S	CTGCAGCGCCTTCAGGCGCTCGG	0.7	2176	CAG	68
gene:SMc02759_S	CAGCGCCTTCAGGCGCTCGGCGG	0.75	2176	CAG	68
gene:SMc02759_S	TTCAGGCGCTCGGCGGCGAGAGG	0.75	2185	CAG	68
gene:SMc02759_S	AGCGTCAGCCGTTGTCGGAGCGG	0.65	2278	CAG	71
gene:SMc02759_S	TCAGCCGTTGTCGGAGCGGCCGG	0.7	2278	CAG	71
gene:SMc02759_S	CCAACCGTTCAACCGCGATCCGG	0.6	2416	CAA	75
gene:SMc02759_S	CAACCGTTCAACCGCGATCCGGG	0.6	2416	CAA	75
gene:SMc02759_S	GTCGATCGATTCGTGAAGGGCGG	0.55	2479	CGA	77
gene:SMc02759_S	ACGCTTCCAGGCGGTCGGAAGGG	0.65	2608	CAG	82
gene:SMc02759_S	GTTCAGAAACAACGCGACTACGG	0.45	3088	CAG	97
gene:SMc02759_S	CAGAAACAACGCGACTACGGCGG	0.55	3088	CAG	97
gene:SMc02759_S	CAGAAACAACGCGACTACGGCGG	0.55	3094	CAA	97
gene:SMc02759_S	AGAAACAACGCGACTACGGCGGG	0.55	3094	CAA	97
gene:SMc02759_S	GAAACAACGCGACTACGGCGGGG	0.6	3094	CAA	97
gene:SMc02758_S	GGCCAGATGGAGGAGCACCTCGG	0.65	184	CAG	25
gene:SMc02757_S	TGGTTCAAAGCTACGACCTCAGG	0.5	205	CAA	13
gene:SMc02757_S	CGACACCCAGGATGGTGCGCCGG	0.7	553	CAG	36
gene:SMc02757_S	GCAGCTCGCCCATATCGCCGAGG	0.7	637	CAG	42
gene:SMc02757_S	TCGCAACTCCTGCGCAAACGCGG	0.6	685	CAA	45
gene:SMc02757_S	GACTTCCAGGACGCGATGATCGG	0.55	1150	CAG	75
gene:SMc02757_S	ACTTCCAGGACGCGATGATCGGG	0.55	1150	CAG	75
gene:SMc02757_S	CAGCGCAACTGCAAGCTCGCCGG	0.65	1327	CAG	87
gene:SMc02756_S	GCAGCCCAGGCCACCGATCCCGG	0.75	109	CAG	4
gene:SMc02756_S	CCGCCAGCGCGGCAACATCGAGG	0.75	220	CAG	8
gene:SMc02756_S	CCAGCGCATTTCCCGCTTCCAGG	0.65	280	CAG	11
gene:SMc02756_S	GGTCAGCTTCCGGCCGAAACCGG	0.65	373	CAG	15
gene:SMc02756_S	CCAGCTCGAAAAGGCGATCGAGG	0.6	457	CAG	18
gene:SMc02756_S	CCAGCGCAACGAGGTACTCGAGG	0.65	523	CAG	21
gene:SMc02756_S	AGGTACTCGAGGCCCAGGGCCGG	0.7	547	CAG	22
gene:SMc02756_S	GAGGCCCAGGGCCGGGTATCCGG	0.75	547	CAG	22
gene:SMc02756_S	GCGTGGCAGCGCGGAGGAGACGG	0.75	703	CAG	28
gene:SMc02756_S	CAGGCTCCAATGGGTCAATGCGG	0.55	727	CAA	29
gene:SMc02756_S	CGAAACCCAGAGCGCGAGCACGG	0.65	766	CAG	30
gene:SMc02756_S	CCAGACGCCTTTCCGCGACAAGG	0.65	850	CAG	34
gene:SMc02756_S	GCGGCTGCAGTTCTACAATCAGG	0.55	1072	CAG	43
gene:SMc02756_S	ATCAGGCCTTCCAGCGGCTTTGG	0.6	1084	CAG	43
gene:SMc02756_S	ATCAGGCCTTCCAGCGGCTTTGG	0.6	1093	CAG	44
gene:SMc02756_S	TCAGGCCTTCCAGCGGCTTTGGG	0.6	1084	CAG	43
gene:SMc02756_S	AGCTGCCGGAGCAGCTCAACTGG	0.65	1189	CAG	47
gene:SMc02756_S	AGCAGCTCAACTGGAAGCAATGG	0.5	1189	CAG	47
gene:SMc02756_S	GACGAGCGACCGTCGAGCCGCGG	0.75	1618	CGA	65
gene:SMc02756_S	TGACGCAGCAGATGGGCGACCGG	0.65	2053	CAG	82
gene:SMc02756_S	GCAGCAGATGGGCGACCGGCTGG	0.75	2053	CAG	82
gene:SMc02756_S	GCAGCAGATGGGCGACCGGCTGG	0.75	2056	CAG	82
gene:SMc02756_S	GCATCACCGCGGACCAGCAGCGG	0.7	2137	CAG	86
ahcY_S	ATCTTCCAATGGGCCGATGGCGG	0.55	355	CAA	25
ahcY_S	CAGGCAGCGTGACGCGATCAAGG	0.65	544	CAG	38
ahcY_S	AGGCAGCGTGACGCGATCAAGGG	0.6	544	CAG	38
ahcY_S	CCTCTACCAGCTCCAGGCCAAGG	0.65	604	CAG	43
ahcY_S	CTCTACCAGCTCCAGGCCAAGGG	0.6	604	CAG	43
ahcY_S	GCCCTCCAAGCGGCCATGGACGG	0.7	859	CAA	61
ahcY_S	AGTCGTCCAGCTCGAAGACGTGG	0.6	889	CAG	63
ahcY_S	AGATTCAGGTCTCGGCGCTACGG	0.55	1027	CAG	73
ahcY_S	GCAGATCGAGCTCTTCACCAAGG	0.55	1207	CAG	86
ahcY_S	CAGATCGAGCTCTTCACCAAGGG	0.5	1207	CAG	86
ahcY_S	GGGCGAGCAGTACAAGAACGAGG	0.6	1234	CAG	88
ahcY_S	GCCGAAGCAGCTCGACGAGAAGG	0.65	1267	CAG	90
ahcY_S	GAAGCAGCTCGACGAGAAGGTGG	0.6	1267	CAG	90
ahcY_S	GAGGAACAGGCCTCCTATATTGG	0.5	1339	CAG	95
ahcY_S	CAAGCAGCAGGGTCCGTTCAAGG	0.6	1363	CAG	97
ahcY_S	CAAGCAGCAGGGTCCGTTCAAGG	0.6	1366	CAG	97
chvG_S	GCAGGGCGATATCGAAGAAGCGG	0.55	16	CAG	0
chvG_S	TCATGTATCTCAACCAGTTCCGG	0.4	202	CAG	11
chvG_S	ACGCAGGGCGAGATCATCGCCGG	0.65	250	CAG	13
chvG_S	CATTCAGGAGCGCGTGGCGCCGG	0.7	400	CAG	22
chvG_S	TCCGGTACAGCGCTTCCGTGCGG	0.65	754	CAG	42
chvG_S	CAGCGCTTCCGTGCGGTCCTCGG	0.7	754	CAG	42
chvG_S	TCGAAATCTCACGCCAGATCCGG	0.5	1339	CAG	74
chvG_S	GGCTGACCCGGTCGCGATTGAGG	0.7	1528	CGA	85
chvG_S	TTCGGCCAGAACTCGGGACTCGG	0.6	1642	CAG	91
chvG_S	CGCCAGATCGCCGAGGCGCATGG	0.75	1675	CAG	93
chvG_S	CAGATCGCCGAGGCGCATGGCGG	0.7	1675	CAG	93
chvI_S	CTTCTCACAGCGCCTCCTGGTGG	0.65	313	CAG	43
chvI_S	GGGACAGCTCGTCATGGACCAGG	0.65	436	CAG	60
chvI_S	AGCTCGTCATGGACCAGGAGCGG	0.6	451	CAG	62
pckA_S	GCAGCTTTACGAAGAAGCCCTGG	0.55	94	CAG	5
pckA_S	CCAACACGGCCGACCAGATCTGG	0.65	229	CAG	14
pckA_S	ACACGGCCGACCAGATCTGGTGG	0.65	229	CAG	14
pckA_S	TATGTCCAGGACCTCGTCGGCGG	0.6	328	CAG	20
pckA_S	TGGCTTATGACACCCAGGCACGG	0.55	1501	CAG	93
gene:SMc02563_S	ACGGAGCAATTCGTGCTGGCCGG	0.6	64	CAA	14
gene:SMc02563_S	GAGCAATTCGTGCTGGCCGGCGG	0.65	64	CAA	14
gene:SMc02563_S	GGGCGGGCAGAACGTCAACAAGG	0.65	94	CAG	21
gene:SMc02563_S	GCAGGCTTCGCCGTCCCTGCCGG	0.75	142	CAG	32
gene:SMc02563_S	CAGTCAGGAACGCAATCGCGAGG	0.6	253	CAG	58
gene:SMc02564_S	GGACCAGTCCACCTTCGAGAAGG	0.6	178	CAG	37
gene:SMc02564_S	CCAGTCCACCTTCGAGAAGGCGG	0.6	178	CAG	37
gene:SMc02564_S	GGGGCAGGTGCTGCGCATCCCGG	0.75	439	CAG	92
alkB_S	GCGCCAGGAGGAACTGGTCGAGG	0.7	67	CAG	10
alkB_S	CCGCTACCAGGCCACGCATCCGG	0.7	220	CAG	35
alkB_S	CAGGCCACGCATCCGGTCACCGG	0.7	220	CAG	35
alkB_S	CGGGCATGCTGCAGGACATCTGG	0.65	274	CAG	44
alkB_S	GCAGGACATCTGGAATGCCGTGG	0.6	274	CAG	44
alkB_S	GCATGGGGCTCCACCAGGACCGG	0.7	367	CAG	59
alkB_S	GCGGACAGACCGTGTCTTTCAGG	0.6	463	CAG	74
coaA_S	ACGACTCCTCTCGGCCCATGTGG	0.65	217	CGA	21
coaA_S	TCTCCAGCGCGAAAACCTGATGG	0.55	451	CAG	45
coaA_S	ACCAGTTCCAGGTGATCGACCGG	0.55	598	CAG	60
coaA_S	GTTCCAGGTGATCGACCGGCCGG	0.65	604	CAG	60
coaA_S	ACTGCAGTCGCGCGATCTTCCGG	0.6	655	CAG	65
coaA_S	ATCAGAACATCCTGCCGACGCGG	0.55	904	CAG	90
coaA_S	TGACGCAGACGGTGGCGCTCAGG	0.7	970	CAG	97
hisE_S	GCAGGATGTGATGAGCGAACTGG	0.55	247	CAG	76
hisE_S	GACGAGCCAATCCGGCCTGCAGG	0.7	283	CAA	87
hisE_S	GCCTGCAGGAAAAAGCGAACCGG	0.55	295	CAG	91
hisF_S	CGCAAGGTGAGGCGGACCGTTGG	0.7	412	CAA	53
hisF_S	GCAAGGTGAGGCGGACCGTTGGG	0.65	412	CAA	53
hisA_S	CAATGCGTGCGCCTGAAGCTCGG	0.6	37	CAA	4
hisH_S	ATGCAGCTCATGTCGTCCCGCGG	0.6	274	CAG	42
hisH_S	TCAAGATCCCCCAGATCGGCTGG	0.6	382	CAG	58
gene:SMc02573_S	GCAGTTCCTGTTGCTTCTTGCGG	0.5	160	CAG	33
hisB_S	CATCGGCCAGGCGCTGGCCAAGG	0.75	244	CAG	40
hisB_S	CAGGCGCTGGCCAAGGCGCTCGG	0.75	244	CAG	40
hisB_S	CAGGCGCTCGCCCAGCATGCCGG	0.75	433	CAG	71
hslV_S	CCAGGTGAGCCTCGGCCAGACGG	0.7	91	CAG	16
hslV_S	CCTCGGCCAGACGGTTATGAAGG	0.6	106	CAG	18
hslV_S	CTCGGCCAGACGGTTATGAAGGG	0.55	106	CAG	18
hslV_S	AATATCCCGACCAGCTGATGCGG	0.5	244	CAG	43
hslV_S	TCCCGACCAGCTGATGCGGGCGG	0.7	244	CAG	43
gene:SMc02576_S	AGCCGCATGTCCGGCAGTGGTGG	0.7	94	CAG	18
gene:SMc02576_S	CGGCCGGCTATATCCAGTCCTGG	0.65	205	CAG	39
gene:SMc02576_S	TATCCAGTCCTGGGTCCCGTCGG	0.6	205	CAG	39
gene:SMc02576_S	CGCCGTCCGAGCCTATGCGAAGG	0.7	415	CGA	79
gene:SMc02576_S	GTCCGAGCCTATGCGAAGGCCGG	0.65	415	CGA	79
gene:SMc02576_S	GTCCGGTCGAACCCACCTGATGG	0.65	472	CGA	90
hslU_S	ACAGAAGGACGCGAAGCGCGCGG	0.65	58	CAG	4
hslU_S	GCAGATCGTGCGCGATCTCGTGG	0.65	292	CAG	22
hslU_S	CAACGAGCAGATCCAGCGAGAGG	0.6	688	CAG	52
hslU_S	CGAGCAGATCCAGCGAGAGGCGG	0.65	688	CAG	52
hslU_S	GCAGATCCAGCGAGAGGCGGTGG	0.7	688	CAG	52
hslU_S	GCAGATCCAGCGAGAGGCGGTGG	0.7	694	CAG	53
hslU_S	GATCCAGCGAGAGGCGGTGGCGG	0.7	694	CAG	53
hslU_S	GATCCAGCGAGAGGCGGTGGCGG	0.7	697	CGA	53
hslU_S	GCCTGCAGACCGTGATGGAGCGG	0.65	1162	CAG	88
hslU_S	CCTGCAGACCGTGATGGAGCGGG	0.65	1162	CAG	88
gene:SMc02578_S	GTCGAGCAGCCGGGCGTTCCCGG	0.75	109	CAG	11
gene:SMc02578_S	GCTGCAATCCTATTACGTCAAGG	0.45	325	CAA	34
gene:SMc02578_S	GCAATCCTATTACGTCAAGGCGG	0.45	325	CAA	34
gene:SMc02578_S	CAGCTTCCAGTTCGGCCATGAGG	0.6	370	CAG	38
gene:SMc02578_S	AGCTTCCAGTTCGGCCATGAGGG	0.55	370	CAG	38
gene:SMc02578_S	CAGCCAGTTCCGCGGCCATACGG	0.65	490	CAG	51
gene:SMc02578_S	CCAGTTCCGCGGCCATACGGTGG	0.7	490	CAG	51
gene:SMc02578_S	TTCTTCCAGCCGTTCTTCGCCGG	0.55	556	CAG	58
gene:SMc02578_S	TCTTCCAGCCGTTCTTCGCCGGG	0.6	556	CAG	58
gene:SMc02578_S	GCCGGGCAGACCTTCGGTCTCGG	0.7	574	CAG	60
gene:SMc02578_S	ACCAGGGGGGCGAGGTCCACTGG	0.75	865	CAG	90
gene:SMc02579_S	TGCGAAACCCGCTCGAGCTCTGG	0.65	91	CGA	6
gene:SMc02579_S	GCGAAACCCGCTCGAGCTCTGGG	0.65	91	CGA	6
gene:SMc02579_S	CGAAACCCGCTCGAGCTCTGGGG	0.65	91	CGA	6
gene:SMc02579_S	CCAGATGCTTCGCGTTTGCGAGG	0.6	370	CAG	26
gene:SMc02579_S	AGGAATTGCTGCATCGAATGGGG	0.45	556	CGA	39
gene:SMc02579_S	CGACGGACGACGGAAGCGCCCGG	0.75	688	CGA	49
gene:SMc02579_S	GCTTCTGCAGCTGGAAGGTCCGG	0.6	745	CAG	53
gene:SMc02579_S	CTGCAGCTGGAAGGTCCGGATGG	0.65	745	CAG	53
gene:SMc02579_S	GATGGAGCAGGAGATCGATTCGG	0.5	895	CAG	63
gene:SMc02579_S	CGCTTCCAGTACCTGCCCTTCGG	0.6	1201	CAG	85
gene:SMc02579_S	CAGTACCTGCCCTTCGGCGCCGG	0.7	1201	CAG	85
gene:SMc02579_S	AAAGGCTGACGACGCAGCCGAGG	0.65	1354	CAG	96
gene:SMc02580_S	CGGTGCTCGAAAAGCAGTTGCGG	0.55	1069	CAG	53
gene:SMc02580_S	CAGTTGCGGGCGCCCCATGCCGG	0.75	1069	CAG	53
gene:SMc02580_S	CGGGCTTCAGCCGCAGGAGCAGG	0.75	1153	CAG	57
gene:SMc02580_S	CCGCAGGAGCAGGCACTCTACGG	0.65	1159	CAG	57
gene:SMc02580_S	CAGGCACTCTACGGCCGCATCGG	0.65	1165	CAG	58
gene:SMc02580_S	CGCAGAAGGCGACGCTCGACCGG	0.7	1231	CAG	61
gene:SMc02580_S	TTCTCGGTCGGCAGGCGCAGTGG	0.7	1321	CAG	65
gene:SMc02580_S	GGTCGGCAGGCGCAGTGGAACGG	0.7	1321	CAG	65
gene:SMc02580_S	GCAGGCGCAGTGGAACGGCGAGG	0.75	1321	CAG	65
gene:SMc02580_S	GCAGGCGCAGTGGAACGGCGAGG	0.75	1327	CAG	66
gene:SMc02580_S	TCGCGCAGATGATCGTCGACCGG	0.6	1426	CAG	71
gene:SMc02580_S	CCTGCAGGCCTGTCTCAGCGAGG	0.7	1474	CAG	73
gene:SMc02580_S	GAGCGGTTGTCGGTCAGGTTCGG	0.6	1711	CAG	85
gene:SMc02580_S	GTCGATCAGCAGGAGGCCTTCGG	0.6	1804	CAG	89
glcB_S	AGCGCGACGAGCTGCAGGCCAGG	0.75	178	CAG	8
glcB_S	GAGCTGCAGGCCAGGCTCGACGG	0.7	178	CAG	8
glcB_S	TGCAGGCCAGGCTCGACGGCTGG	0.75	178	CAG	8
glcB_S	CGGGCCGCAGCTTGTCGTGCCGG	0.75	340	CAG	15
glcB_S	GTTCAGTTCGCCGGCTATGCCGG	0.6	643	CAG	29
glcB_S	GCGACATGAAGCAGGCGCCGTGG	0.7	1441	CAG	66
glcB_S	GAAGCAGGCGCCGTGGATATCGG	0.6	1441	CAG	66
glcB_S	CCCAGATCGGCAAGGGCATGTGG	0.65	1516	CAG	69
glcB_S	CCAGATCGGCAAGGGCATGTGGG	0.6	1516	CAG	69
glcB_S	GCAGAAGATCGTCCATCCGAAGG	0.55	1570	CAG	72
glcB_S	CCAGGGCGTCGGCTGCTCCAAGG	0.75	1831	CAG	84
glcB_S	CGGCGCAGCATATGGCGAACTGG	0.65	1912	CAG	88
gene:SMc02582_S	CTGCTCACAGACCACGACCACGG	0.6	229	CAG	27
gene:SMc02582_S	TCACAGACCACGACCACGGCCGG	0.65	229	CAG	27
gene:SMc02582_S	CGGCAAGCAGGGTTTCGCGTGGG	0.65	499	CAG	59
gene:SMc02582_S	AAGCAGGGTTTCGCGTGGGAAGG	0.6	499	CAG	59
gene:SMc02582_S	ATGTCGCCTGGAAGCAGGAATGG	0.55	541	CAG	64
gene:SMc02582_S	GGAAGCAGGAATGGCCGACCTGG	0.65	541	CAG	64
gene:SMc02583_S	CAGACGGACGCCAGTCAGAGCGG	0.65	49	CAG	9
gene:SMc02583_S	CCAGTCAGAGCGGGCGATGAAGG	0.65	49	CAG	9
gene:SMc02583_S	CGGCGTTCAGCGGCTGCTGATGG	0.7	85	CAG	16
gene:SMc02583_S	CACGCGAAAATCGGTGACGCAGG	0.6	397	CGA	75
gene:SMc02583_S	GACGCAGGCCTTCGCCCGCACGG	0.75	412	CAG	78
gene:SMc02583_S	GCCGAGCGAAACGGCGAGCTCGG	0.7	469	CGA	89
actR_S	TGCGCAAAACACTCACGCCGCGG	0.6	25	CAA	4
actR_S	TGATTCAGCGCCCGGGCGAGCGG	0.7	406	CAG	69
actR_S	GATTCAGCGCCCGGGCGAGCGGG	0.75	406	CAG	69
actR_S	TGCAGCGCATTCTGGCGAAACGG	0.55	553	CAG	94
actR_S	GCAGCGCATTCTGGCGAAACGGG	0.6	553	CAG	94
actS_S	GTGGCTGCAGTTCCCGCTGCCGG	0.7	130	CAG	9
actS_S	GAAGCCGCAGAGCATCGTGCTGG	0.65	373	CAG	28
actS_S	CCGCAGAGCATCGTGCTGGCCGG	0.7	373	CAG	28
actS_S	GTCGCAGCTCGACGGTCTCGCGG	0.7	625	CAG	48
actS_S	GGAGCAGGGCGATCGCGCCTCGG	0.75	913	CAG	70
actS_S	CGGCAGAAGGACGACAGCGCCGG	0.7	1132	CAG	86
actS_S	CAGAAGGACGACAGCGCCGGCGG	0.7	1132	CAG	86
helO_S	CGTGCAATCGGCACTTCGCGAGG	0.65	439	CAA	17
helO_S	GAGCCAGAAGGAACAGGATGCGG	0.55	763	CAG	30
helO_S	ACAGGATGCGGCGATCCGACCGG	0.65	772	CAG	31
helO_S	GCGATCCGACCGGCACCGAAAGG	0.7	787	CGA	31
helO_S	GCAGCGGCTGCCGGTATTCGAGG	0.7	889	CAG	36
helO_S	CGAGGCCTGCTCCTCGAGCTCGG	0.7	1180	CGA	47
helO_S	GCAGGAGGCCTGCCTCCTCGCGG	0.75	1315	CAG	53
helO_S	GAGCAGGGCCTCGGCGGCAACGG	0.75	1351	CAG	54
helO_S	CGGCGAATGGCCGCCGAACTCGG	0.7	1450	CGA	58
helO_S	ACAGCGGGTGCTCGCAGCCGCGG	0.75	1672	CAG	67
helO_S	AGGAGCAGAGCTTCTTCGATCGG	0.5	1750	CAG	71
helO_S	GGAGCAGAGCTTCTTCGATCGGG	0.55	1750	CAG	71
helO_S	CGGACGGTATCCGGCAGTTGGGG	0.65	1888	CAG	76
helO_S	GAGCAACTGCGCGACCGCATCGG	0.65	1930	CAA	78
helO_S	CCTTTCCAGGGAGGCGCCGGCGG	0.75	2038	CAG	82
helO_S	AGCTTCAGCGCGACCTCGCCCGG	0.7	2119	CAG	86
helO_S	ACCGCCCGATCCAGACGACACGG	0.65	2317	CAG	94
helO_S	CAGACGACACGGGACCTGCCCGG	0.7	2317	CAG	94
gene:SMc02588_S	ATGGCGCAGCCAACTAGGCTCGG	0.6	7	CAG	0
gene:SMc02588_S	GCGCAGCCAACTAGGCTCGGCGG	0.7	7	CAG	0
gene:SMc02588_S	CCAGCCGCACATCCTTCGCTCGG	0.65	163	CAG	9
gene:SMc02588_S	CTACCGCCAGATCCGCCTGTCGG	0.65	619	CAG	36
gene:SMc02588_S	GCCGGTGCGAGTAACCCAATGGG	0.6	718	CGA	42
gene:SMc02588_S	GTGCGAGTAACCCAATGGGCCGG	0.6	718	CGA	42
gene:SMc02588_S	CGGCGCGCGATTTCTCGCATCGG	0.65	757	CGA	44
gene:SMc02588_S	CGCGCGATTTCTCGCATCGGCGG	0.65	757	CGA	44
gene:SMc02588_S	GCGCGATTTCTCGCATCGGCGGG	0.65	757	CGA	44
gene:SMc02588_S	CGGGCGCTTTCCTGCAGCTTGGG	0.65	787	CAG	46
gene:SMc02588_S	TGCGCATATTGCCTCAACTCTGG	0.5	1057	CAA	62
gene:SMc02588_S	CCTCAACTCTGGGCGCCGCTTGG	0.7	1057	CAA	62
gene:SMc02588_S	GCTGCAGGTCCTGATGCTCTCGG	0.6	1240	CAG	73
gene:SMc02588_S	GCAGGTCCTGATGCTCTCGGCGG	0.65	1240	CAG	73
gene:SMc02588_S	CAGGTCCTGATGCTCTCGGCGGG	0.65	1240	CAG	73
gene:SMc02588_S	CGCAGTTGCTATTCCGCAACCGG	0.55	1651	CAG	97
gene:SMc02589_S	CAAGGGCTGCTTTACGCGCCCGG	0.65	349	CAA	28
gene:SMc02589_S	CCGCAGCCGCCGGACTTCACCGG	0.75	595	CAG	48
gene:SMc02589_S	ATGAAGCAGAAGCTCGCCGACGG	0.55	796	CAG	64
gene:SMc02589_S	CGAGGCGCAGCTTCGCAAGCAGG	0.7	1012	CAG	82
gene:SMc02589_S	GCAAGCAGGATCCGAAGATCTGG	0.55	1024	CAG	83
gene:SMc02589_S	CAAGCAGGATCCGAAGATCTGGG	0.5	1024	CAG	83
gene:SMc02589_S	AAGCAGGATCCGAAGATCTGGGG	0.5	1024	CAG	83
gene:SMc02590_S	CGGTGGAGTTCCAGGAGCCTGGG	0.65	730	CAG	55
gene:SMc02590_S	GCAGCGGATAGGCGACGTCCTGG	0.7	1093	CAG	83
gene:SMc02590_S	GTGTCCCGATCCGGCGAACCCGG	0.7	1213	CGA	92
gene:SMc02590_S	TCCCGATCCGGCGAACCCGGCGG	0.75	1213	CGA	92
gene:SMc02590_S	AATCGGCGGCGAGCCAGTCAGGG	0.65	1282	CAG	98
gene:SMc02590_S	AGCCAGTCAGGGCAAGTGACAGG	0.6	1282	CAG	98
gene:SMc02590_S	GCCAGTCAGGGCAAGTGACAGGG	0.6	1282	CAG	98
gene:SMc02590_S	GCCAGTCAGGGCAAGTGACAGGG	0.6	1291	CAA	98
gene:SMc02591_S	CAATGCACGACGCTGACGATCGG	0.55	403	CAA	74
gene:SMc02592_S	CAGACAGAACGCTTCGTCTTCGG	0.5	133	CAG	22
gene:SMc02592_S	CAACTGGTGGCTCCGCAGTTCGG	0.6	181	CAA	30
gene:SMc02592_S	CCGATCGGTGTCGCTGACCTCGG	0.65	271	CGA	45
gene:SMc02592_S	CGAGCAGGTGGAGATAGCCATGG	0.6	487	CAG	81
gene:SMc02593_S	TCGCGATGGACGAGCAACGACGG	0.6	49	CAA	7
gene:SMc02593_S	ACGAGCAACGACGGAGCTACCGG	0.6	49	CAA	7
gene:SMc02593_S	AACGACGGAGCTACCGGCAGCGG	0.65	52	CGA	8
gene:SMc02593_S	CCGGCAGCGGCTCATTGCGCTGG	0.75	67	CAG	10
gene:SMc02593_S	CGATGGCATGTGACGATCGCCGG	0.6	205	CGA	32
gene:SMc02593_S	TGTCACGCAGGAAGCGGCGAGGG	0.65	607	CAG	95
gene:SMc02593_S	CGCAGGAAGCGGCGAGGGCAAGG	0.75	607	CAG	95
gene:SMc02594_S	ATGCGGCAAATAGCCGATGACGG	0.5	304	CAA	45
gene:SMc02594_S	CGGCAAATAGCCGATGACGGCGG	0.6	304	CAA	45
gene:SMc02594_S	CGGCGGCCAATGTGCGCTTCCGG	0.7	325	CAA	48
gene:SMc02594_S	CGGCCAATGTGCGCTTCCGGTGG	0.7	325	CAA	48
gene:SMc02594_S	CCAATGTGCGCTTCCGGTGGTGG	0.65	325	CAA	48
gene:SMc02594_S	GCGTTGGTTTCGCACAGTCGAGG	0.6	583	CAG	87
gene:SMc02594_S	ATCCTCAGGCGCATGACATCCGG	0.55	610	CAG	91
gene:SMc02594_S	TCAGGCGCATGACATCCGGATGG	0.6	610	CAG	91
metB_S	GCAAGCACTTGCGAAGCTCGAGG	0.6	253	CAA	20
metB_S	CAAGCACTTGCGAAGCTCGAGGG	0.55	253	CAA	20
metB_S	GAGACGAAACCATCTCGTGCTGG	0.55	343	CGA	27
metB_S	ACCGACCAGAGGGATTTCGGCGG	0.6	445	CAG	36
metB_S	CCGATTGTCCACGCTCGCCAAGG	0.65	547	CGA	44
metB_S	CTCCAGCAACCCCTTTCTCTCGG	0.55	619	CAG	50
metB_S	CTCCAGCAACCCCTTTCTCTCGG	0.55	622	CAA	50
metB_S	AGACGGCAGCAGCGCGGCTTCGG	0.7	949	CAG	77
gene:SMc02596_S	TGCGCGAATTCGCGTACTCGAGG	0.6	103	CGA	12
gene:SMc02596_S	TACTCGAGGAACAACTCGATCGG	0.45	124	CAA	14
gene:SMc02596_S	CAACGAGCCTAGTGCAAGTATGG	0.5	217	CAA	25
gene:SMc02596_S	CCTAGTGCAAGTATGGGAGGCGG	0.55	217	CAA	25
gene:SMc02596_S	TCGAACGACGATAGACAGATCGG	0.45	364	CGA	42
gene:SMc02596_S	GCAGGACGGTTCACTTGACGCGG	0.6	406	CAG	47
gene:SMc02596_S	TTTGTCGCAGCCGCCCGGACCGG	0.7	520	CAG	61
gene:SMc04463_S	CCCTCTCAGGTGGTCAAAGCTGG	0.6	202	CAG	56
gene:SMc04463_S	CCGTCCCCGAGCAGAGACAGAGG	0.7	259	CGA	72
gene:SMc04463_S	CCGAGCAGAGACAGAGGTCAAGG	0.6	259	CGA	72
gene:SMc02600_S	CCAGTCCGCTTGCGCAGCCTTGG	0.7	253	CAG	22
gene:SMc02600_S	GCGCAGCCTTGGTCGATCATCGG	0.6	253	CAG	22
gene:SMc02600_S	CAGCCTTGGTCGATCATCGGCGG	0.6	253	CAG	22
gene:SMc02600_S	GCGGACCAGATGCTTGCCATCGG	0.6	328	CAG	28
gene:SMc02600_S	ACGCGATCGCTTCACCCGCCAGG	0.7	385	CGA	33
gene:SMc02600_S	CGATCGCTTCACCCGCCAGGAGG	0.7	385	CGA	33
gene:SMc02600_S	CGCCAATATCCTCATCGACCCGG	0.55	544	CAA	47
gene:SMc02600_S	TCATCGACCCGGAGTTGCGCCGG	0.65	556	CGA	48
gene:SMc02600_S	TGCAGGCCCTCATCCGGCAGAGG	0.7	721	CAG	62
gene:SMc02600_S	GCAGGCCCTCATCCGGCAGAGGG	0.7	721	CAG	62
gene:SMc02600_S	CAGGCCCTCATCCGGCAGAGGGG	0.7	721	CAG	62
gene:SMc02600_S	TTCAGGGTACGGTGGGCCTGCGG	0.65	880	CAG	76
gene:SMc02600_S	TCAGGGTACGGTGGGCCTGCGGG	0.7	880	CAG	76
gene:SMc02600_S	CCGAAATAATGCAGGGCAACGGG	0.5	1126	CAG	97
gene:SMc02600_S	AATAATGCAGGGCAACGGGCAGG	0.55	1126	CAG	97
gene:SMc02600_S	ATAATGCAGGGCAACGGGCAGGG	0.55	1126	CAG	97
gene:SMc02602_S	GAGGCAGCGGTTGCCGATGCTGG	0.7	244	CAG	82
folD1_S	AGCTGCAGGAGCAGACAGGCAGG	0.65	76	CAG	8
folD1_S	AGCTGCAGGAGCAGACAGGCAGG	0.65	82	CAG	8
folD1_S	GAGCAGACAGGCAGGAAAACCGG	0.55	82	CAG	8
folD1_S	GGTCCAGCACACGCTGCCGAAGG	0.7	196	CAG	21
folD1_S	AACGACACAGCAGGAGCTTGCGG	0.55	223	CAG	24
folD1_S	ACGACACAGCAGGAGCTTGCGGG	0.6	223	CAG	24
folD1_S	ACAGCAGGAGCTTGCGGGCCTGG	0.7	223	CAG	24
folD1_S	ACAGCAGGAGCTTGCGGGCCTGG	0.7	226	CAG	24
folD1_S	CATCAACTGAACGCTGATGACGG	0.45	250	CAA	27
folD1_S	TCTCGTGCAGCTGCCTTTGCCGG	0.6	289	CAG	31
folD1_S	ATGCCATCATTCAGTCGATCCGG	0.45	331	CAG	35
folD1_S	TCAGTCGATCCGGCCCGAAAAGG	0.6	331	CAG	35
soxG_S	CGGTCAATCCGCGGTGACACTGG	0.65	394	CAA	73
soxG_S	CAATCCGCGGTGACACTGGTCGG	0.6	394	CAA	73
soxG_S	GCCCGAATGGGCCTGGAATTCGG	0.6	511	CGA	95
soxA1_S	CACCATGCAGGAGCTCTACGAGG	0.6	262	CAG	8
soxA1_S	ACCATGCAGGAGCTCTACGAGGG	0.55	262	CAG	8
soxA1_S	AGGCGCGGAGCCAGAACCGCTGG	0.75	295	CAG	9
soxA1_S	CCAGAACGACGTGCATCTCAAGG	0.55	1525	CAG	51
soxA1_S	GTCTCTGGTATCGATCCTCCTGG	0.55	1855	CGA	62
soxA1_S	ATCGATCCTCCTGGTTTCCGCGG	0.55	1855	CGA	62
soxA1_S	AGCGAGAAGTGCTGAACGTGCGG	0.55	1909	CGA	64
soxA1_S	AATTCTGTGCGCAGGTGCTCTGG	0.55	2191	CAG	73
soxA1_S	GCAGGTGCTCTGGCCGCAACTGG	0.7	2191	CAG	73
soxA1_S	CACCGACCAGTGGGCGCAAATGG	0.65	2239	CAG	75
soxA1_S	TGGGCGCAAATGGCGATTGCCGG	0.6	2248	CAA	75
soxA1_S	CCTGCAGAAGATCGTCGATGAGG	0.55	2287	CAG	77
soxA1_S	AGGCGATGCTTCAGCGGGAGGGG	0.65	2644	CAG	89
soxA1_S	CCGCAACAGTCGTTCCGCAGCGG	0.65	2707	CAA	91
soxA1_S	CCGCAACAGTCGTTCCGCAGCGG	0.65	2710	CAG	91
soxA1_S	TCTTCGACCCTCAGAACGAGAGG	0.55	2941	CAG	99
soxB_S	CTCAGCGCGACGCCTACACGCGG	0.7	376	CAG	30
soxB_S	CCCGCTTCCCCATTCAGGGCGGG	0.7	505	CAG	40
soxB_S	ATCCAGAATTGCGAAGTGACCGG	0.45	604	CAG	48
soxB_S	TCCAGAATTGCGAAGTGACCGGG	0.5	604	CAG	48
soxB_S	TTCCTCGCAAGTCGCCGAAATGG	0.55	721	CAA	57
soxB_S	TCGCAAGTCGCCGAAATGGCCGG	0.6	721	CAA	57
soxB_S	CGTGCTTCAGGCTTTCGTGTCGG	0.55	772	CAG	61
soxB_S	GCTTCAGGCTTTCGTGTCGGAGG	0.6	772	CAG	61
soxB_S	CTTCAGGCTTTCGTGTCGGAGGG	0.55	772	CAG	61
soxB_S	GTTTCGCAATCGGACAAGGGCGG	0.55	850	CAA	67
soxB_S	GCAATCGGACAAGGGCGGCCTGG	0.7	850	CAA	67
glxA_S	CCAGATCGTCCCGCTTGCGCCGG	0.7	136	CAG	13
glxA_S	CAGATCGTCCCGCTTGCGCCGGG	0.7	136	CAG	13
glxA_S	GCAGAGTCCGCTCTCCATCCCGG	0.65	847	CAG	86
glxB_S	ACGCGAATGTGCGGCATTGTTGG	0.55	55	CGA	5
glxB_S	GCAGCTTGGCCAGCTTCTTTCGG	0.55	106	CAG	11
glxB_S	GATCAGTGCCTCGTGCATAACGG	0.5	565	CAG	58
glxB_S	CGAGACGCAGAACGACACCGAGG	0.65	649	CAG	67
glxC_S	AGCCAGTATGCGGGCGCTACCGG	0.65	289	CAG	42
glxC_S	GCCAGTATGCGGGCGCTACCGGG	0.7	289	CAG	42
glxC_S	GCAAAAGCTGGCCGAGCTCCTGG	0.65	565	CAA	82
glxD_S	CAGTACCTGCCGTCGCGTTACGG	0.6	418	CAG	31
glxD_S	GTCGGGCAAGGAGCCAAGCCCGG	0.7	493	CAA	37
glxD_S	GGGCAAGGAGCCAAGCCCGGTGG	0.75	493	CAA	37
glxD_S	CAAGGAGCCAAGCCCGGTGGCGG	0.7	493	CAA	37
glxD_S	TCGGCCAGAAGATCTCCGACAGG	0.6	532	CAG	40
glxD_S	CGGCCAGAAGATCTCCGACAGGG	0.6	532	CAG	40
glxD_S	TGCTCGACGGCATGCAGGGCGGG	0.7	772	CAG	58
glxD_S	GTCCAGGCGCTGCAGGATCTCGG	0.65	853	CAG	64
glxD_S	AAGGTACAGCTCGTCGTGTCCGG	0.55	889	CAG	66
glxD_S	GTACAGCTCGTCGTGTCCGGTGG	0.65	889	CAG	66
glxD_S	ATACCAGAAGCTCGGCACGACGG	0.55	1027	CAG	77
glxD_S	CAGAAGCTCGGCACGACGGCCGG	0.7	1027	CAG	77
glxD_S	CAGACCATCGCCCGTGCCTGCGG	0.7	1186	CAG	89
glxD_S	CATGGCGCAGGTGCCGCTCGCGG	0.75	1279	CAG	96
glxD_S	ATGGCGCAGGTGCCGCTCGCGGG	0.75	1279	CAG	96
glnT_S	CGGCGGGCAGCGTGCCAAACTGG	0.75	82	CAG	6
glnT_S	GACATGCAGAAGGGCGGCGCAGG	0.7	124	CAG	9
glnT_S	CCGCGGTCATCCAGCTCCCCTGG	0.75	223	CAG	17
glnT_S	CATCCAGCTCCCCTGGAAGAAGG	0.6	223	CAG	17
glnT_S	CGTGGAACAGGCACCGCGCGTGG	0.75	292	CAG	22
glnT_S	TCGCCGAGGCGGCCCAGGAAGGG	0.75	337	CAG	25
glnT_S	GCCCTACCAGAACGACCATGAGG	0.6	526	CAG	40
glnT_S	ACGGCCAGTTCGAGATGAACTGG	0.55	553	CAG	42
glnT_S	CGGCCAGTTCGAGATGAACTGGG	0.55	553	CAG	42
glnT_S	CCTGCAGGCGATCATCATTGCGG	0.55	1024	CAG	78
glnT_S	CAGGCGATCATCATTGCGGCCGG	0.6	1024	CAG	78
glnT_S	CTTGGGACGAGAGTTCTCCGCGG	0.6	1207	CGA	92
glnT_S	TGAAACTCAAGCAAGGCGAGTGG	0.5	1240	CAA	94
glnT_S	TTGTTCGCAATTCACCGAATGGG	0.4	1267	CAA	96
gene:SMc02615_S	TGGACGACGGGCGGCAGGTAAGG	0.7	202	CAG	27
gene:SMc02615_S	GCCGCCGATTGCCGCAACTGTGG	0.7	244	CGA	32
gene:SMc02615_S	GCCGCCGATTGCCGCAACTGTGG	0.7	253	CAA	34
gene:SMc02616_S	GCTCAGGCCAAGCACATCGTCGG	0.6	259	CAG	18
gene:SMc02616_S	CTCAGGCCAAGCACATCGTCGGG	0.6	259	CAG	18
gene:SMc02616_S	ATCGGTGCAGTTCGGTGCCTCGG	0.6	544	CAG	38
gene:SMc02616_S	GGTGCAGTTCGGTGCCTCGGCGG	0.7	544	CAG	38
gene:SMc02616_S	TACCTGCCAGGCGGCCGAGGAGG	0.75	676	CAG	48
gene:SMc02616_S	TGGTGATGTTCCGAAACAAGTGG	0.45	1150	CGA	82
gene:SMc02616_S	TTCCGAAACAAGTGGCCGCTCGG	0.55	1150	CGA	82
gene:SMc02616_S	GCGATCAGTTCACGATGCCGTGG	0.6	1360	CAG	97
gene:SMc02618_S	ACGCCACCGAGCAGCAGCAGTGG	0.7	181	CAG	47
gene:SMc02618_S	ACGCCACCGAGCAGCAGCAGTGG	0.7	184	CAG	47
gene:SMc02618_S	CAGCAGCAGTGGGCCGCGCTCGG	0.75	181	CAG	47
gene:SMc02618_S	CAGCAGCAGTGGGCCGCGCTCGG	0.75	184	CAG	47
gene:SMc02618_S	CAGCAGCAGTGGGCCGCGCTCGG	0.75	187	CAG	48
gene:SMc02620_S	GACTTTGCAGACGCTGTCGCGGG	0.6	301	CAG	41
gene:SMc02620_S	CAGACGCTGTCGCGGGCGCTCGG	0.75	301	CAG	41
gene:SMc02620_S	GGCCACCAGTACAACCTCCTCGG	0.6	433	CAG	59
gene:SMc02620_S	GACATTTCAACACGATGGCCTGG	0.5	535	CAA	73
purU2_S	CAGCTCGCAGTTCGACGATCTGG	0.6	112	CAG	12
purU2_S	CAGTTCGACGATCTGGATACCGG	0.5	112	CAG	12
purU2_S	CGAACAGTCCGAGCGCATGAAGG	0.6	250	CAG	28
purU2_S	TATAAGCAGGCCTATGAGCGCGG	0.5	619	CAG	69
purU2_S	CGAAAGCCAGGTGCTGGCCCGGG	0.7	775	CAG	86
gene:SMc04153_S	CTCGCTGCAGGGCCCGCTTGCGG	0.75	364	CAG	34
gene:SMc04153_S	CACATGCAGACGACGCTCTTCGG	0.55	439	CAG	41
gene:SMc04153_S	GGCAGGATGCGGTCATGATCTGG	0.6	523	CAG	49
gene:SMc04153_S	GCAGGATGCGGTCATGATCTGGG	0.55	523	CAG	49
gene:SMc04153_S	CGTCCAGGGCGCGAAGCTCGAGG	0.75	949	CAG	89
gene:SMc04152_S	GCAGGGCAAGGGAAACGACGAGG	0.65	181	CAG	29
gene:SMc04152_S	CATCGGCCAGGCGATGATGGTGG	0.65	340	CAG	56
gene:SMc04152_S	GTGCAATGTGTCCACTGCAAAGG	0.5	424	CAA	69
gene:SMc04152_S	CCAGGGCGTCAATATCGATGCGG	0.55	541	CAG	89
gene:SMc04151_S	CCGAGTGACCCGCGTGACGCCGG	0.75	28	CGA	2
gene:SMc04151_S	TCAACCTGTTTCAGCCGGATTGG	0.5	319	CAG	33
gene:SMc04151_S	CTGTTTCAGCCGGATTGGCGCGG	0.6	319	CAG	33
gene:SMc04151_S	CGAAAGCATCTGCTGATTGCCGG	0.5	337	CGA	34
gene:SMc04151_S	ATGGAGCAGTTTGCCCGCGAAGG	0.6	397	CAG	41
gene:SMc04151_S	GCCATTCGAACGCGCGACCGCGG	0.7	442	CGA	45
gene:SMc04151_S	CTGCGGGCAGTGCGAAACGATGG	0.65	823	CAG	85
gene:SMc04151_S	CGTCTCCCGATTCGAGGGAAAGG	0.6	931	CGA	96
gene:SMc04150_S	CTTCAAGCAGGAAACGTTCCGGG	0.5	19	CAG	1
gene:SMc04150_S	GACGGCCCAATGGGATACGCTGG	0.65	271	CAA	26
gene:SMc04150_S	GGAATGGCGATCAATGGCGCTGG	0.6	352	CAA	33
gene:SMc04150_S	ATCAATGGCGCTGGATCAACCGG	0.5	352	CAA	33
gene:SMc04150_S	ACATCACCCGCCAGGCGCAGGGG	0.7	451	CAG	43
gene:SMc04150_S	ACCAGCGCGACGGCAATCTCTGG	0.65	481	CAG	46
gene:SMc04150_S	TGGTCACGACCCAGGCCGACTGG	0.7	526	CAG	50
gene:SMc04150_S	GCGTCGAGGTGCAGAGCCTGTGG	0.7	799	CAG	76
gene:SMc04150_S	ATCGCCAGACGACGATCGACTGG	0.6	970	CAG	93
gene:SMc04149_S	CATCGGGCCTCGCCCAGTTGCGG	0.7	46	CAG	3
gene:SMc04149_S	CCAGTTGCGGGCCTTCCAGTCGG	0.65	46	CAG	3
gene:SMc04149_S	CTTCCAGTCGGCCGCCCAGAAGG	0.7	61	CAG	4
gene:SMc04149_S	TTCCAGTCGGCCGCCCAGAAGGG	0.65	61	CAG	4
gene:SMc04149_S	CCAGAAGGGTGCCGAGATTCCGG	0.6	73	CAG	5
gene:SMc04149_S	GCTATGAAAAGCAGTCCGATTGG	0.45	115	CAG	8
gene:SMc04149_S	GAAAAGCAGTCCGATTGGGGAGG	0.55	115	CAG	8
gene:SMc04149_S	AAAAGCAGTCCGATTGGGGAGGG	0.5	115	CAG	8
gene:SMc04149_S	AGGATATCGGTTCGCAATGCTGG	0.5	640	CAA	47
gene:SMc04149_S	GGTTCGCAATGCTGGAAGTATGG	0.5	640	CAA	47
gene:SMc04149_S	GTTCGCAATGCTGGAAGTATGGG	0.45	640	CAA	47
gene:SMc04149_S	TTCGCAATGCTGGAAGTATGGGG	0.45	640	CAA	47
gene:SMc04149_S	ACATGTTCGACGTGCAGGCCTGG	0.6	979	CAG	73
gene:SMc04149_S	TGTTCGACGTGCAGGCCTGGTGG	0.65	979	CAG	73
gene:SMc04149_S	GTATCAGGGCGACTATGTGAAGG	0.5	1111	CAG	83
gene:SMc04148_S	CACTGAACGATACCGATGCAAGG	0.5	97	CGA	4
gene:SMc04148_S	ACTGAACGATACCGATGCAAGGG	0.45	97	CGA	4
gene:SMc04148_S	GAACGATACCGATGCAAGGGTGG	0.55	97	CGA	4
gene:SMc04148_S	CGATACCGATGCAAGGGTGGCGG	0.6	97	CGA	4
gene:SMc04148_S	CGATACCGATGCAAGGGTGGCGG	0.6	103	CGA	4
gene:SMc04148_S	CGCTTCCAGGCGGCAGGCCTCGG	0.75	223	CAG	9
gene:SMc04148_S	ATACAGATCATCGACGTCTATGG	0.4	631	CAG	26
gene:SMc04148_S	CCGCCAGTGCACGGACTTTCAGG	0.65	655	CAG	27
gene:SMc04148_S	TCAGGCCTTTGCCGCCCGCAAGG	0.7	670	CAG	28
gene:SMc04148_S	AAAAGAGCAATTCTCACGAGCGG	0.4	1174	CAA	49
gene:SMc04148_S	CGAGACTACGCTGAATATCGCGG	0.5	1270	CGA	53
gene:SMc04148_S	CGCGAGCAGGCGGAGAAGAAAGG	0.65	1600	CAG	67
gene:SMc04148_S	CGATCAGACCGACCCGTTCGAGG	0.65	1990	CAG	83
gene:SMc04148_S	CAGACCGACCCGTTCGAGGCCGG	0.7	1990	CAG	83
gene:SMc04148_S	CGACATACAGGCGAACGAGGCGG	0.6	2122	CAG	89
gene:SMc04148_S	ATACAGGCGAACGAGGCGGTCGG	0.6	2122	CAG	89
gene:SMc04148_S	ACTACGATCCGCAGAAGAAGCGG	0.5	2347	CAG	99
gene:SMc04147_S	CCTGCAATCCTTCACCTATGCGG	0.5	196	CAA	10
gene:SMc04147_S	ATTCGCAGGCGGTGCTCGACTGG	0.65	415	CAG	23
gene:SMc04147_S	CAGGCGGTGCTCGACTGGATCGG	0.65	415	CAG	23
gene:SMc04147_S	ATCCAGCATCGCGGCATCGCCGG	0.65	679	CAG	38
gene:SMc04147_S	TCCAGCATCGCGGCATCGCCGGG	0.7	679	CAG	38
gene:SMc04147_S	GGACCGCCAGCGTTCAGAAGTGG	0.65	712	CAG	39
gene:SMc04147_S	CAGGGGGTGCTTGGTCATGCCGG	0.65	1036	CAG	58
gene:SMc04147_S	CTTTACCAGGGCTCGAAGGACGG	0.55	1222	CAG	68
gene:SMc04147_S	ACCAGGGCTCGAAGGACGGCTGG	0.7	1222	CAG	68
gene:SMc04147_S	CCGGGCAGAACCTCGGCGTCAGG	0.75	1681	CAG	94
gene:SMc04147_S	GCAGAACCTCGGCGTCAGGAAGG	0.65	1681	CAG	94
gene:SMc04146_S	AGCCAAGAGCCATTATCCGCCGG	0.55	37	CAA	1
gene:SMc04146_S	TTCAGCGGATGGACGCCTACTGG	0.6	79	CAG	3
gene:SMc04146_S	GCCAGGACGCCGAAGGCCTGCGG	0.75	373	CAG	15
gene:SMc04146_S	TTCAAGCAGTTCAGCTTCCCCGG	0.5	406	CAG	16
gene:SMc04146_S	AAGCAGTTCAGCTTCCCCGGCGG	0.6	406	CAG	16
gene:SMc04146_S	GCGCATTCAGACCGACGCCCGGG	0.7	832	CAG	33
gene:SMc04146_S	CAGACCGACGCCCGGGTCAACGG	0.7	832	CAG	33
gene:SMc04146_S	GCGATCGCATCAGGTCCCGATGG	0.65	955	CGA	38
gene:SMc04146_S	CGATCGCATCAGGTCCCGATGGG	0.6	955	CGA	38
gene:SMc04146_S	TCAGGTCCCGATGGGAGACATGG	0.6	964	CAG	39
gene:SMc04146_S	TGCGGTTCAGAGCCCCGGAGCGG	0.7	1195	CAG	48
gene:SMc04146_S	TCAGAGCCCCGGAGCGGCCACGG	0.75	1195	CAG	48
gene:SMc04146_S	CCGCTGGCAGGACGTGCTCGAGG	0.75	1327	CAG	54
gene:SMc04146_S	GCAGGACGTGCTCGAGGTCACGG	0.65	1327	CAG	54
gene:SMc04146_S	GCGAGCATCAAAGCCAGGGCTGG	0.65	1438	CAG	58
gene:SMc04146_S	CAAAGCCAGGGCTGGCTCGAAGG	0.65	1432	CAA	58
gene:SMc04146_S	CAAAGCCAGGGCTGGCTCGAAGG	0.65	1438	CAG	58
gene:SMc04146_S	CCAGCACGCCAAATGGCTGAAGG	0.6	1531	CAG	62
gene:SMc04146_S	GCAAGCAGCCTTCTCCGCAATGG	0.6	1795	CAG	73
gene:SMc04146_S	TTCTCCGCAATGGCTGACCATGG	0.55	1807	CAA	73
gene:SMc04146_S	GCAATGGCTGACCATGGACCAGG	0.6	1807	CAA	73
gene:SMc04146_S	TCAAGCAGGCGATTCACGAGCGG	0.55	2311	CAG	94
gene:SMc04146_S	GCACAGGGAACATCGACCAAAGG	0.55	2422	CAG	98
gene:SMc04145_S	ACGACGCGACTATTGATAACCGG	0.45	10	CGA	1
gene:SMc04145_S	CGACGCGACTATTGATAACCGGG	0.5	10	CGA	1
gene:SMc04145_S	GACGCGACTATTGATAACCGGGG	0.5	10	CGA	1
gene:SMc04145_S	CTTCTTCAGGCCAACATCCTCGG	0.5	250	CAG	31
gene:SMc04145_S	ACGGCGTGCGCTATCAGGGCGGG	0.7	748	CAG	95
gene:SMc04145_S	CTATCAGGGCGGGCGTCATGCGG	0.65	748	CAG	95
gene:SMc04145_S	TCAGGGCGGGCGTCATGCGGCGG	0.75	748	CAG	95
ilvD3_S	TTTCGAAGCTTTCGCTGGTTCGG	0.45	31	CGA	1
ilvD3_S	TCAGATGGGCTACGACCATGCGG	0.55	94	CAG	5
ilvD3_S	CCTGCTCCAACACCGCGGTCCGG	0.7	1207	CAA	69
ilvD3_S	ATCAGGCGGAGATCGAGCGCCGG	0.65	1561	CAG	90
ilvD3_S	CATATCCAGCAGGCGCCGGAAGG	0.65	1651	CAG	95
gene:SMc04143_S	GCAGATCGCCAGCGGCCAGATGG	0.7	79	CAG	10
gene:SMc04143_S	CAGCGGCCAGATGGCCGAGGGGG	0.75	94	CAG	13
gene:SMc04143_S	CGACTTTCAGGTTTCCCGTCCGG	0.55	148	CAG	20
gene:SMc04143_S	AAGGCTCAGCTCAATCAGATCGG	0.45	373	CAG	51
gene:SMc04143_S	TCAGCTCAATCAGATCGGCGAGG	0.55	373	CAG	51
gene:SMc04143_S	CAATCAGATCGGCGAGGCGCTGG	0.65	382	CAG	52
gene:SMc04143_S	TCAGATCGGCGAGGCGCTGGCGG	0.7	382	CAG	52
gene:SMc04143_S	CTGCCATTTCGGGCCAGAACCGG	0.6	637	CAG	88
gene:SMc04142_S	TCTGGCGCAGCGCGATCGCGTGG	0.75	220	CAG	24
gene:SMc04142_S	CTGGCAGTTCGATCCCGCAACGG	0.6	529	CAG	59
gene:SMc04142_S	TGGCAGTTCGATCCCGCAACGGG	0.6	529	CAG	59
gst9_S	CGGGGCAGGCGGAACGGTTTCGG	0.7	109	CAG	16
gst9_S	CAATCGGATTTCTGGCGCATCGG	0.5	223	CAA	34
gst9_S	CATGGTCCGATGGATCAGCTGGG	0.55	268	CGA	41
gst9_S	ATGGTCCGATGGATCAGCTGGGG	0.55	268	CGA	41
gst9_S	CCGATGGATCAGCTGGGGCAAGG	0.65	268	CGA	41
gst9_S	CTTCGTACGAGCTTGCGACATGG	0.55	301	CGA	46
gst9_S	GCGGCACGAAGCAGCGCTATGGG	0.65	340	CAG	52
gst9_S	ACGAAGCAGCGCTATGGGCTCGG	0.6	340	CAG	52
gst9_S	GATCGACCAGCAGCTGGTCGAGG	0.65	367	CAG	57
gst9_S	CGACCAGCAGCTGGTCGAGGAGG	0.7	367	CAG	57
gst9_S	CGACCAGCAGCTGGTCGAGGAGG	0.7	370	CAG	57
gst9_S	GACCAGCAGCTGGTCGAGGAGGG	0.65	367	CAG	57
gst9_S	GACCAGCAGCTGGTCGAGGAGGG	0.65	370	CAG	57
gst9_S	ACCAGCAGCTGGTCGAGGAGGGG	0.65	367	CAG	57
gst9_S	ACCAGCAGCTGGTCGAGGAGGGG	0.65	370	CAG	57
gene:SMc04140_S	CAGAAGGTCGAGAAGCGCTACGG	0.55	22	CAG	2
gene:SMc04140_S	CAGCGGCAGCGCGTGGCGATCGG	0.75	415	CAG	38
gene:SMc04140_S	CAGCGGCAGCGCGTGGCGATCGG	0.75	421	CAG	38
gene:SMc04140_S	TCAGGTGGAGGCCATGACCATGG	0.6	583	CAG	53
gene:SMc04140_S	TTCCGGCCGAATCGAGCAGGTGG	0.65	634	CGA	58
gene:SMc04140_S	TCCGGCCGAATCGAGCAGGTGGG	0.65	634	CGA	58
gene:SMc04140_S	CAGGGACAGGACGTCACGTTCGG	0.6	823	CAG	75
gene:SMc04140_S	CAGGGACAGGACGTCACGTTCGG	0.6	829	CAG	76
gene:SMc04140_S	CCAGCAGCTGACCGTCGCGCTGG	0.75	964	CAG	89
gene:SMc04140_S	CCAGCAGCTGACCGTCGCGCTGG	0.75	967	CAG	89
gene:SMc04140_S	GCAGCTGACCGTCGCGCTGGAGG	0.75	967	CAG	89
gene:SMc04140_S	CAGCTGACCGTCGCGCTGGAGGG	0.7	967	CAG	89
gene:SMc04140_S	GGGCAGCAGAAGGTCGAGCGCGG	0.7	991	CAG	91
gene:SMc04140_S	GGGCAGCAGAAGGTCGAGCGCGG	0.7	994	CAG	91
gene:SMc04139_S	TTCCAGTACCGCTATGGCGACGG	0.55	373	CAG	34
gene:SMc04139_S	GCTCGCAGGAGCAGATCAGCCGG	0.65	712	CAG	66
gene:SMc04139_S	GCTCGCAGGAGCAGATCAGCCGG	0.65	718	CAG	66
gene:SMc04139_S	AGGAGCAGATCAGCCGGCTCAGG	0.65	718	CAG	66
gene:SMc04139_S	CAAATGACGAAGTGCAGGCGCGG	0.55	829	CAG	77
gene:SMc04139_S	ATCTATCAATCCGCCGATACCGG	0.45	988	CAA	91
gene:SMc04138_S	GCCAGGTCAACTGCCTGCTTCGG	0.6	55	CAG	5
gene:SMc04138_S	CCAGGTCAACTGCCTGCTTCGGG	0.6	55	CAG	5
gene:SMc04138_S	ACCAGCTCGCCAAGCTGCGCCGG	0.7	310	CAG	30
gene:SMc04138_S	CCAGCTCGCCAAGCTGCGCCGGG	0.75	310	CAG	30
gene:SMc04138_S	GAGCAGTTCCTGTTCTTCACCGG	0.5	559	CAG	54
gene:SMc04138_S	CCAAAGCGTTCCCGACGCTCCGG	0.65	619	CAA	60
gene:SMc04138_S	GCCGCAGGAGCGCTGCTTCAAGG	0.7	940	CAG	92
gene:SMc04138_S	CAGGCGATCGCCGAACAGAACGG	0.6	982	CAG	96
gene:SMc04138_S	AGGCGATCGCCGAACAGAACGGG	0.6	997	CAG	98
gene:SMc04137_S	CTTCCAGCGCCTTCTGATCGAGG	0.6	841	CAG	94
gene:SMc04137_S	TTCCAGCGCCTTCTGATCGAGGG	0.55	841	CAG	94
gene:SMc04136_S	CAGGACACCGCTGTCGCAGTCGG	0.65	4	CAG	0
gene:SMc04136_S	CGGCAGCTCTTTGCCGGCGACGG	0.7	439	CAG	46
gene:SMc04136_S	GCTGGCCCAGTTCGGCATCGAGG	0.7	481	CAG	50
gene:SMc04136_S	CTGGCCCAGTTCGGCATCGAGGG	0.65	481	CAG	50
gene:SMc04136_S	TGGCCCAGTTCGGCATCGAGGGG	0.65	481	CAG	50
gene:SMc04136_S	GCAGACGATCGACGCCTTCAAGG	0.6	718	CAG	75
gene:SMc04135_S	CAGCAGGCGAAATGTACTCGCGG	0.55	22	CGA	1
gene:SMc04135_S	AGCAGGCGAAATGTACTCGCGGG	0.55	22	CGA	1
gene:SMc04135_S	AGGCGAAATGTACTCGCGGGAGG	0.6	22	CGA	1
gene:SMc04135_S	GGCGAAATGTACTCGCGGGAGGG	0.6	22	CGA	1
gene:SMc04135_S	GCGAAATGTACTCGCGGGAGGGG	0.6	22	CGA	1
gene:SMc04135_S	CCGCCTTTGCGCAGGAGGCGCGG	0.75	85	CAG	6
gene:SMc04135_S	TTGCGCAGGAGGCGCGGCTGCGG	0.75	85	CAG	6
gene:SMc04135_S	GCTCTTTCAGGAGCAGAACGCGG	0.55	163	CAG	12
gene:SMc04135_S	CTCTTTCAGGAGCAGAACGCGGG	0.55	163	CAG	12
gene:SMc04135_S	GGCTTGCGACCCAGGTCGCCGGG	0.75	238	CAG	18
gene:SMc04135_S	TTTCGACCAGGTGCAGATCAAGG	0.5	370	CAG	28
gene:SMc04135_S	TTCGACCAGGTGCAGATCAAGGG	0.5	370	CAG	28
gene:SMc04135_S	GACCAGGTGCAGATCAAGGGCGG	0.6	370	CAG	28
gene:SMc04135_S	CATGTGGCAGAAGATGCGAGAGG	0.55	700	CAG	54
gene:SMc04135_S	GCAGAAGATGCGAGAGGACAAGG	0.55	700	CAG	54
gene:SMc04135_S	CAACCAGTTCGTCGCCTATCAGG	0.55	820	CAG	63
gene:SMc04135_S	AACCAGTTCGTCGCCTATCAGGG	0.5	820	CAG	63
gene:SMc04135_S	CGCCTATCAGGGCATAAACAAGG	0.5	835	CAG	65
gene:SMc04135_S	CTCGGCCCAGACCAAGGACCCGG	0.7	943	CAG	73
gene:SMc04135_S	CAGACCAAGGACCCGGAACTCGG	0.6	943	CAG	73
gene:SMc04135_S	GGTCAGCTCGACGCCAAGCAAGG	0.65	1216	CAG	94
gene:SMc04135_S	GTCAGCTCGACGCCAAGCAAGGG	0.6	1216	CAG	94
gene:SMc04135_S	TCAGCTCGACGCCAAGCAAGGGG	0.6	1216	CAG	94
gene:SMc04135_S	CAGCTCGACGCCAAGCAAGGGGG	0.65	1216	CAG	94
gene:SMc04135_S	CAAGCAAGGGGGCGAGACGCTGG	0.7	1231	CAA	95
gene:SMc04135_S	GGTCAGCCAGATCCTCGCGCGGG	0.7	1264	CAG	98
gene:SMc04135_S	GTCAGCCAGATCCTCGCGCGGGG	0.7	1264	CAG	98
gene:SMc04134_S	GAAGATGCGAGACGGAGCGAAGG	0.6	13	CGA	1
gene:SMc04134_S	AAGATGCGAGACGGAGCGAAGGG	0.55	13	CGA	1
gene:SMc04134_S	AGATGCGAGACGGAGCGAAGGGG	0.6	13	CGA	1
gene:SMc04134_S	TGCGAGACGGAGCGAAGGGGAGG	0.7	13	CGA	1
gene:SMc04134_S	CAAGGAGCAGCTTTATCTCGCGG	0.5	220	CAG	32
gene:SMc04134_S	GCAGCTTTATCTCGCGGTCCTGG	0.6	220	CAG	32
gene:SMc04134_S	GCGTCAGTCGACGCGTCTAAAGG	0.6	415	CAG	61
gene:SMc04134_S	CTTCTCCAGCGCGGCAAGGCCGG	0.7	475	CAG	70
gene:SMc04133_S	GCTCCAGTCGGGCGAAAGGCTGG	0.7	109	CAG	9
gene:SMc04133_S	GACCAGATCTTCTTCGATGCCGG	0.5	244	CAG	21
gene:SMc04133_S	CAGGACAAGCTGTTCCTGCCCGG	0.6	412	CAG	35
gene:SMc04133_S	TTTCAGGTCGACGGAACCCATGG	0.55	826	CAG	71
gene:SMc04133_S	CGCAGACGATCGATTTCTACAGG	0.5	928	CAG	80
gene:SMc04133_S	GATACGCAGGCCTTCGACAACGG	0.55	973	CAG	84
gene:SMc04133_S	GGCGTGCAGCTTGCGGAACTCGG	0.65	1078	CAG	93
gene:SMc04132_S	GAGCCAGATCGAGGCGATCGAGG	0.65	421	CAG	36
gene:SMc04132_S	TCTCTCCCAGGTGAAGGAGCCGG	0.6	538	CAG	46
gene:SMc04132_S	CAGGACCATTTCGTCATGATCGG	0.45	1006	CAG	86
gene:SMc04131_S	CGCAGGCCTTCGTCCGGGTGCGG	0.75	109	CAG	7
gene:SMc04131_S	GCAGGCCTTCGTCCGGGTGCGGG	0.75	109	CAG	7
gene:SMc04131_S	AGCAGCTTCGTGCCTCCCTGCGG	0.65	235	CAG	16
gene:SMc04131_S	CTGCAGGCGCAGACCCCCTTTGG	0.7	283	CAG	19
gene:SMc04131_S	ACTGCCGCAGACTCTGGAAGAGG	0.6	637	CAG	44
gene:SMc04131_S	ACCAGCGCGTCGATGCGTATAGG	0.6	751	CAG	53
gene:SMc04131_S	CCAGCGCGTCGATGCGTATAGGG	0.6	751	CAG	53
gene:SMc04131_S	GCAGCCGATCGTTCGCGCCGAGG	0.75	889	CAG	62
gene:SMc04131_S	GCTCCAGCAGGACCTCGTGCTGG	0.7	1159	CAG	81
gene:SMc04131_S	GCTCCAGCAGGACCTCGTGCTGG	0.7	1162	CAG	82
gene:SMc04130_S	CGCGACCAGGTGGCGGCGATCGG	0.75	118	CAG	14
gene:SMc04130_S	CAGGTGGCGGCGATCGGCCTCGG	0.75	118	CAG	14
gene:SMc04130_S	ATCTGGCCAATCAGATCGCGCGG	0.55	565	CAG	68
gene:SMc04130_S	GCCAATCAGATCGCGCGGGCCGG	0.7	565	CAG	68
gene:SMc04129_S	ACCTGCAGATGTACGGCCGCAGG	0.65	637	CAG	48
gene:SMc04129_S	CCTGCAGATGTACGGCCGCAGGG	0.65	637	CAG	48
gene:SMc04129_S	CTGCAGATGTACGGCCGCAGGGG	0.65	637	CAG	48
gene:SMc04129_S	GCCAGTACGAGGACCAGCCCTGG	0.7	949	CAG	72
gene:SMc04129_S	GCCAGTACGAGGACCAGCCCTGG	0.7	961	CAG	73
gene:SMc04129_S	CCAGTACGAGGACCAGCCCTGGG	0.65	949	CAG	72
gene:SMc04129_S	GCGCTTCAGAGTTCGCGTACCGG	0.6	1189	CAG	91
gene:SMc04128_S	ATATCGGCGCGCAGGTGATGCGG	0.6	175	CAG	7
gene:SMc04128_S	CGGCGCGCAGGTGATGCGGAAGG	0.75	175	CAG	7
gene:SMc04128_S	GCGCAGGTGATGCGGAAGGTCGG	0.65	175	CAG	7
gene:SMc04128_S	CAGAGCGAGCACGCCTGCTGCGG	0.7	250	CAG	11
gene:SMc04128_S	GCAGGAGAAGAAGGCGCCGACGG	0.65	1030	CAG	46
gene:SMc04128_S	TCGGCGGCCTGTGGCAGGATTGG	0.7	1153	CAG	51
gene:SMc04128_S	ACAGGGATCCAGCCATCCGCTGG	0.65	1429	CAG	64
gene:SMc04128_S	TCGAAACCCTGCAGGGTGAGGGG	0.6	1639	CAG	73
gene:SMc04128_S	CGCCGATCAGGGTTTGCGCGTGG	0.7	1756	CAG	78
gene:SMc04128_S	ACAAACAGCGCATCGTAAGCAGG	0.5	1867	CAG	83
gene:SMc04128_S	CAGAACATCGCGATCGCGCTCGG	0.6	2089	CAG	93
gene:SMc04127_S	GGTCCACCAGCACTTCATGCTGG	0.6	259	CAG	16
gene:SMc04127_S	GGACAGCCAGATCCTCAACAAGG	0.55	325	CAG	21
gene:SMc04127_S	GACAGCCAGATCCTCAACAAGGG	0.5	325	CAG	21
gene:SMc04127_S	GCAGCGCGTGGAGATCCTGAAGG	0.65	442	CAG	28
gene:SMc04127_S	CCTCGGCCAGCTCAAGGCTCAGG	0.7	556	CAG	36
gene:SMc04127_S	CTCGGCCAGCTCAAGGCTCAGGG	0.65	556	CAG	36
gene:SMc04127_S	CGTCCAGGGGCTGACGGTCAAGG	0.7	781	CAG	50
gene:SMc04127_S	TCAGGGCAAGGCCGTTCTGCTGG	0.65	1360	CAG	88
gene:SMc04126_S	GAGGGCCAGGCCTATGTCGGCGG	0.7	271	CAG	23
gene:SMc04126_S	CAGGCCTATGTCGGCGGCATCGG	0.65	271	CAG	23
gene:SMc04126_S	CCAGACGATGCCCTGGTACGTGG	0.65	322	CAG	28
gene:SMc04126_S	GCTCCATGGCGCCGCAGACGCGG	0.75	529	CAG	46
gene:SMc04126_S	GCAGACGCGGACCTTCGCCGAGG	0.75	529	CAG	46
gene:SMc04126_S	CAGACGCGGACCTTCGCCGAGGG	0.7	529	CAG	46
gene:SMc04126_S	GGCAATTGCCGAAGCTCGACTGG	0.6	556	CAA	49
gene:SMc04126_S	ATGCAGCTCGATTTCGTGCAAGG	0.5	841	CAG	74
gene:SMc04126_S	GTGCAAGGCGCCGGCTTCGTCGG	0.7	856	CAA	75
gene:SMc04125_S	CAGCCGTCACGCAGTCCGTCTGG	0.7	178	CAG	18
gene:SMc04125_S	CGTCACGCAGTCCGTCTGGGTGG	0.7	178	CAG	18
gene:SMc04125_S	GTCACGCAGTCCGTCTGGGTGGG	0.65	178	CAG	18
gene:SMc04125_S	TCACGCAGTCCGTCTGGGTGGGG	0.65	178	CAG	18
gene:SMc04125_S	CAGTCCGTCTGGGTGGGGCTCGG	0.7	178	CAG	18
gene:SMc04125_S	CAACCAGATCGTCTCGGGTGTGG	0.6	271	CAG	27
cdd_S	CCGAAAGTGCGCAGCGGTTTCGG	0.6	19	CAG	4
cdd_S	GGCCGGCCAGCGCAAGATCACGG	0.7	262	CAG	57
deoD_S	ACCAAGCAAATGGCGCCGCTCGG	0.6	730	CAA	91
deoD_S	AAGCAAATGGCGCCGCTCGGCGG	0.65	730	CAA	91
deoA_S	GCAGGCGGCTGCCTTCGCCATGG	0.75	115	CAG	8
deoA_S	CATCGGCCAGACGGCCGATCTGG	0.7	463	CAG	34
deoA_S	CCAGACGGCCGATCTGGCGCCGG	0.75	463	CAG	34
deoA_S	CGATCAGGTCGTGATGGCCTTGG	0.6	817	CAG	61
deoA_S	TGCCGACCAAAGCCAGGCCGAGG	0.7	1216	CAA	91
upp_S	CAACTTCCAGGGCGCCCATCCGG	0.65	511	CAG	81
add_S	CTGAGACAGGCCCGCAAATACGG	0.55	76	CAG	7
add_S	GCCGACGCGAGAGAAGTTGCTGG	0.65	943	CGA	96
deoB_S	CCGCGCATGAACAGACCTTCGGG	0.6	553	CAG	45
deoB_S	GCATGAACAGACCTTCGGGCTGG	0.6	553	CAG	45
deoB_S	TCGACCGGCTGCAGGAGGCCGGG	0.75	739	CAG	60
gene:SMc04118_S	ACACGCGCAAACAGCACCTGTGG	0.6	25	CAG	4
gene:SMc04118_S	CCAGGAGCAGCAGGTGAGCAAGG	0.65	208	CAG	35
gene:SMc04118_S	CCAGGAGCAGCAGGTGAGCAAGG	0.65	214	CAG	36
gene:SMc04118_S	GCAGGTGAGCAAGGCCTTCCTGG	0.65	217	CAG	37
gene:SMc04118_S	TATCCAGGTGAACGGCACGACGG	0.55	316	CAG	54
gene:SMc04118_S	CAGGTGAACGGCACGACGGAAGG	0.65	316	CAG	54
gene:SMc04118_S	AACCACCAGCTTTCCCTGTTCGG	0.5	481	CAG	82
gene:SMc04118_S	CCAGCTTTCCCTGTTCGGCTCGG	0.6	481	CAG	82
gene:SMc04117_S	GCAATTGCTGGCCAATGCGACGG	0.55	175	CAA	28
TRm22_S	AGTCAGCATCATTACCATCTCGG	0.4	202	CAG	17
TRm22_S	TTCTGGCCGGTCAGCTCGACCGG	0.65	313	CAG	26
TRm22_S	AGCTCGACCGGCAGACGCGCCGG	0.75	325	CAG	27
TRm22_S	GTTGAGCAACCTCAAGGCGATGG	0.55	676	CAA	58
TRm22_S	ACCTCAAGGCGATGGCTTCCTGG	0.6	682	CAA	58
TRm22_S	CCAGGTCAGCCTCGCCAGCAAGG	0.7	715	CAG	61
TRm22_S	CAGGTCAGCCTCGCCAGCAAGGG	0.65	715	CAG	61
TRm22_S	GCCAGCTCTATAAGGATCGCTGG	0.55	847	CAG	72
gene:SMc04115_S	CGACCAGGACGGCAACGCCATGG	0.7	262	CAG	62
gene:SMc04115_S	CGACAGGCTTCCGCCTCAAGCGG	0.65	388	CGA	93
gene:SMc04115_S	CGACAGGCTTCCGCCTCAAGCGG	0.65	391	CAG	93
pilA1_S	TAGCACTCAGTTCACCAATTTGG	0.4	133	CAG	72
pilA1_S	AGCACTCAGTTCACCAATTTGGG	0.4	133	CAG	72
pilA1_S	ACTCAGTTCACCAATTTGGGCGG	0.45	133	CAG	72
cpaB1_S	CGATCAGCAGATCGAGGAGAAGG	0.55	538	CAG	66
cpaB1_S	CGATCAGCAGATCGAGGAGAAGG	0.55	541	CAG	66
cpaB1_S	CAGATCGAGGAGAAGGAAGACGG	0.5	541	CAG	66
cpaB1_S	TCAATCGAAGGTCATGACCGTGG	0.5	613	CAA	75
cpaB1_S	TGCGCAGGAGCCGGACACCACGG	0.7	688	CAG	84
cpaB1_S	GAGCATTCAGGTCATCAAGTCGG	0.45	748	CAG	92
cpaB1_S	AGCATTCAGGTCATCAAGTCGGG	0.45	748	CAG	92
cpaC1_S	CAAACGAACATCTTCGTCTTCGG	0.4	298	CAA	19
cpaC1_S	CGCCAGGTACTGAAGCAGCTCGG	0.6	679	CAG	44
cpaC1_S	CTGAAGCAGCTCGGCTTCAACGG	0.55	691	CAG	44
cpaC1_S	CAGGAGGCGAAGTTCTACGTCGG	0.55	901	CAG	58
cpaC1_S	CGGCGTGCAGGAGGTCTCGACGG	0.7	949	CAG	61
cpaC1_S	CCAAACCACGGTAGAGCGTGAGG	0.6	979	CAA	63
cpaC1_S	GCAGATCGAAACCGATGTCTCGG	0.5	1072	CAG	69
cpaC1_S	CGTCCAGGACAATATCCGCCAGG	0.6	1237	CAG	80
cpaC1_S	CAGGCGATGTCGGGCCTGCCCGG	0.75	1252	CAG	81
cpaC1_S	GGATTTCCAGCGCAGCGAAACGG	0.55	1324	CAG	86
cpaD1_S	ATTCAGATCATGCTGCCGCGCGG	0.55	262	CAG	38
cpaD1_S	TGCCGCGCAGATCGTCCGCAAGG	0.7	304	CAG	44
cpaD1_S	ACTGCGCAGACCGCGCCCTGCGG	0.75	442	CAG	64
cpaD1_S	CGCCACCCAGTCCAATCTCGCGG	0.65	529	CAG	77
cpaD1_S	GGCACAGATCGCCAACCCGACGG	0.65	547	CAG	80
cpaD1_S	GGGGCCAGGTGATCGACAGCTGG	0.7	616	CAG	90
cpaD1_S	CAGGTGATCGACAGCTGGCGCGG	0.65	616	CAG	90
cpaE1_S	CCGGCGACCTCGAGCAGCTCCGG	0.75	82	CAG	6
cpaE1_S	CAGCGGCTCATGGAGCGCTGCGG	0.7	139	CAG	10
cpaE1_S	CTGCGGCCAGGATCGCCGCATGG	0.75	163	CAG	12
cpaE1_S	CCAGGATCGCCGCATGGCGAAGG	0.7	163	CAG	12
cpaE1_S	CTTCGACCAGGACCCGCCACAGG	0.7	646	CAG	50
cpaE1_S	TTCGACCAGGACCCGCCACAGGG	0.65	646	CAG	50
cpaE1_S	TCGACCAGGACCCGCCACAGGGG	0.7	646	CAG	50
cpaE1_S	AATCCTCCAGCGCAGTGCGCCGG	0.65	826	CAG	64
cpaE1_S	CAGCTGTCCCACCTCTTGACCGG	0.6	1195	CAG	92
cpaF1_S	CGGGCAAATCTTCATCGAAGTGG	0.5	394	CAA	28
cpaF1_S	GGGCAAATCTTCATCGAAGTGGG	0.45	394	CAA	28
cpaF1_S	CAAATCTTCATCGAAGTGGGCGG	0.45	394	CAA	28
cpaF1_S	CTGCCAGCGCATCGTCAGCCAGG	0.7	475	CAG	33
cpaF1_S	CAGCGCATCGTCAGCCAGGTAGG	0.65	475	CAG	33
cpaF1_S	GCATCGTCAGCCAGGTAGGCCGG	0.65	490	CAG	34
cpaF1_S	CTGGAGCAGCTGGTGCGCTTCGG	0.65	640	CAG	45
cpaF1_S	TGCAGCAGCCGCATGTCGTCCGG	0.65	832	CAG	59
cpaF1_S	TGCAGCAGCCGCATGTCGTCCGG	0.65	835	CAG	59
cpaF1_S	CTGCTGCAGGCGATGAACACCGG	0.6	988	CAG	70
cpaF1_S	CAGGCCTCGCGCCTGCGTGACGG	0.75	1150	CAG	82
gene:SMc02821_S	CCAGATCGAGACCGAGAAGAAGG	0.55	88	CAG	8
gene:SMc02821_S	GAAGCGACGCAAATCCGTTCAGG	0.55	199	CGA	19
gene:SMc02821_S	ATCCGTTCAGGATTCGCTGAAGG	0.5	214	CAG	21
gene:SMc02821_S	GCAGGAAAAATCCGCCAATACGG	0.45	247	CAG	24
gene:SMc02821_S	GCGATGGATCGTCGGCTCCATGG	0.65	439	CGA	43
gene:SMc02821_S	CGGGCAGGAGCCGGTCAGGACGG	0.75	580	CAG	57
gene:SMc02821_S	GCCATTCAGGCGCAGGCGGGCGG	0.75	718	CAG	71
gene:SMc02822_S	CACAGCACAACACCTCCGTCCGG	0.6	226	CAG	22
gene:SMc02822_S	ACAGCACAACACCTCCGTCCGGG	0.6	226	CAG	22
gene:SMc02822_S	AGCAGTCCATTCGCCGCGCCTGG	0.7	532	CAG	54
gene:SMc02822_S	GGTGACGCAGGCGCTGATCCAGG	0.7	769	CAG	78
gene:SMc02822_S	CTGATCCAGGCCGACCGCTACGG	0.65	781	CAG	79
gene:SMc02822_S	CGCAGGAAAGCCGCGACCAGCGG	0.7	832	CAG	84
TRm22_S	AGTCAGCATCATTACCATCTCGG	0.4	202	CAG	17
TRm22_S	TTCTGGCCGGTCAGCTCGACCGG	0.65	313	CAG	26
TRm22_S	AGCTCGACCGGCAGACGCGCCGG	0.75	325	CAG	27
TRm22_S	GTTGAGCAACCTCAAGGCGATGG	0.55	676	CAA	58
TRm22_S	ACCTCAAGGCGATGGCTTCCTGG	0.6	682	CAA	58
TRm22_S	CCAGGTCAGCCTCGCCAGCAAGG	0.7	715	CAG	61
TRm22_S	CAGGTCAGCCTCGCCAGCAAGGG	0.65	715	CAG	61
TRm22_S	GCCAGCTCTATAAGGATCGCTGG	0.55	847	CAG	72
gene:SMc02824_S	CCTGCGCCGGACAACAGGGCAGG	0.75	97	CAA	11
gene:SMc02824_S	CCTGCGCCGGACAACAGGGCAGG	0.75	100	CAG	12
gene:SMc02824_S	CGCCGGACAACAGGGCAGGAAGG	0.7	97	CAA	11
gene:SMc02824_S	GCAGGTGGCGATCTACCATCCGG	0.6	304	CAG	37
gene:SMc02824_S	CAGAACCTCGCGCTTGCCGTCGG	0.65	649	CAG	80
gene:SMc02824_S	GCAGGGCCGCTTCCAGGAAGCGG	0.7	676	CAG	83
gene:SMc02824_S	CAGGAAGCGGAAACCATCGCCGG	0.6	688	CAG	84
gene:SMc02824_S	CCAGGAACTGACATCCGAGCAGG	0.6	712	CAG	87
gene:SMc02824_S	TGCTGTCGCAGCAGGGCGCGTGG	0.75	775	CAG	95
gene:SMc02824_S	GCAGGGCGCGTGGAAGCAGCTGG	0.75	775	CAG	95
gene:SMc02824_S	GTGGAAGCAGCTGGCGAAGGCGG	0.65	790	CAG	97
pepA2_S	GCAGCTCGCCGGCGTGTTCCTGG	0.75	436	CAG	31
pepA2_S	TCAGATCGACAACACCGACGCGG	0.55	922	CAG	66
pepA2_S	GCGGTGAAGCTCAGGCGATCCGG	0.65	1345	CAG	96
gene:SMc02826_S	TTACCCCTTCTCAGGCGCTGGGG	0.6	25	CAG	7
gene:SMc02826_S	CTTCTCAGGCGCTGGGGCTCTGG	0.7	25	CAG	7
gene:SMc02826_S	ATTTGATCATCAATCAGGGCCGG	0.4	328	CAG	95
gene:SMc02827_S	CCGACTCAATGCCTATCGCGAGG	0.6	22	CGA	2
gene:SMc02827_S	CCAGGCCTTTGCCCTTTCCATGG	0.6	361	CAG	42
gene:SMc02827_S	CAGGCCTTTGCCCTTTCCATGGG	0.55	361	CAG	42
gene:SMc02827_S	CGTGCAACTCGCGATGCAGATGG	0.6	592	CAA	69
gene:SMc02827_S	CAACTCGCGATGCAGATGGCCGG	0.6	592	CAA	69
gene:SMc02827_S	GACATGCAGGCAAGCGGCCTCGG	0.65	643	CAG	75
gene:SMc02827_S	GGCTGTATGCGCAGCCGACGGGG	0.7	829	CAG	96
gene:SMc02827_S	ATGCGCAGCCGACGGGGTACCGG	0.7	829	CAG	96
gene:SMc02828_S	CATCAGGAGCGTGACCTATCCGG	0.55	118	CAG	12
gene:SMc02828_S	TCGCCAGCACCGCGCCTACGAGG	0.75	346	CAG	36
gene:SMc02828_S	TCGGCTGGTCGCGAAGCAAGCGG	0.65	508	CGA	52
gene:SMc02828_S	GCGAAGCAAGCGGGTGATCGAGG	0.65	508	CGA	52
gene:SMc02828_S	CGAAGCAAGCGGGTGATCGAGGG	0.6	508	CGA	52
gene:SMc02828_S	TCGAGGCGGCAGCCAGGTCGAGG	0.75	700	CGA	72
gene:SMc02828_S	CCAGGTCGAGGCCGACATCCTGG	0.7	712	CAG	74
gene:SMc02828_S	CAGATCGCGCGCTTCGAGAGCGG	0.65	895	CAG	93
gene:SMc02829_S	GCAGCAGATCGGCGAAATCCTGG	0.6	337	CAG	20
gene:SMc02829_S	GCAGCAGATCGGCGAAATCCTGG	0.6	340	CAG	20
gene:SMc02829_S	CCATCAGGACCTCAAGGGTGCGG	0.6	367	CAG	22
gene:SMc02829_S	GGAACAGGTCGGCATCCGCGAGG	0.7	418	CAG	25
gene:SMc02829_S	ACAGGTCGGCATCCGCGAGGCGG	0.7	418	CAG	25
gene:SMc02829_S	CCAGCGCGTAATGATAGCCATGG	0.55	487	CAG	29
gene:SMc02829_S	GGTCAGACGCTGGGCGTGGTCGG	0.7	937	CAG	57
gene:SMc02829_S	CCGGATGCAGGTGGTCTTCCAGG	0.65	1093	CAG	67
gene:SMc02829_S	GCCAGCGCATCGCGATCGCCCGG	0.75	1294	CAG	79
gene:SMc02829_S	CCAGCGCATCGCGATCGCCCGGG	0.75	1294	CAG	79
gene:SMc02830_S	CGACCAGGCGCGCGACGTGATGG	0.75	487	CAG	42
gene:SMc02830_S	GCCGTGCAGGGCTATTTCGGCGG	0.65	598	CAG	52
gene:SMc02830_S	TGCAGGGCTATTTCGGCGGCTGG	0.65	598	CAG	52
gene:SMc02830_S	TGCAGCGTTTCATCGAGATCTGG	0.5	634	CAG	55
gene:SMc02830_S	GCAGGGCAAGTCCAACCTGCAGG	0.65	1000	CAG	88
gene:SMc02830_S	AGTCCAACCTGCAGGCGCCCTGG	0.7	1018	CAG	89
gene:SMc02830_S	CAACCTGCAGGCGCCCTGGCTGG	0.75	1018	CAG	89
gene:SMc02830_S	AACCTGCAGGCGCCCTGGCTGGG	0.7	1018	CAG	89
gene:SMc02830_S	ACCTGCAGGCGCCCTGGCTGGGG	0.75	1018	CAG	89
gene:SMc02831_S	GTCGTGCAGTTTGCGCCGGGCGG	0.7	82	CAG	7
gene:SMc02831_S	TCGTGCAGTTTGCGCCGGGCGGG	0.7	82	CAG	7
gene:SMc02831_S	GCGACGGCGGGCAGTATCGCGGG	0.75	202	CAG	18
gene:SMc02831_S	GGGCAGTATCGCGGGGCGCAAGG	0.75	202	CAG	18
gene:SMc02831_S	GGCAGTATCGCGGGGCGCAAGGG	0.7	202	CAG	18
gene:SMc02831_S	ACAATTTCGACCAGCTTTCCTGG	0.45	622	CAG	57
gene:SMc02831_S	CAAGAAGCAATATGTGACGACGG	0.4	754	CAA	69
gene:SMc02831_S	AGCAATATGTGACGACGGCGCGG	0.55	754	CAA	69
gene:SMc02831_S	GCAATATGTGACGACGGCGCGGG	0.6	754	CAA	69
gene:SMc02832_S	ATGCCGAGGAACAACCCGTCTGG	0.6	97	CAA	5
gene:SMc02832_S	CAGTTCGAGGCCTTCCGTGCCGG	0.65	841	CAG	45
gene:SMc02832_S	CAAGGACCAGCGGGTGCGCCAGG	0.75	1033	CAG	55
gene:SMc02832_S	CGATTGGTGAACGCGAAGACCGG	0.55	1330	CGA	71
gene:SMc02832_S	TGGGCGCAAACGCTCGTGCCCGG	0.7	1531	CAA	82
gene:SMc02832_S	CAACGAACAGAGCGACTATTGGG	0.45	1555	CAG	83
gene:SMc02832_S	AACGAACAGAGCGACTATTGGGG	0.45	1555	CAG	83
gene:SMc02832_S	ACAGAGCGACTATTGGGGTTCGG	0.5	1555	CAG	83
mepA_S	CAGGCGGCGCCGGCTTCGTTCGG	0.75	148	CAG	13
mepA_S	CCTCTCGCGAAACCGCCGCTGGG	0.7	250	CGA	23
mepA_S	CTCTCGCGAAACCGCCGCTGGGG	0.7	250	CGA	23
mepA_S	TCTCGCGAAACCGCCGCTGGGGG	0.7	250	CGA	23
mepA_S	GTCACGCTTCGCATCAGATCGGG	0.55	400	CAG	37
mepA_S	GCAAAGAACGCTGAGCTACCAGG	0.55	442	CAA	41
mepA_S	CGAGCTATCCGCAGGTCGAACGG	0.6	580	CAG	54
mepA_S	CAAGGACCAGGCCGTGGTTCCGG	0.65	742	CAG	69
mepA_S	GGACCAGGCCGTGGTTCCGGCGG	0.75	742	CAG	69
mepA_S	GACCAGGCCGTGGTTCCGGCGGG	0.75	742	CAG	69
mepA_S	TCCGAACAGGAGGCTACCTACGG	0.55	925	CAG	86
mgsA_S	TCAGAAGAAGGATGACCTCGCGG	0.5	40	CAG	10
mgsA_S	CCGAGCAGTTGATCGACTTCAGG	0.55	355	CAG	93
glk_S	GCAGTTGGCCCCGATCAGAACGG	0.6	109	CAG	10
glk_S	CAGTTGGCCCCGATCAGAACGGG	0.6	109	CAG	10
glk_S	GATCAGGATGTCGTTCAGATCGG	0.45	367	CAG	35
glk_S	CAGGATGTCGTTCAGATCGGCGG	0.55	367	CAG	35
glk_S	TGGTCTATGCGCAGCATACCTGG	0.55	469	CAG	45
glk_S	GAGCAGATCCTGTGCGGCCGCGG	0.7	589	CAG	57
glk_S	CATTTCGCAGAAGATACTGCCGG	0.45	823	CAG	80
gene:SMc02836_S	TCGTGGCGCGCTATCAGCGCCGG	0.7	325	CAG	17
gene:SMc02836_S	CGCCATGCAGGAGACGATCCAGG	0.65	646	CAG	35
gene:SMc02836_S	GCCATGCAGGAGACGATCCAGGG	0.6	646	CAG	35
gene:SMc02836_S	CCAGGGCATCACCATCGTCAAGG	0.6	658	CAG	36
gene:SMc02836_S	GCAGGTTTCGATGGAGCGCGCGG	0.65	937	CAG	51
gene:SMc02836_S	ACCAAGCAATCGCTTCGTGCCGG	0.55	1264	CAA	69
gene:SMc02836_S	CAGCAGCCCTATCTCTTCGAAGG	0.55	1297	CAG	71
gene:SMc02836_S	CAGCAGCCCTATCTCTTCGAAGG	0.55	1300	CAG	71
gene:SMc02836_S	CAGGGCTATGACACGCCCGTCGG	0.65	1426	CAG	78
gene:SMc02836_S	CGTTCAGAAGGCACTCGAAGAGG	0.55	1582	CAG	87
gene:SMc02836_S	CAATCTCCAGGGCAGCGGAGCGG	0.65	1762	CAG	97
gene:SMc02836_S	CCAGGGCAGCGGAGCGGATACGG	0.7	1762	CAG	97
gpmA_S	TCCGGCACGGCCAGAGCGACTGG	0.75	34	CAG	5
gpmA_S	CAGCTCGTCCTCGACGCCGTCGG	0.7	199	CAG	31
TRm5C_S	GGCCAATCGCTACATCAACATGG	0.5	238	CGA	86
TRm3_S	TGATCGCCAGATATCAGCGCCGG	0.55	286	CAG	23
TRm3_S	CCGTTGGAGAGTGGCAAAACCGG	0.55	451	CAA	37
TRm3_S	TCTGGATCGAGCAGACGGAAGGG	0.55	607	CAG	50
TRm3_S	CCAGGATATCCTAATCGCCGTGG	0.55	667	CAG	55
TRm3_S	ATCCCGCTATCGCTCAAAGCTGG	0.55	925	CAA	76
TRm3_S	CCGCTATCGCTCAAAGCTGGCGG	0.6	925	CAA	76
TRm3_S	CTCAAAGCTGGCGGCGCAACTGG	0.65	925	CAA	76
TRm3_S	TCAAAGCTGGCGGCGCAACTGGG	0.6	925	CAA	76
TRm3_S	CGGCGAGCTGTGCGTTCCCGCGG	0.75	1039	CGA	86
TRm3_S	GGCGAGCTGTGCGTTCCCGCGGG	0.75	1039	CGA	86
TRm3_S	ACGCGGCCGAGCAATGGAAACGG	0.6	1123	CAA	93
TRm3_S	AGCAATGGAAACGGGCGCCGCGG	0.65	1123	CAA	93
TRm3_S	GCAATGGAAACGGGCGCCGCGGG	0.7	1123	CAA	93
TRm3_S	ACACAGTTCGCCGTCATCTTTGG	0.5	1165	CAG	96
TRm5N_S	GATGCAGGAGGTGCTGGAAGCGG	0.6	97	CAG	9
TRm5N_S	ACGCTATCAGCGCTCCGAGCGGG	0.65	283	CAG	26
TRm5N_S	ATGTGCAAGGGGTGTCGACGCGG	0.6	331	CAA	30
TRm5N_S	GCAAGGGGTGTCGACGCGGAAGG	0.7	331	CAA	30
TRm5N_S	CAGGCGGTGTTGATCGCTGTCGG	0.6	535	CAG	49
TRm5N_S	GCAGATCCTGTCGGTCGAGATGG	0.6	580	CAG	53
gene:SMc02841_S	TCCAGAAGGTCTTCACCCGTTGG	0.55	157	CAG	17
gene:SMc02841_S	CCAGAAGGTCTTCACCCGTTGGG	0.55	157	CAG	17
gene:SMc02841_S	GCTGCAGATTCCGCTCGGCAAGG	0.65	655	CAG	75
nth_S	GGTGCAGCGTCCGGAGCCGAAGG	0.75	142	CAG	17
nth_S	GTGCAGCGTCCGGAGCCGAAGGG	0.7	142	CAG	17
nth_S	TCGGCGCAGGCGACGGATGCCGG	0.75	217	CAG	27
gene:SMc02845_S	TGATCATGACGCAGGACGTTCGG	0.5	37	CAG	8
gene:SMc02845_S	GACGCAGGACGTTCGGCAGACGG	0.65	37	CAG	8
gene:SMc02845_S	GCAGGACGTTCGGCAGACGGCGG	0.7	37	CAG	8
gene:SMc02845_S	CTATACCCAGATGCGTGAAGCGG	0.5	256	CAG	60
gene:SMc02845_S	TATACCCAGATGCGTGAAGCGGG	0.5	256	CAG	60
gene:SMc02845_S	CGGCCAGCGTCATTTCATCACGG	0.55	313	CAG	73
gene:SMc02846_S	TTCCAGACGAAGCCGCTCGACGG	0.6	304	CAG	30
gene:SMc02846_S	GAGCAGGTGGTCGACACCACCGG	0.65	805	CAG	81
gene:SMc02847_S	ATACGATCGAGCAATGCATTCGG	0.4	106	CAA	28
gene:SMc02847_S	CGAGCAATGCATTCGGGCTTCGG	0.55	106	CAA	28
gene:SMc02847_S	GAGCAATGCATTCGGGCTTCGGG	0.55	106	CAA	28
gene:SMc02847_S	TGGGTGTGACGCGAGCCGCCTGG	0.75	244	CGA	66
gene:SMc02848_S	ACGAGTTTCCACCCTCACGATGG	0.55	151	CGA	22
gene:SMc02848_S	GTCAACCAGGCGCTTCTGTCCGG	0.6	421	CAG	62
gene:SMc02848_S	AAACTCAAGGGGTCGAAGGCTGG	0.55	604	CAA	89
gene:SMc02848_S	GATTGCCCAGAGCGAGATCTGGG	0.55	628	CAG	93
gene:SMc02848_S	ATTGCCCAGAGCGAGATCTGGGG	0.55	628	CAG	93
gyaR_S	CGGCGCTGATCGAGCAGGCCGGG	0.75	202	CAG	20
gyaR_S	GCAGGTGCTGACCGACCGCAAGG	0.7	385	CAG	38
gyaR_S	CAGGTGCTGACCGACCGCAAGGG	0.65	385	CAG	38
polA_S	ACGATCAGTACAAGGCCAACCGG	0.5	244	CAG	8
polA_S	AGGATCTGATCCCGCAGTTCGGG	0.55	289	CAG	9
polA_S	CATGCAGCTCGTCACGCCGAAGG	0.65	445	CAG	14
polA_S	GGACAAGCAGATCACCGTTCCGG	0.55	493	CAG	16
polA_S	GCCCAGCTCCTCGAAGAGTATGG	0.6	625	CAG	20
polA_S	GCGAGATCAAACAGCAGAAGCGG	0.5	685	CAG	22
polA_S	GCGAGATCAAACAGCAGAAGCGG	0.5	688	CAG	22
polA_S	AATGGGGCGCGCAAGCGCATGGG	0.65	940	CAA	31
polA_S	GGCCAGGATGCCGATACGACCGG	0.65	1066	CAG	35
polA_S	CGACAGCCAGGTTCCGGGCCGGG	0.75	1402	CAG	46
polA_S	GTGGGGCAGAACCTGAAATACGG	0.5	1474	CAG	48
polA_S	CAGATTCTGTCACGCCTCTCCGG	0.55	1861	CAG	61
polA_S	CAGCTCGGCGACATTCTCTTCGG	0.55	1966	CAG	65
polA_S	GCAATGGTCGACCTCCGCGCAGG	0.7	2029	CAA	67
polA_S	GCAGGTGCTCGAGGACCTCGCGG	0.7	2047	CAG	67
polA_S	ACCTGCAGAACATTCCGATCAGG	0.5	2245	CAG	74
polA_S	CAGAACATTCCGATCAGGACCGG	0.5	2245	CAG	74
polA_S	CTGCGCCAGGCTTTCGCCGATGG	0.7	2389	CAG	79
polA_S	CCAGCTTTCGATCGAGCGTTCGG	0.55	2542	CAG	84
polA_S	CTCCGCACGAATGCTGCTTCAGG	0.6	2839	CGA	94
gene:SMc02851_S	CAGGAGCGCGGTCAGAAACTCGG	0.6	73	CAG	16
gene:SMc02851_S	CAGAAACTCGGCTTTGCCCCCGG	0.6	85	CAG	19
gene:SMc02851_S	CGGGCAGTTCCCGGTCCTCCTGG	0.75	109	CAG	24
gene:SMc02851_S	CGCAGAGACAACTTCTCGACCGG	0.55	154	CAG	34
gene:SMc02851_S	CTCGCCCGAATGGAGCGCGACGG	0.7	214	CGA	48
gene:SMc02851_S	TTCGCAGCAGATATTCCTGACGG	0.45	271	CAG	61
gene:SMc02851_S	TTCGCAGCAGATATTCCTGACGG	0.45	274	CAG	61
gene:SMc02851_S	GACGGAACGAGCCCGTAAGATGG	0.6	292	CGA	65
gene:SMc02851_S	GGAACGAGCCCGTAAGATGGAGG	0.6	292	CGA	65
gene:SMc02851_S	ACGAGCCCGTAAGATGGAGGCGG	0.6	292	CGA	65
gene:SMc02851_S	GCGGAGCAGTCGCTGCTTTCCGG	0.65	343	CAG	77
gene:SMc02851_S	CATGCTCCAATATATGCGCATGG	0.45	391	CAA	88
gene:SMc02852_S	CCAGTTGATGACCTTCGTCGAGG	0.55	394	CAG	28
gene:SMc02852_S	CAGACCGCCGAGAAATTCCTCGG	0.55	826	CAG	59
gene:SMc02852_S	TTTCCAGCGGATGCTCGGCATGG	0.6	1246	CAG	89
gene:SMc02853_S	GGTTTCAGCTACATTACCCGCGG	0.5	580	CAG	61
gene:SMc02854_S	CCGCGCAGGGTATCGAGGCCAGG	0.75	49	CAG	9
gene:SMc02854_S	CGCGCAGGGTATCGAGGCCAGGG	0.7	49	CAG	9
gene:SMc02854_S	CCTATCAGATCGAGACGGCGCGG	0.6	415	CAG	84
gene:SMc02855_S	AGCCGCTCATTCAGCTCCTGCGG	0.6	250	CAG	27
gene:SMc02856_S	CAGCGGATCGAGCCTTCCTTCGG	0.6	64	CAG	2
gene:SMc02856_S	CCAAGCGAGAAAAGCGCGGCAGG	0.65	193	CGA	8
gene:SMc02856_S	GCAGGCGGTGATCGCCATCGAGG	0.7	496	CAG	21
gene:SMc02856_S	GCTGGAGCAGAAATACACCAAGG	0.5	712	CAG	30
gene:SMc02856_S	CATGTCGCAGGCACCGACACGGG	0.65	994	CAG	43
gene:SMc02856_S	GACCAGGTCCCCGGCATGATCGG	0.65	1063	CAG	46
gene:SMc02856_S	CCAGTTCGACCGCGCCTCCAAGG	0.7	1273	CAG	55
gene:SMc02856_S	CGATCAGAAGTACCGCGGCGAGG	0.65	1426	CAG	61
gene:SMc02856_S	CGCCGCCCAGCTCGTGATGGAGG	0.75	1492	CAG	64
gene:SMc02856_S	GCCCAGCTCGTGATGGAGGTCGG	0.65	1492	CAG	64
gene:SMc02856_S	CCCAGCTCGTGATGGAGGTCGGG	0.65	1492	CAG	64
gene:SMc02856_S	CGTGCAGCCGGTCTTTGACGAGG	0.65	2050	CAG	88
gene:SMc02856_S	GTGCAGCCGGTCTTTGACGAGGG	0.6	2050	CAG	88
gene:SMc02856_S	CAGCCGGTCTTTGACGAGGGCGG	0.65	2050	CAG	88
gene:SMc02856_S	TGGCCGCCGTCGATCAGGTCCGG	0.7	2194	CAG	95
gene:SMc02856_S	TCAGGTCCGGCCTGCAGAACAGG	0.65	2194	CAG	95
gene:SMc02856_S	GGCCTGCAGAACAGGCCGGAGGG	0.7	2212	CAG	96
dnaK_S	GACCCAGAAGGACAAGGGGATGG	0.6	247	CAG	12
dnaK_S	CCTTCAGAAGATGAAGGAAACGG	0.4	361	CAG	18
dnaK_S	CGCACAGCGCCAGGCCACGAAGG	0.75	448	CAG	23
dnaK_S	CGCCAGGCCACGAAGGATGCCGG	0.7	454	CAG	23
dnaK_S	GGTGAAGCAGCTCTTCGGCAAGG	0.6	1048	CAG	54
dnaK_S	GATCCAGGCCGGCGTTCTGCAGG	0.7	1117	CAG	57
dnaK_S	ATCCAGGCCGGCGTTCTGCAGGG	0.65	1117	CAG	57
dnaK_S	CGTTCTGCAGGGCGACGTCAAGG	0.65	1132	CAG	58
dnaK_S	GAAGAGCCAGGTCTTCTCGACGG	0.55	1255	CAG	65
dnaK_S	CTCGCAGGGCGAGCGTGAAATGG	0.65	1309	CAG	67
dnaK_S	GCAGGGCGAGCGTGAAATGGCGG	0.65	1309	CAG	67
dnaK_S	CTCGGCCAGTTCGATCTCGTCGG	0.6	1351	CAG	70
dnaK_S	CATCGTGCAGGTGTCCGCCAAGG	0.65	1438	CAG	74
dnaK_S	GCAGGTGTCCGCCAAGGACAAGG	0.65	1438	CAG	74
dnaK_S	CAGGTGTCCGCCAAGGACAAGGG	0.6	1438	CAG	74
dnaK_S	GGAGCACCAGATCCGCATCCAGG	0.65	1477	CAG	76
dnaK_S	CAGATCCGCATCCAGGCCTCCGG	0.65	1477	CAG	76
dnaK_S	CAAGAACCAGGCCGAAAGCCTGG	0.6	1597	CAG	82
dnaK_S	GCTCCAGGAACATGGCGACAAGG	0.6	1636	CAG	84
dnaK_S	GCTCGGTCAGGCGATCTATGAGG	0.6	1789	CAG	92
dnaK_S	GCAGACGGACGCCGCCCATGCGG	0.75	1810	CAG	93
dnaJ_S	TCAAAAAAACGCGGACGAAAAGG	0.4	34	CAA	2
dnaJ_S	CGTCAGCGCCGCTCGTCAGGCGG	0.75	328	CAG	28
dnaJ_S	CGGCAAGCAGTTCCGCCTCAAGG	0.65	925	CAG	81
dnaJ_S	GGCAAGCAGTTCCGCCTCAAGGG	0.6	925	CAG	81
dnaJ_S	GCAGTTCCGCCTCAAGGGCAAGG	0.65	925	CAG	81
dnaJ_S	CAGTTCCGCCTCAAGGGCAAGGG	0.6	925	CAG	81
dnaJ_S	GCGCCAACGCGAGTTGCTGCAGG	0.7	1030	CAA	90
dnaJ_S	ATTTGAGCAGATCTCGTCCAAGG	0.45	1057	CAG	92
gene:SMc02859_S	AAAGCTTGCTGCGACGGGATCGG	0.55	34	CGA	3
gene:SMc02859_S	GCGACGGGATCGGGCAATCGTGG	0.7	34	CGA	3
gene:SMc02859_S	CGGCCGGCAAAGCCGGATAGCGG	0.7	373	CAA	42
gene:SMc02859_S	GGCCGGCAAAGCCGGATAGCGGG	0.7	373	CAA	42
gene:SMc02859_S	GCTTGGACAATGGCTCATGGAGG	0.55	472	CAA	53
gene:SMc02859_S	CTTGGACAATGGCTCATGGAGGG	0.5	472	CAA	53
gene:SMc02859_S	CTACCAATGGACGTCGCTCAAGG	0.55	565	CAA	63
gene:SMc02860_S	AGCAGCGGGAGGCGCTGCTGCGG	0.75	259	CAG	40
gene:SMc02860_S	AGCGGCCAGGACACCGAGCCCGG	0.75	292	CAG	45
pit_S	GGCCGCAATATGCGGTCTTCTGG	0.6	133	CAA	13
pit_S	GCCGCAATATGCGGTCTTCTGGG	0.55	133	CAA	13
pit_S	GCAATATGCGGTCTTCTGGGCGG	0.55	133	CAA	13
pit_S	CACGCCGCAGGTGATCTTCGCGG	0.65	247	CAG	24
pit_S	CTGGCAAGGCCTGCTGAAGACGG	0.6	394	CAA	39
pit_S	CAAGGCCTGCTGAAGACGGCCGG	0.65	394	CAA	39
pit_S	CTCGCAGGGCTATCTCGGCTCGG	0.65	625	CAG	62
pit_S	TGCCAGGCGGCGATCGCGCTCGG	0.75	679	CAG	67
pit_S	GCAGGGATTCTGCGCCGAGACGG	0.65	766	CAG	76
pit_S	CAGGGATTCTGCGCCGAGACGGG	0.65	766	CAG	76
gene:SMc02862_S	GAGCAGAAGAGCTTCGATCCCGG	0.55	319	CAG	49
gene:SMc02862_S	CGGCATGCAGGCCATGGGTGCGG	0.7	343	CAG	53
gene:SMc02862_S	CATGCAGGCCATGGGTGCGGCGG	0.7	343	CAG	53
gene:SMc02862_S	ATCCGACCAGCTGCACGAGCAGG	0.65	481	CAG	74
gene:SMc02862_S	TCCGACCAGCTGCACGAGCAGGG	0.65	481	CAG	74
recF_S	CAGCGCCATGTGGTGCTGACCGG	0.65	79	CAG	7
recF_S	GGGCACTCAAGGGACCGAGGAGG	0.7	277	CAA	24
recF_S	GGCACTCAAGGGACCGAGGAGGG	0.65	277	CAA	24
recF_S	GCACTCAAGGGACCGAGGAGGGG	0.65	277	CAA	24
recF_S	GGACCGAGGAGGGGCAATCACGG	0.65	295	CAA	26
recF_S	AGGGGCAATCACGGCGCCTCAGG	0.7	295	CAA	26
recF_S	GAGCAGAAGGCGCTGCTCGTCGG	0.65	874	CAG	77
recF_S	CGGCGGCCAGTCCTTCATGACGG	0.65	1030	CAG	91
recF_S	GGCGGCCAGTCCTTCATGACGGG	0.65	1030	CAG	91
recF_S	CAATATCTGGCCGTTGCAAACGG	0.45	1087	CAA	96
moeB_S	CCCGGGGCAGCAGAAACTCAAGG	0.65	85	CAG	11
moeB_S	CTGCAATATCTGGCGGCCGCCGG	0.65	151	CAA	19
moeB_S	TGCAATATCTGGCGGCCGCCGGG	0.65	151	CAA	19
moeB_S	GCAATATCTGGCGGCCGCCGGGG	0.7	151	CAA	19
moeB_S	CAATACGATCTCGTCGTCGACGG	0.5	370	CAA	48
gene:SMc02865_S	GGCCGCCAGGGAAAGGGAGTAGG	0.7	262	CAG	55
gene:SMc02865_S	GCCGCCAGGGAAAGGGAGTAGGG	0.65	262	CAG	55
gene:SMc02865_S	GCCAGGGAAAGGGAGTAGGGAGG	0.65	262	CAG	55
gene:SMc02865_S	CAGACACGCATCGAGCTCGCCGG	0.65	343	CAG	72
gene:SMc02865_S	CGGAAACCAAGCCACTTTCGCGG	0.55	370	CAA	78
gene:SMc02865_S	ACCAAGCCACTTTCGCGGCCTGG	0.65	370	CAA	78
gene:SMc02865_S	CCAAGCCACTTTCGCGGCCTGGG	0.65	370	CAA	78
gene:SMc02865_S	CAAGCCACTTTCGCGGCCTGGGG	0.65	370	CAA	78
gene:SMc02865_S	ACGGCGCGAACCGCCCATCCCGG	0.75	409	CGA	86
gene:SMc02866_S	CCGAACCAAGGCCGACGCCGAGG	0.75	7	CGA	1
gene:SMc02866_S	CGTGCGCCAGCGCGAAATCGAGG	0.7	382	CAG	58
gene:SMc02866_S	GGGGTCAGTTGCAGGAGCACTGG	0.65	451	CAG	69
gene:SMc02866_S	GGGGTCAGTTGCAGGAGCACTGG	0.65	457	CAG	70
gene:SMc02866_S	GGGTCAGTTGCAGGAGCACTGGG	0.6	451	CAG	69
gene:SMc02866_S	AGCACTCCAGTCTCTCTTTGCGG	0.5	580	CAG	89
gene:SMc02866_S	GCACTCCAGTCTCTCTTTGCGGG	0.55	580	CAG	89
gene:SMc02867_S	CCTCGGTCGACATCCAGAACCGG	0.6	322	CAG	10
gene:SMc02867_S	CGTCAGGCAGCAAGGCGTACAGG	0.65	370	CAG	11
gene:SMc02867_S	CAGGCAGCAAGGCGTACAGGTGG	0.65	370	CAG	11
gene:SMc02867_S	CAGGCAGCAAGGCGTACAGGTGG	0.65	373	CAA	11
gene:SMc02867_S	GCAAGGCGTACAGGTGGACGAGG	0.65	373	CAA	11
gene:SMc02867_S	GGCGTACAGGTGGACGAGGCCGG	0.7	382	CAG	12
gene:SMc02867_S	ATCCAGCGCGTGCCCGGCGTCGG	0.75	499	CAG	15
gene:SMc02867_S	CAGAACGCGCAGATCGCCTCCGG	0.65	628	CAG	19
gene:SMc02867_S	CAGATCGCCTCCGGCTCGATCGG	0.65	637	CAG	20
gene:SMc02867_S	CACGCAGCAAGTCACCGCTCCGG	0.65	682	CAG	21
gene:SMc02867_S	CACGCAGCAAGTCACCGCTCCGG	0.65	685	CAA	21
gene:SMc02867_S	CAAGGGTCAGCTTTCGAGCCCGG	0.6	715	CAG	22
gene:SMc02867_S	GGGTCAGCTTTCGAGCCCGGAGG	0.7	715	CAG	22
gene:SMc02867_S	GCCGTGCAGCTCTCTCCGAGCGG	0.7	874	CAG	27
gene:SMc02867_S	GATGAAGCAGATCACCGGTGCGG	0.55	1309	CAG	41
gene:SMc02867_S	CAGATCACCGGTGCGGTGATCGG	0.6	1309	CAG	41
gene:SMc02867_S	TCGCCAGTTCAGCCTGACCATGG	0.6	1405	CAG	44
gene:SMc02867_S	GAGCAGACCGAGACCATCTTCGG	0.55	1774	CAG	56
gene:SMc02867_S	TCGGAAGCGGGCAGAATGCGGGG	0.65	1855	CAG	58
gene:SMc02867_S	GATCCAGGGCCTCGGAACGACGG	0.65	2002	CAG	63
gene:SMc02867_S	ATCCAGGGCCTCGGAACGACGGG	0.65	2002	CAG	63
gene:SMc02867_S	CAGGGCCTCGGAACGACGGGCGG	0.75	2002	CAG	63
gene:SMc02867_S	CTCCAGGACCGTGCGGGTCTCGG	0.7	2041	CAG	64
gene:SMc02867_S	TCCCAGAGCAAGGTCCTGACCGG	0.6	2110	CAG	67
gene:SMc02867_S	CCCAGAGCAAGGTCCTGACCGGG	0.65	2110	CAG	67
gene:SMc02867_S	CCAGAGCAAGGTCCTGACCGGGG	0.65	2110	CAG	67
gene:SMc02867_S	CATGCAGCGCGTGACGGTGCAGG	0.7	2290	CAG	72
gene:SMc02867_S	GCAGCGCGTGACGGTGCAGGCGG	0.75	2290	CAG	72
gene:SMc02867_S	ACGCAGACAGTGGGCTACAACGG	0.55	2428	CAG	77
gene:SMc02867_S	GTCGCTGCAGGAAATCCAGTCGG	0.55	2578	CAG	81
gene:SMc02867_S	TCGCTGCAGGAAATCCAGTCGGG	0.55	2578	CAG	81
gene:SMc02867_S	GGAAATCCAGTCGGGCTCGCAGG	0.65	2587	CAG	82
gene:SMc02867_S	CAGCCAGCGCGCCATCGGCACGG	0.75	2980	CAG	94
gene:SMc02867_S	AGCCAGCGCGCCATCGGCACGGG	0.75	2980	CAG	94
gene:SMc02868_S	CCAGAAGAATGAAGAACAGCAGG	0.45	76	CAG	6
gene:SMc02868_S	CGAGCAGGGCACCATGGTCAAGG	0.65	256	CAG	20
gene:SMc02868_S	CAGGGCACCATGGTCAAGGAAGG	0.6	256	CAG	20
gene:SMc02868_S	CGCTCAGGCGGTGGTCGATCAGG	0.7	355	CAG	29
gene:SMc02868_S	CGGTGGTCGATCAGGCCAAGCGG	0.65	370	CAG	30
gene:SMc02868_S	GGTCGATCAGGCCAAGCGGACGG	0.65	370	CAG	30
gene:SMc02868_S	CGACCGCCAGTCGCGGCTGAAGG	0.75	394	CAG	32
gene:SMc02868_S	CCGCCAGTCGCGGCTGAAGGAGG	0.75	394	CAG	32
gene:SMc02868_S	GCAGTACGACGATGCCATCGCGG	0.6	433	CAG	35
gene:SMc02868_S	GCCCAAGCCGAGGCCGATGTCGG	0.7	463	CAA	37
gene:SMc02868_S	TCTGCAGTATACGAACGTCACGG	0.45	523	CAG	42
gene:SMc02868_S	GTTCAGTTGATCCTCGACGACGG	0.5	742	CAG	60
gene:SMc02868_S	ACGGGCCAGGTGACGCTGCGCGG	0.75	826	CAG	67
gene:SMc02868_S	CGTCCAGATCCAGCAGGGTTTGG	0.6	895	CAG	73
gene:SMc02868_S	GATCCAGCAGGGTTTGGAAAAGG	0.5	901	CAG	73
gene:SMc02868_S	GATCCAGCAGGGTTTGGAAAAGG	0.5	904	CAG	73
gene:SMc02868_S	GCCGTGCAGCGCAACAATGCCGG	0.65	949	CAG	77
gene:SMc02868_S	CGGCCAGTCGCAGGTCTATGTGG	0.65	967	CAG	79
gene:SMc02868_S	GGGTTTCCAGAAGGTCGGCCCGG	0.65	1102	CAG	90
gene:SMc02868_S	GGTTTCCAGAAGGTCGGCCCGGG	0.65	1102	CAG	90
gene:SMc02868_S	GCCCGTGCAGCCATCCGACTGGG	0.7	1129	CAG	92
gene:SMc02868_S	GCCCGAACAGGCCAGCGCTTCGG	0.7	1171	CAG	95
gene:SMc02869_S	TCAACTCAAAACCATCCGCAAGG	0.45	61	CAA	5
gene:SMc02869_S	CGTACAGATCGACGGTGTCGAGG	0.6	229	CAG	21
gene:SMc02869_S	CAGATCGACGGTGTCGAGGTCGG	0.6	229	CAG	21
gene:SMc02869_S	GAAGCAGGCGGGTGTGCCGAAGG	0.7	352	CAG	33
gene:SMc02869_S	CAGCGCCAGCGCGTGGCGATCGG	0.75	460	CAG	43
gene:SMc02869_S	CAGCGCCAGCGCGTGGCGATCGG	0.75	466	CAG	44
gene:SMc02869_S	CGAACAGGTCGGCTCGCCGATGG	0.7	688	CAG	64
gene:SMc02870_S	AGCAATCGAGCGGCCCGACCTGG	0.7	463	CAA	43
gene:SMc02870_S	GCAATCGAGCGGCCCGACCTGGG	0.7	463	CAA	43
gene:SMc02870_S	GCATCTGCAGGTGATCTTCGAGG	0.55	652	CAG	61
gene:SMc02870_S	CTGCAGGTGATCTTCGAGGACGG	0.55	652	CAG	61
gene:SMc02870_S	CGAGCAGGCCTTCGTGCTCAAGG	0.65	934	CAG	87
gene:SMc02870_S	ATCCGAGAAGACATCGATCTTGG	0.45	958	CGA	89
gene:SMc02871_S	CTGAAGCAGGGCGACTTCATCGG	0.55	199	CAG	23
gene:SMc02871_S	CTGCAGGGCATGGTGGCGACCGG	0.7	391	CAG	46
gene:SMc02871_S	TACGGCGCAAGGCCTGCCGCTGG	0.75	454	CAA	54
gene:SMc02871_S	TCGGCCAGTTCGTCACCAACTGG	0.6	715	CAG	85
gene:SMc02871_S	GCAGCTGATCCGCGGCATCACGG	0.65	802	CAG	95
gene:SMc02872_S	GCGCCAGTCCTTCTACAACACGG	0.55	136	CAG	14
gene:SMc02872_S	CGACGGTCAGTTGACCTTCGTGG	0.6	163	CAG	17
gene:SMc02872_S	GACGGTCAGTTGACCTTCGTGGG	0.55	163	CAG	17
gene:SMc02872_S	TCAGTTGACCTTCGTGGGCCTGG	0.6	163	CAG	17
gene:SMc02872_S	CAGTTGACCTTCGTGGGCCTGGG	0.6	163	CAG	17
gene:SMc02872_S	TGCGATCGCTGTTCGGGCCCTGG	0.7	469	CGA	49
gene:SMc02872_S	TCACCGGCTGGAGCCAGTTCTGG	0.65	643	CAG	67
gene:SMc02872_S	TCAGCTCGGCGACCGTTCGATGG	0.65	829	CAG	87
gene:SMc02872_S	CAGCTCGGCGACCGTTCGATGGG	0.65	829	CAG	87
gene:SMc02873_S	CTGGCAGGAAAAGCTGATCCCGG	0.55	127	CAG	10
gene:SMc02873_S	CCAGCTCGGCCTTTCCGTTCCGG	0.65	454	CAG	36
gene:SMc02873_S	AGCCAGAACCTCTTCACGCTCGG	0.55	751	CAG	59
gene:SMc02873_S	CACGCAGGCCGAATTCAAGATGG	0.55	823	CAG	65
gene:SMc02873_S	ACGCAGGCCGAATTCAAGATGGG	0.5	823	CAG	65
gene:SMc02873_S	TCGCCCAGGAATTCGTCTCCTGG	0.6	1063	CAG	84
gene:SMc02873_S	CCCAGGAATTCGTCTCCTGGCGG	0.6	1063	CAG	84
gene:SMc02873_S	CCAGGAATTCGTCTCCTGGCGGG	0.6	1063	CAG	84
gene:SMc02873_S	ACCTATCAGATCCTGTCGCGCGG	0.55	1117	CAG	88
gene:SMc02873_S	CCGCCAAGAAGCTCCAGGACGGG	0.65	1222	CAG	96
gene:SMc02873_S	TCCAGGACGGGCTCGACAGCTGG	0.7	1222	CAG	96
gene:SMc02874_S	TCAGCAGGAGGCGGCAAAGTCGG	0.6	94	CAG	10
gene:SMc02874_S	TCAGCAGGAGGCGGCAAAGTCGG	0.6	97	CAG	10
gene:SMc02874_S	GCAGGAGGCGGCAAAGTCGGTGG	0.7	97	CAG	10
gene:SMc02874_S	CAGGTCGTCATTCTCATTGCCGG	0.5	274	CAG	30
gene:SMc02874_S	GATGTGCGAAGTGCCGGCATCGG	0.6	367	CGA	40
gene:SMc02874_S	ATGTGCGAAGTGCCGGCATCGGG	0.6	367	CGA	40
gene:SMc02874_S	TGTGCGAAGTGCCGGCATCGGGG	0.65	367	CGA	40
gene:SMc02874_S	GCGAAGTGCCGGCATCGGGGCGG	0.75	367	CGA	40
gene:SMc02874_S	CGAAGTGCCGGCATCGGGGCGGG	0.75	367	CGA	40
gene:SMc02874_S	GACGCGAATGGGTGCCGGGACGG	0.7	574	CGA	63
gene:SMc02874_S	CGCCGATCAAAATTTGCGCCGGG	0.55	859	CAA	95
gene:SMc02875_S	GCTGCAGAACATAACGGATGCGG	0.5	136	CAG	15
gene:SMc02875_S	CAGGCCGATATCGAGTCCGATGG	0.6	283	CAG	31
gene:SMc02875_S	CTGCAGGGCGCTCTCGGCGACGG	0.75	319	CAG	36
gene:SMc02875_S	TGCAGGGCGCTCTCGGCGACGGG	0.75	319	CAG	36
gene:SMc02875_S	ACATCAAGGCTCGGGCGTGACGG	0.6	508	CAA	57
gene:SMc02875_S	GCATCAGCCGCGCTTCGTCGAGG	0.7	790	CAG	89
gene:SMc02876_S	CGCTCGAAACCCTGCAGTCCGGG	0.65	43	CAG	5
gene:SMc02876_S	GCTCAGGCAATCGCTCGAGGAGG	0.65	82	CAA	10
gene:SMc02876_S	ACGCGCTTGTGGCGCGACTCGGG	0.7	427	CGA	55
gene:SMc02876_S	CGCTTGTGGCGCGACTCGGGCGG	0.75	427	CGA	55
gene:SMc02876_S	AGCTCGAGAAGAAGCAGGCTCGG	0.55	553	CAG	72
gene:SMc02877_S	CTCGCAGTCCGGCAAGAGCCCGG	0.7	286	CAG	27
nagA_S	GATCTGCAGGTGAACGGCGGCGG	0.65	184	CAG	15
nagA_S	CTGCAGGTGAACGGCGGCGGCGG	0.75	184	CAG	15
nagA_S	GCATGCGCAATTCGGCACGACGG	0.6	265	CAA	22
nagA_S	ACGCCACCAAGGAGCAGGTGCGG	0.65	544	CAG	46
nagA_S	CAAGGAGCAGGTGCGGGCGCTGG	0.75	544	CAG	46
nagA_S	CAGACGAGCTTCTTCCTGAACGG	0.5	856	CAG	73
nagA_S	GGGAAATCCTGCGCCAGGGCGGG	0.7	895	CAG	77
cutC_S	CATGCGACGCGACATCGATGCGG	0.6	229	CGA	31
gene:SMc02880_S	CCAGAGCCGCTGCGTCGATACGG	0.65	532	CAG	58
gene:SMc02880_S	CTGGCAGAACGGAAACGCCGAGG	0.65	637	CAG	69
gene:SMc02880_S	GCAGAACGGAAACGCCGAGGCGG	0.65	637	CAG	69
gene:SMc02881_S	GCGCAAAGCCTCGATTCGCTTGG	0.6	625	CAA	45
gene:SMc02881_S	GACGGTGCAGGATGCAGTCTGGG	0.6	664	CAG	48
gene:SMc02881_S	GCAGGCCTTCCCGAGCTTTGCGG	0.65	853	CAG	62
gene:SMc02881_S	CCCTCCTCGACGCCCGAGACCGG	0.75	1048	CGA	76
gene:SMc02883_S	CCATCAATTGAAGACCATCGAGG	0.45	55	CAA	25
gene:SMc02883_S	CGGACCAACTGGCGGAGCAATGG	0.65	85	CAA	39
gene:SMc02883_S	CCAACTGGCGGAGCAATGGAAGG	0.6	85	CAA	39
gene:SMc02883_S	ACAGGCGCAAGATGCGACTCCGG	0.6	169	CAG	79
gene:SMc02883_S	ACAGGCGCAAGATGCGACTCCGG	0.6	175	CAA	82
gene:SMc02884_S	CAGGAAGGCTCCTATCTCGTCGG	0.55	379	CAG	38
gene:SMc02884_S	GCTGCAGGCGGCAGCGGATGCGG	0.75	667	CAG	67
gene:SMc02884_S	CTGCAGGCGGCAGCGGATGCGGG	0.75	667	CAG	67
gene:SMc02884_S	CAACCAGAACATGCTGCAGCCGG	0.55	715	CAG	72
gene:SMc02884_S	AACCAGAACATGCTGCAGCCGGG	0.55	715	CAG	72
gene:SMc02884_S	CAACCAGGTGCTGATCACGCCGG	0.6	880	CAG	88
msrA1_S	GCCGCTCCAGGGCCCTTATCCGG	0.7	121	CAG	18
msrA1_S	GCTCCAGGGCCCTTATCCGGAGG	0.7	121	CAG	18
msrA1_S	CTCCAGGGCCCTTATCCGGAGGG	0.65	121	CAG	18
msrA1_S	ACCTATCAGGAGACGACGACAGG	0.55	265	CAG	40
msrA1_S	CCTATCAGGAGACGACGACAGGG	0.55	265	CAG	40
msrA1_S	CCCACCCAGGGCATGCGCCAGGG	0.75	382	CAG	58
msrA1_S	ATGCGCCAGGGCAACGACGTCGG	0.65	394	CAG	60
msrA1_S	CGCCTTCCAGAAGGCGCTACGGG	0.65	487	CAG	74
msrA1_S	GCAATATCTCGCCAAGAATCCGG	0.45	580	CAA	88
gene:SMc02886_S	CATTCAGTCGGTAGCGGCGTCGG	0.6	76	CAG	23
gene:SMc02886_S	TCGGATCCGATCAACTGAACTGG	0.5	145	CAA	45
gene:SMc02886_S	GTTCAGTCGCTGCAGCGGACCGG	0.65	160	CAG	50
gene:SMc02886_S	TCGCTGCAGCGGACCGGAGCCGG	0.75	169	CAG	53
gene:SMc05001_S	AAAGCGTCCACGATCGATCGAGG	0.55	130	CGA	44
gene:SMc05001_S	GATCGATCGAGGAAGGCCGTAGG	0.6	130	CGA	44
gene:SMc02888_S	GATCCAGTCCCAGTTGGAATCGG	0.5	34	CAG	3
gene:SMc02888_S	TCGGCGCAGCCGGTATCGGGCGG	0.75	94	CAG	9
gene:SMc02888_S	CCAGAAGGAGTTCGGAAAGCCGG	0.55	781	CAG	76
gene:SMc02888_S	GCCATCTGATCCAAACAGCGTGG	0.55	1009	CAA	98
gene:SMc02889_S	CCAGTCCGCGACGGGAAGCATGG	0.7	79	CAG	6
gene:SMc02889_S	GGTTTGGGACACAGCGCAACTGG	0.6	232	CAG	18
gene:SMc02889_S	GACACAGCGCAACTGGATCCTGG	0.6	232	CAG	18
gene:SMc02889_S	GACGCAGGAGACCCGCGGCAAGG	0.75	406	CAG	32
gene:SMc02889_S	TATCAATGCGGCGTACGCCTCGG	0.55	679	CAA	53
gene:SMc02889_S	CTCGTCCAGCGATTCGGATCAGG	0.6	823	CAG	65
gene:SMc02889_S	GGTTCTGCAAAGCCTCGATGCGG	0.55	1048	CAA	82
gene:SMc02889_S	ATCGCCCAGCACGCCGGCTATGG	0.7	1105	CAG	87
gene:SMc02890_S	GCGCGTGCAGGAAGCGTTCGAGG	0.7	136	CAG	6
gene:SMc02890_S	GCAGGAAGCGTTCGAGGTGCCGG	0.65	136	CAG	6
gene:SMc02890_S	GCGCAGGAATTGCAGGATCGAGG	0.6	181	CAG	9
gene:SMc02890_S	CGCAGGAATTGCAGGATCGAGGG	0.55	181	CAG	9
gene:SMc02890_S	CGCAGGAATTGCAGGATCGAGGG	0.55	190	CAG	9
gene:SMc02890_S	GATCGAGGGATTGCCAGCGCCGG	0.65	196	CGA	9
gene:SMc02890_S	AGCGTCCAGCTTTATGTCGATGG	0.5	328	CAG	16
gene:SMc02890_S	TTCAGCCAGTTGCTCCCGGCCGG	0.65	373	CAG	18
gene:SMc02890_S	CCAGTTGCTCCCGGCCGGTCTGG	0.75	373	CAG	18
gene:SMc02890_S	GGGCCGCAAGGCACGCTCTATGG	0.7	421	CAA	21
gene:SMc02890_S	CAAGGCACGCTCTATGGTCGCGG	0.6	421	CAA	21
gene:SMc02890_S	GGCCGACCAGTACACCTTATTGG	0.55	619	CAG	30
gene:SMc02890_S	GCCGACCAGTACACCTTATTGGG	0.5	619	CAG	30
gene:SMc02890_S	CAGTACACCTTATTGGGCAGCGG	0.5	619	CAG	30
gene:SMc02890_S	GGACCAGACGACATTCAGCCAGG	0.6	952	CAG	47
gene:SMc02890_S	GGCAGCGTCTCGATTTCGAGCGG	0.6	1036	CAG	51
gene:SMc02890_S	GATCCGCAGAACACCTACAATGG	0.5	1375	CAG	68
gene:SMc02890_S	CTGGGGACAGCTCATTCCCCGGG	0.65	1741	CAG	87
gene:SMc02890_S	GGGACAGCTCATTCCCCGGGCGG	0.7	1741	CAG	87
gene:SMc02890_S	GGACAGCTCATTCCCCGGGCGGG	0.7	1741	CAG	87
gene:SMc02890_S	CCAATACCATTGGCCAGAAGGGG	0.5	1810	CAG	90
gene:SMc02890_S	TGGCCAGAAGGGGTTCTTCCTGG	0.6	1810	CAG	90
gene:SMc02891_S	CGTACAGGACGTCCTGCTCGAGG	0.65	316	CAG	27
gene:SMc02891_S	TGGACGTCGATCACCAGGGCGGG	0.65	607	CAG	52
gene:SMc02891_S	TCACCAGGGCGGGCTCTACGAGG	0.7	607	CAG	52
gene:SMc02891_S	CAGGGCGGGCTCTACGAGGTTGG	0.7	607	CAG	52
gene:SMc02891_S	GGCGCGGCAGAAGACGCTGATGG	0.7	700	CAG	60
gene:SMc02891_S	CACAAATCGAGGTGCCCCGATGG	0.6	802	CAA	69
gene:SMc02891_S	CAGGCCACGTCGCGCCGCATCGG	0.75	1003	CAG	86
gene:SMc02891_S	TCGGCCTGCGCATCCAGTCATGG	0.65	1066	CAG	91
gene:SMc02891_S	TGCACGACGGATGTCGGCCGAGG	0.7	1120	CGA	96
gene:SMc02892_S	CCTCGTTCCAGCAAGTCCAGTGG	0.6	187	CAA	12
gene:SMc02892_S	CTCGTTCCAGCAAGTCCAGTGGG	0.55	184	CAG	12
gene:SMc02892_S	GGCGGTTCAGGGGCTCGGAGCGG	0.75	373	CAG	25
gene:SMc02892_S	GGTTCAGGGGCTCGGAGCGGCGG	0.75	373	CAG	25
gene:SMc02892_S	CGATCGCCAAGGGTCTGCGGCGG	0.7	619	CAA	41
gene:SMc02892_S	GTTCCAGGCAGCCAACAATACGG	0.5	1168	CAG	78
gene:SMc02893_S	CAGCGATTGCGCGAGACGACCGG	0.65	118	CAG	12
gene:SMc02893_S	CAGCGATTGCGCGAGACGACCGG	0.65	121	CGA	13
gene:SMc02893_S	CTTCGTGCAGAAGTCGGACAAGG	0.55	388	CAG	41
gene:SMc02893_S	TTCGTGCAGAAGTCGGACAAGGG	0.5	388	CAG	41
gene:SMc02893_S	CAGAAGTCGGACAAGGGCAGCGG	0.6	388	CAG	41
gene:SMc02893_S	GCGGACGCAGGCTCTGTTCCGGG	0.7	484	CAG	52
gene:SMc02893_S	CGCAGGCTCTGTTCCGGGACCGG	0.7	484	CAG	52
gene:SMc02893_S	TGCGCAAGGCTCAGACATGCCGG	0.6	895	CAA	96
gene:SMc02895_S	ACGCCAGACGACCGGTGCACCGG	0.7	454	CAG	48
gene:SMc02895_S	CGCCAGACGACCGGTGCACCGGG	0.75	454	CAG	48
gene:SMc02895_S	GCCAGACGACCGGTGCACCGGGG	0.75	454	CAG	48
gene:SMc02895_S	GTGCACCGGGGCAGGGCATCTGG	0.75	475	CAG	50
gene:SMc02895_S	GCAGGGCATCTGGAAGCTCATGG	0.6	475	CAG	50
gene:SMc02895_S	CAGGGCATCTGGAAGCTCATGGG	0.55	475	CAG	50
gene:SMc02895_S	GGTCGATCAGCTTGCGGGCGTGG	0.7	610	CAG	64
ilvE1_S	CGAGCAGAACCCGACCAGAGTGG	0.65	37	CAG	3
ilvE1_S	CTACGCCCAGGAGATCTTCGAGG	0.6	223	CAG	20
ilvE1_S	TACGCCCAGGAGATCTTCGAGGG	0.55	223	CAG	20
ilvE1_S	CGTCCAATCCGTGCGCGAACTGG	0.65	364	CAA	33
ilvE1_S	GCAGGCGGAGGCGATGCAGGAGG	0.75	646	CAG	58
ilvE1_S	CAGGCGGAGGCGATGCAGGAGGG	0.7	646	CAG	58
ilvE1_S	GATGCAGGAGGGCTGCGAGCAGG	0.7	661	CAG	60
ilvE1_S	GCAGGAGGGCTGCGAGCAGGTGG	0.75	661	CAG	60
ilvE1_S	GCAGGTGGTGTTCCTCGACGCGG	0.65	676	CAG	61
ilvE1_S	GCTGCAGACGCCGCCGCTGACGG	0.75	766	CAG	69
ilvE1_S	CTGCAGACGCCGCCGCTGACGGG	0.75	766	CAG	69
ilvE1_S	CGACCAGTGGCAGGCGGATGCGG	0.7	877	CAG	79
ilvE1_S	TGGCAGGCGGATGCGGAAAGCGG	0.65	883	CAG	80
ilvE1_S	CATCCAGAACGGCCGCGCGCCGG	0.75	1048	CAG	95
gene:SMc02897_S	GGCATGCAGACCTTCGCAGAAGG	0.6	364	CAG	46
gene:SMc02897_S	ATGCAGACCTTCGCAGAAGGCGG	0.55	364	CAG	46
gene:SMc02897_S	GCGTGAGCAGGCGGACAGCCCGG	0.75	520	CAG	66
gene:SMc02897_S	TCAGATCGGCGCTCCAGCGCCGG	0.7	745	CAG	95
kdsB_S	CGATGATCGTGCAGGTGGCAAGG	0.6	112	CAG	14
kdsB_S	GATCGTGCAGGTGGCAAGGCGGG	0.65	112	CAG	14
kdsB_S	CGTGCAGGTGGCAAGGCGGGCGG	0.75	112	CAG	14
kdsB_S	ATCACCAGTCCGGCTCCGACCGG	0.65	235	CAG	31
kdsB_S	GCGAATCGCTGGAGCAATTGCGG	0.55	631	CAA	83
kdsB_S	GCAATTGCGGGCGCTCGAAGCGG	0.65	631	CAA	83
kdsB_S	CAATTGCGGGCGCTCGAAGCGGG	0.65	631	CAA	83
pheA_S	TTCCAGCTGATGGTGCTGCCCGG	0.6	265	CAG	30
pheA_S	CCAGCTCGGCGGCAAGTTCGTGG	0.7	694	CAG	81
pheA_S	CCAGTTCTATGCGGACATCGAGG	0.55	721	CAG	84
pheA_S	CAGTTCTATGCGGACATCGAGGG	0.5	721	CAG	84
gene:SMc02900_S	CAGATTCAGGCTGCCGTTTACGG	0.5	109	CAG	78
gene:SMc02900_S	CAGATTCAGGCTGCCGTTTACGG	0.5	115	CAG	83
gene:SMc02901_S	ATGCAGGACGGTTTCGTTCTCGG	0.5	124	CAG	33
gene:SMc02901_S	AAAGTGCAGCCTCAGCCTATCGG	0.5	166	CAG	44
gene:SMc02901_S	CAGCCTCAGCCTATCGGCGACGG	0.65	166	CAG	44
gene:SMc02901_S	CAGCCTCAGCCTATCGGCGACGG	0.65	172	CAG	46
gene:SMc02901_S	CCGAGCCGAAGTCGCCTTCATGG	0.65	193	CGA	52
gene:SMc02901_S	CGCCCAGGAACTGACACGGATGG	0.65	280	CAG	75
gene:SMc02902_S	TCGATCTCATGCAGGTGCTGAGG	0.55	34	CAG	4
gene:SMc02902_S	ATCGCCAGCCGGTCAGCGGCCGG	0.75	55	CAG	7
gene:SMc02902_S	ACATAGCCAGCCTGCAGGCCCGG	0.65	133	CAG	19
gene:SMc02902_S	GCGAACTGAGGCAGGATTTCCGG	0.55	562	CAG	81
gene:SMc02902_S	GGCAGGATTTCCGGCATTTCCGG	0.55	562	CAG	81
gene:SMc02902_S	CCGCCGCCAAGCCCTGCTCAAGG	0.75	637	CAA	91
gene:SMc02902_S	GCCAAGCCCTGCTCAAGGACTGG	0.65	637	CAA	91
gene:SMc02903_S	CTATCGCCAGCAGATGCTGCCGG	0.6	370	CAG	37
gene:SMc02903_S	GCTATCATGCGTCGCAGCCCTGG	0.65	739	CAG	75
gene:SMc02903_S	CGCACCAGCTCATGCGCGACTGG	0.7	940	CAG	95
gene:SMc02904_S	GTTCGAACTCTTGCCCCGACAGG	0.6	37	CGA	5
gene:SMc02904_S	TTCGAACTCTTGCCCCGACAGGG	0.55	37	CGA	5
gene:SMc02904_S	TGCCCCGACAGGGACGAAGAAGG	0.65	76	CGA	10
gene:SMc02904_S	TGCCCCGACAGGGACGAAGAAGG	0.65	85	CGA	11
gene:SMc02904_S	CCCGACAGGGACGAAGAAGGTGG	0.65	76	CGA	10
gene:SMc02904_S	CCCGACAGGGACGAAGAAGGTGG	0.65	79	CAG	10
gene:SMc02904_S	CCCGACAGGGACGAAGAAGGTGG	0.65	85	CGA	11
gene:SMc02904_S	CAACCTCCCGGCTTTCATATCGG	0.5	208	CAA	28
gene:SMc02904_S	GACGAGCGACTTGAGCGCGACGG	0.65	346	CGA	47
gene:SMc02904_S	CGCTCGGGCTGTGCCAGATGCGG	0.7	391	CAG	53
gene:SMc02904_S	ACCCCAGCGCGCCGACATAAAGG	0.65	442	CAG	60
gene:SMc02904_S	CCAGCGCGCCGACATAAAGGAGG	0.65	442	CAG	60
dnaX_S	GCCCAGGCCTACATGCTGACCGG	0.65	169	CAG	8
dnaX_S	CATTGCCAGGCGATCATGGACGG	0.55	304	CAG	16
dnaX_S	CGAGCAGGTACGCTATCGGCCGG	0.65	394	CAG	20
dnaX_S	GCTGCCAGCGCTTCGATCTCCGG	0.65	577	CAG	30
dnaX_S	CTCGATCAGGCGATCGCCCATGG	0.65	733	CAG	38
dnaX_S	GATCAGGCGATCGCCCATGGCGG	0.65	733	CAG	38
dnaX_S	CAGGCGATCGCCCATGGCGGCGG	0.75	733	CAG	38
dnaX_S	CGTCTGGCAGATGTTGCTCAAGG	0.55	1060	CAG	56
dnaX_S	GTCTGGCAGATGTTGCTCAAGGG	0.5	1060	CAG	56
dnaX_S	CCGCCCCAGCCGATCAGTGTCGG	0.7	1369	CAG	72
recR_S	GGCAAAGCGAGTCACCGGTCCGG	0.65	10	CGA	1
recR_S	CCAGCTCCTGGCGAAAGTCCCGG	0.65	43	CAG	7
recR_S	CAGCTCCTGGCGAAAGTCCCGGG	0.65	43	CAG	7
recR_S	CGACCAGGCGGTGATCATCGTGG	0.65	244	CAG	40
recR_S	CACCGATCAACTCGAAGGCATGG	0.55	484	CAA	79
recR_S	CGATCAACTCGAAGGCATGGAGG	0.55	484	CAA	79
mltB1_S	CCGACGTCGAAACGCAGTTCCGG	0.6	88	CAG	7
mltB1_S	GCTTCGAAACGATTTCTGGCCGG	0.5	106	CGA	8
mltB1_S	TCGAAACGATTTCTGGCCGGAGG	0.55	106	CGA	8
mltB1_S	GAAGCAGCGCAAGCAGAGCCAGG	0.65	235	CAG	18
mltB1_S	CCTGCAGGGTCTTGCTGCGACGG	0.65	298	CAG	24
mltB1_S	CTGCAGGGTCTTGCTGCGACGGG	0.65	298	CAG	24
mltB1_S	GTCAGATCGTCCTTGCCATATGG	0.5	385	CAG	31
mltB1_S	TCAGATCGTCCTTGCCATATGGG	0.45	385	CAG	31
mltB1_S	CAGATCGTCCTTGCCATATGGGG	0.5	385	CAG	31
mltB1_S	AGGCGCAGATGCGCGGCTCCTGG	0.75	559	CAG	45
mltB1_S	GGCGCAGATGCGCGGCTCCTGGG	0.75	559	CAG	45
mltB1_S	GCAGATGCGCGGCTCCTGGGCGG	0.75	559	CAG	45
mltB1_S	CAGATGCGCGGCTCCTGGGCGGG	0.75	559	CAG	45
mltB1_S	ATTATCTGGCGCAGAAGGGCTGG	0.55	712	CAG	57
mltB1_S	GCGCAGAAGGGCTGGCAGAGCGG	0.7	712	CAG	57
mltB1_S	CGCAGAAGGGCTGGCAGAGCGGG	0.7	712	CAG	57
mltB1_S	CGCAGAAGGGCTGGCAGAGCGGG	0.7	724	CAG	58
mltB1_S	CTGGCAGAGCGGGCGCGACTGGG	0.75	724	CAG	58
mltB1_S	TGGCAGAGCGGGCGCGACTGGGG	0.75	724	CAG	58
mltB1_S	ATGCTGCGATCCGATGTGCTCGG	0.55	1066	CGA	86
mltB1_S	CAGAAGGCGCTGGTCGCGAAAGG	0.65	1087	CAG	87
gene:SMc02910_S	GATCAACCGAAAGAGATCAGAGG	0.45	13	CGA	0
gene:SMc02910_S	GCTGATCCAGGCCGTGGGTGCGG	0.7	124	CAG	7
gene:SMc02910_S	CATTTCGCAATCGGTGAACATGG	0.45	163	CAA	9
gene:SMc02910_S	TTCGCAATCGGTGAACATGGTGG	0.5	163	CAA	9
gene:SMc02910_S	GCAGGCCTCGGTCGGCGACATGG	0.75	412	CAG	24
gene:SMc02910_S	CCGATGGAAACCGGTCGCTCCGG	0.65	601	CGA	36
gene:SMc02910_S	TACAGCTCTCCACGCCGCGCTGG	0.7	1036	CAG	62
gene:SMc02910_S	ACAGCTCTCCACGCCGCGCTGGG	0.7	1036	CAG	62
gene:SMc02910_S	CTCTACCAGACCATGACCTTCGG	0.5	1084	CAG	65
gene:SMc02910_S	TACCAGACCATGACCTTCGGCGG	0.55	1084	CAG	65
gene:SMc02910_S	ACCAGACCATGACCTTCGGCGGG	0.6	1084	CAG	65
gene:SMc02910_S	CCACAATCAGCGGCGCACCCAGG	0.7	1504	CAG	90
gene:SMc02910_S	ACCCAGGCCGATGCCGCCGTCGG	0.75	1516	CAG	91
gene:SMc02911_S	TCAGAACGGCCTGACGCTGCAGG	0.65	142	CAG	22
gene:SMc02911_S	TCAGCCCGCCTATGGCGAAGAGG	0.65	445	CAG	72
nusA_S	TCTGCAGATCGCAGATGCTGTGG	0.55	34	CAG	2
nusA_S	TCTGCAGCGTCTCCTGGAAGTGG	0.6	190	CAG	11
nusA_S	CAAGCAGGTAATCGTGCAGAAGG	0.5	349	CAG	21
nusA_S	TCGTCAGTACGACGAGTTCAAGG	0.5	391	CAG	24
nusA_S	TGCGCTGCAGCCGGCGGAAGTGG	0.75	877	CAG	53
nusA_S	GCAGCCGGCGGAAGTGGCCAAGG	0.75	877	CAG	53
nusA_S	GAGCAGCTTTCGCTCGCCATCGG	0.6	949	CAG	58
nusA_S	TGCGTCGCAGCTGACCGGCTGGG	0.7	1000	CAG	61
nusA_S	GCAGCTCTTCATGGATGCGCTGG	0.6	1081	CAG	66
nusA_S	CGGTCAGGTGCTCGCCTCCGAGG	0.75	1123	CAG	68
nusA_S	GGTCAGGTGCTCGCCTCCGAGGG	0.7	1123	CAG	68
nusA_S	AGCCAGATGCTGGTCGCTCTCGG	0.6	1339	CAG	82
nusA_S	GTGCAGGCTCGTCTGGCCGCCGG	0.75	1513	CAG	92
nusA_S	CAAGCAGCAGGAGGAGGAACAGG	0.6	1561	CAG	95
nusA_S	CAAGCAGCAGGAGGAGGAACAGG	0.6	1564	CAG	96
nusA_S	GCAGGAGGAGGAACAGGAGCAGG	0.65	1564	CAG	96
nusA_S	GGAGCAGGATGAGACGATCGAGG	0.6	1582	CAG	97
gene:SMc02913_S	ATCTGAAGCGGCAGCTCCCGGGG	0.65	166	CAG	23
gene:SMc02913_S	GCGGCAGCTCGTGGAAAAAGCGG	0.6	205	CAG	29
gene:SMc02913_S	GCAGCTCGTGGAAAAAGCGGTGG	0.6	205	CAG	29
gene:SMc02913_S	AAAGTACCGAGGATCCGTCCCGG	0.55	640	CGA	92
gene:SMc02913_S	ACCGAGGATCCGTCCCGGTCCGG	0.7	640	CGA	92
gene:SMc02913_S	CCGAGGATCCGTCCCGGTCCGGG	0.75	640	CGA	92
infB_S	GACACAGGGTACGGTGCGTCAGG	0.65	79	CAG	2
infB_S	GTGCGTCAGGATATGGGCCGCGG	0.65	94	CAG	3
infB_S	CAGGAACAGAACCGCCCCCGCGG	0.7	289	CAG	10
infB_S	CAGGAACAGAACCGCCCCCGCGG	0.7	295	CAG	11
infB_S	GAACAGAACCGCCCCCGCGGCGG	0.75	295	CAG	11
infB_S	AGCCCAGATTCGCGACGCCGAGG	0.7	379	CAG	14
infB_S	GCAGCGCATGTCCGAGCGCGCGG	0.75	961	CAG	35
infB_S	GAAGGCCAGATGATGAAGCCCGG	0.55	1015	CAG	38
infB_S	TGGACGACGACATGCAGTCGCGG	0.6	1156	CAG	43
infB_S	GCAGCACATCGGTGCCTACCAGG	0.65	1270	CAG	47
infB_S	GCCTACCAGGTCGAGCAGAACGG	0.6	1288	CAG	48
infB_S	ACAGAAGGGTACCCTCACTCCGG	0.55	1753	CAG	65
infB_S	CAGAAGGGTACCCTCACTCCGGG	0.6	1753	CAG	65
infB_S	TCCGGGCCAGATCATCGTTGCGG	0.6	1777	CAG	66
infB_S	CCGGGCCAGATCATCGTTGCGGG	0.65	1777	CAG	66
infB_S	ATGACCCAGCTCCAGACCTCCGG	0.6	2038	CAG	76
infB_S	GCTCCAGACCTCCGGCGTCAAGG	0.7	2044	CAG	76
infB_S	TCCGTGCCAACAAGCAGGCGCGG	0.65	2257	CAG	84
infB_S	GTCCAGTCCGGCCAGGAATGCGG	0.65	2566	CAG	96
infB_S	GTCCGGCCAGGAATGCGGTATGG	0.65	2575	CAG	96
rbfA_S	TCCCAGCGCATGCTGCGCGTCGG	0.7	31	CAG	7
rbfA_S	ATCACGCAGGTGCTGCAGCGCGG	0.65	76	CAG	18
rbfA_S	GACGGCTCGGCCCGCAATTGCGG	0.7	268	CAA	65
rbfA_S	GCGGCAGATGAAATACATGCCGG	0.5	277	CAG	67
truB_S	GGCGCAGAAGGCGGGCCATGCGG	0.75	118	CAG	12
truB_S	GCGCAGAAGGCGGGCCATGCGGG	0.75	118	CAG	12
truB_S	CAGTTCTCCGCGATCAAGATCGG	0.5	376	CAG	40
truB_S	CGAACCTTCGTCGCCCCCTTCGG	0.65	607	CGA	64
truB_S	TCAATGACGACCAGGCGCACCGG	0.6	775	CAG	82
truB_S	ACGACCAGGCGCACCGGCTGCGG	0.75	775	CAG	82
truB_S	CAGGCGCACCGGCTGCGGATGGG	0.75	775	CAG	82
truB_S	CACGGCCCAAGGCAAGCTCGTGG	0.7	862	CAA	92
truB_S	CAAGGCAAGCTCGTGGCGATCGG	0.6	862	CAA	92
gene:SMc00322_S	ACATGCGAGGTCTCTACGAACGG	0.5	319	CGA	18
gene:SMc00322_S	CATGCGAGGTCTCTACGAACGGG	0.55	319	CGA	18
gene:SMc00322_S	GGCTGCTCACGCAGGGTGTCCGG	0.7	961	CAG	55
gene:SMc00322_S	CACGCAGGGTGTCCGGCTGTTGG	0.7	961	CAG	55
gene:SMc00322_S	CCAGTCGATGCTGGCGCAGTCGG	0.65	1165	CAG	67
gene:SMc00322_S	GCTGGCGCAGTCGGCCAATTCGG	0.65	1180	CAG	68
gene:SMc00322_S	GGCGCAGTCGGCCAATTCGGCGG	0.7	1180	CAG	68
gene:SMc00322_S	GCAGTCGGCCAATTCGGCGGAGG	0.7	1180	CAG	68
gene:SMc00322_S	CCAGCTTCAGCCGTTCATGCCGG	0.6	1318	CAG	76
gene:SMc00322_S	CCAGCTTCAGCCGTTCATGCCGG	0.6	1324	CAG	77
gene:SMc00322_S	GCGCAGATGGCGCAGACCCTCGG	0.7	1390	CAG	80
gene:SMc00322_S	GATGGCGCAGACCCTCGGCATGG	0.7	1399	CAG	81
gene:SMc00322_S	CAACCAGACCGGCATGATCAAGG	0.55	1465	CAG	85
rpsO_S	AGTTCAGGTTGCTATCCTGACGG	0.45	82	CAG	30
pnp_S	TCAGGAAAAGACCTACGCTGCGG	0.5	190	CAG	8
pnp_S	CAGGAAAAGACCTACGCTGCGGG	0.55	190	CAG	8
pnp_S	CGACACCCAGGTCATCATCACGG	0.55	334	CAG	15
pnp_S	CACGCAGGAAGCGGTGCTGATGG	0.65	547	CAG	25
pnp_S	GCAGGAAGCGGTGCTGATGGTGG	0.65	547	CAG	25
pnp_S	CGGCCAGAAGGGCTTCCAGCCGG	0.7	625	CAG	29
pnp_S	TGCAGGCCAAGATCGTTCGCTGG	0.6	907	CAG	42
pnp_S	CAGTATGTCGATTCCTTGACTGG	0.45	1093	CAG	50
pnp_S	CAGATGGACATCAAGATCGAAGG	0.45	1522	CAG	70
pnp_S	CGTAGACCAGGCGACCGGCAAGG	0.7	2086	CAG	96
rsmC_S	GCATTCAGTCGCTGCGCAAGAGG	0.6	349	CAG	34
fabI2_S	ACCTATCAGGGCGAAGCCCTCGG	0.6	121	CAG	14
fabB_S	ACGGCTTCAAATGCCAGGTCTGG	0.55	139	CAG	11
fabB_S	AAGCAGGCGATCGCCGATTCCGG	0.6	241	CAG	19
fabB_S	AGCAGGCGATCGCCGATTCCGGG	0.65	241	CAG	19
fabB_S	AATGATCCAGTGGGGCAAGCAGG	0.55	529	CAG	43
fabB_S	CAAGCAGGACGTCATGTTCGCGG	0.55	541	CAG	44
fabB_S	AAGCAGGACGTCATGTTCGCGGG	0.55	541	CAG	44
fabB_S	CAGGACGTCATGTTCGCGGGCGG	0.65	541	CAG	44
fabB_S	CCAGGCGCTGGCCACCGTGAAGG	0.75	844	CAG	69
fabB_S	CAGGCGCTGGCCACCGTGAAGGG	0.7	844	CAG	69
fabB_S	CAGTCCACGAAATCGCTGACCGG	0.55	970	CAG	79
fabB_S	GGCGTGCAGGAATCGATCTACGG	0.55	1018	CAG	83
fabB_S	ATGATGCAGGCCGGCTTCATCGG	0.55	1048	CAG	85
fabA_S	ACAATCCAGCTTCAGCTATGAGG	0.45	13	CAA	2
fabA_S	TGCGGCCGAGGCGAAATGTTTGG	0.6	52	CGA	10
fabA_S	CGAGGCGAAATGTTTGGCCCCGG	0.6	52	CGA	10
fabA_S	CAATTGACCGGTTTCTTCCTCGG	0.45	265	CAA	51
irr_S	CGCACATGTCCTCACAGGAGAGG	0.6	28	CAG	6
irr_S	ACAGGAGAGGCTGCGCAGTTCGG	0.6	28	CAG	6
irr_S	CAGGAGAGGCTGCGCAGTTCGGG	0.65	28	CAG	6
irr_S	CTCCACCAGTTCACCGAAGCCGG	0.6	196	CAG	46
gene:SMc00330_S	CGCAAGCAGCTCGACATCATCGG	0.55	79	CAG	12
gene:SMc00331_S	CGCCGCGACTTTACGTCGGCTGG	0.7	34	CGA	3
gene:SMc00331_S	TGCCTGCGAAGCGGTGACAGCGG	0.65	58	CGA	5
gene:SMc00331_S	CCGAGCAGAAATCGTAGCCACGG	0.55	157	CGA	15
gene:SMc00331_S	TCCTGCAGATCCTCGAGGATCGG	0.55	403	CAG	39
gene:SMc00331_S	GCTCGCGCAGGCCTATCCGCAGG	0.75	565	CAG	56
gene:SMc00331_S	GCAGGCACGCATCCTTGTCTCGG	0.6	577	CAG	57
gene:SMc00331_S	CAGGCACGCATCCTTGTCTCGGG	0.6	577	CAG	57
gene:SMc00331_S	CAACGCCCAATTGGCGACGACGG	0.6	922	CAA	91
gene:SMc00331_S	GGACGCAGACGCTGCTGCCGCGG	0.75	988	CAG	98
aroA_S	CCATGCAGGCGATGGGCGCCAGG	0.75	190	CAG	13
aroA_S	CGTTCAGGTGAAGTCGGCCGAGG	0.65	427	CAG	31
aroA_S	GTTCAGGTGAAGTCGGCCGAGGG	0.6	427	CAG	31
aroA_S	TGGCCAGGTGATCGACGTGCCGG	0.65	709	CAG	51
aroA_S	GGCCAGGTGATCGACGTGCCGGG	0.7	709	CAG	51
cmk_S	GCAGCGAGCCTTCGCGCGCAAGG	0.75	298	CAG	46
cmk_S	GCAGCGAGCCTTCGCGCGCAAGG	0.75	301	CGA	47
cmk_S	ATTCCAGGCGGCGAAGACGCTGG	0.65	592	CAG	92
rpsA_S	ATCGTTCAGAACCTCGAGGAAGG	0.5	577	CAG	33
rpsA_S	TCAGAACCTCGAGGAAGGCCAGG	0.6	577	CAG	33
rpsA_S	TCAGATCATCCGCATCAACCAGG	0.5	748	CAG	43
rpsA_S	AGCAGCTCGAGTCCGATCCGTGG	0.65	799	CAG	46
rpsA_S	GCAGCTCGAGTCCGATCCGTGGG	0.65	799	CAG	46
rpsA_S	CACGAGCCAGGAAGTCGACGTGG	0.65	994	CAG	58
rpsA_S	AGCAGACGCTCGAGAACCCGTGG	0.65	1060	CAG	62
rpsA_S	CAAGCAGCTCGGCCGTGATGCGG	0.65	1321	CAG	77
rpsA_S	CAGCTCGGCCGTGATGCGGTCGG	0.7	1321	CAG	77
rpsA_S	ACAGCGTCCGGAGCGTTTCTCGG	0.6	1498	CAG	87
rpsA_S	TCGGCCAGACCGTCGATGCGCGG	0.7	1525	CAG	89
rpsA_S	CGGCCAGACCGTCGATGCGCGGG	0.75	1525	CAG	89
rpsA_S	CAAGATCCAGCTGTCGATCAAGG	0.5	1576	CAG	92
rpsA_S	CCAGCTGTCGATCAAGGCTCTGG	0.6	1576	CAG	92
rpsA_S	TCAGTTCGGCTCTTCCGACTCGG	0.55	1627	CAG	95
rpsA_S	CAGTTCGGCTCTTCCGACTCGGG	0.6	1627	CAG	95
gene:SMc00336_S	CGTGCAGCGCGTCGCCGTTGCGG	0.75	337	CAG	21
gene:SMc00336_S	ACAGGTCCCGCCAGTGCTCCCGG	0.7	430	CAG	27
gene:SMc00336_S	CAGGTCCCGCCAGTGCTCCCGGG	0.75	430	CAG	27
gene:SMc00336_S	GCGCAGGAGGAGGCTCCAGCCGG	0.75	577	CAG	36
gene:SMc00336_S	CGCAGGAGGAGGCTCCAGCCGGG	0.75	577	CAG	36
gene:SMc00336_S	CGGGCCGCAACGTTCGCCGAAGG	0.75	601	CAA	38
gene:SMc00336_S	GCAGCTCCCGGATAGCGAAGCGG	0.65	748	CAG	47
gene:SMc00336_S	AGTCAGGCGGCGGGCCTGAACGG	0.7	802	CAG	50
gene:SMc00336_S	GTCAGGCGGCGGGCCTGAACGGG	0.75	802	CAG	50
gene:SMc00336_S	AGGACGATAGACCACGAGTGCGG	0.55	973	CGA	61
gene:SMc00336_S	GACGCAAAGTGCCGCGCGCATGG	0.7	985	CAA	62
gene:SMc00336_S	GAGCTGGCAACCTCGCGACATGG	0.65	1078	CAA	68
gene:SMc00336_S	CCTCAGGCAGAGCGCCGGACCGG	0.75	1261	CAG	79
gene:SMc00336_S	CGACCAGCAGCAGGGACATGCGG	0.65	1480	CAG	93
gene:SMc00336_S	CGACCAGCAGCAGGGACATGCGG	0.65	1483	CAG	93
gene:SMc00336_S	CAGCAGCAGGGACATGCGGCCGG	0.7	1480	CAG	93
gene:SMc00336_S	CAGCAGCAGGGACATGCGGCCGG	0.7	1483	CAG	93
gene:SMc00336_S	CAGCAGCAGGGACATGCGGCCGG	0.7	1486	CAG	93
gene:SMc00336_S	CAGCAGGGACATGCGGCCGGCGG	0.75	1483	CAG	93
gene:SMc00336_S	CAGCAGGGACATGCGGCCGGCGG	0.75	1486	CAG	93
gene:SMc00336_S	CGGCCGGCGGCGAACAGGATCGG	0.75	1510	CAG	95
gene:SMc00336_S	CTACCGAAAGCTCGGTGGCCTGG	0.65	1558	CGA	98
gene:SMc00337_S	CCGCAATCGCTGCGCAGTTTCGG	0.6	19	CAA	5
gene:SMc00337_S	ACGCGAGCGACTGCTCGACGAGG	0.7	187	CGA	56
gene:SMc00337_S	CGAGCGACTGCTCGACGAGGCGG	0.7	187	CGA	56
gene:SMc00337_S	CTCATCCAGCGCGAGATCTGCGG	0.6	232	CAG	69
gene:SMc00338_S	CGTTCAGGCCATGCCGCGCCCGG	0.75	76	CAG	14
cyaA_S	ATGCTGCAAAGATCGGAATCCGG	0.45	7	CAA	0
cyaA_S	AAGCATGCAAGATTCCAACGCGG	0.45	46	CAA	2
cyaA_S	ACCAGGGCAAGCCGTTCGACCGG	0.65	514	CAG	25
cyaA_S	CGTTCAGGGACTTGCCGTCTCGG	0.6	1108	CAG	55
cyaA_S	GTTCAGGGACTTGCCGTCTCGGG	0.6	1108	CAG	55
cyaA_S	CATCCAATTCCATGGAGACTCGG	0.45	1546	CAA	77
cyaA_S	TGCCTGTCGATGCGCACTCGCGG	0.65	1621	CGA	81
cyaA_S	TCGATGCGCACTCGCGGTCGAGG	0.7	1621	CGA	81
cyaA_S	GCAACGCGCCAGCGGATTGCCGG	0.7	1669	CAA	83
cyaA_S	ACGGCTGCAATATACGGCGATGG	0.55	1762	CAA	88
cyaA_S	CGGCTGCAATATACGGCGATGGG	0.55	1762	CAA	88
cyaA_S	GGTCGCCCAATGCAAAGACATGG	0.55	1864	CAA	93
gene:SMc00340_S	CCGACAGGCCGCGAACCGACAGG	0.75	22	CGA	2
gene:SMc00340_S	CGGACAGCCGCCGCTTTCCGCGG	0.75	196	CAG	18
gene:SMc00340_S	CGGCCAGGTCTTCGCCGAACCGG	0.7	331	CAG	31
gene:SMc00340_S	CCAGGTCTTCGCCGAACCGGTGG	0.7	331	CAG	31
gene:SMc00340_S	CGGATGTGGATTTCCGAGAGGGG	0.55	418	CGA	39
gene:SMc00340_S	TCCGAGAGGGGCGCGAGCGTTGG	0.75	418	CGA	39
gene:SMc00340_S	CCGAGAGGGGCGCGAGCGTTGGG	0.75	418	CGA	39
gene:SMc00340_S	CGAGAGGGGCGCGAGCGTTGGGG	0.75	418	CGA	39
gene:SMc00341_S	GCAGGCCTTCCACGACCTGCCGG	0.7	103	CAG	31
gene:SMc00341_S	CAGGCCTTCCACGACCTGCCGGG	0.7	103	CAG	31
rnd2_S	GTGCAGCTCTCGTCCGGCGATGG	0.7	130	CAG	20
rnd2_S	TGCAGCTCTCGTCCGGCGATGGG	0.65	130	CAG	20
rnd2_S	CGCCAGAAGATCTTCCATTTCGG	0.45	229	CAG	36
rnd2_S	AGCAGCAGCAGTCTTCCGATTGG	0.55	403	CAG	64
rnd2_S	AGCAGCAGCAGTCTTCCGATTGG	0.55	406	CAG	64
rnd2_S	GCAGCAGCAGTCTTCCGATTGGG	0.55	403	CAG	64
rnd2_S	GCAGCAGCAGTCTTCCGATTGGG	0.55	406	CAG	64
rnd2_S	GCAGCAGCAGTCTTCCGATTGGG	0.55	409	CAG	65
TRm20_S	GTGGCGAGAGGTATCGACGATGG	0.6	10	CGA	0
TRm20_S	TGGCGAGAGGTATCGACGATGGG	0.55	10	CGA	0
TRm20_S	GTTTGTGCGACTTGCGCTTGAGG	0.55	49	CGA	4
TRm20_S	TGTGCGACTTGCGCTTGAGGAGG	0.6	49	CGA	4
TRm20_S	GTGCGACTTGCGCTTGAGGAGGG	0.6	49	CGA	4
TRm20_S	ACGGCAGGGAACCCACCCGCCGG	0.75	292	CAG	24
TRm20_S	GGCGTTGCAGCGCTTCGAGAAGG	0.65	385	CAG	32
TRm20_S	GTTGCAGCGCTTCGAGAAGGAGG	0.6	385	CAG	32
TRm20_S	AGGAGGCGCCGAACCAGCTCTGG	0.7	412	CAG	35
TRm20_S	GCCGAACCAGCTCTGGCAAATGG	0.6	412	CAG	35
TRm20_S	GCTCTGGCAAATGGATTTCAAGG	0.45	421	CAA	35
TRm20_S	CTCTGGCAAATGGATTTCAAGGG	0.4	421	CAA	35
TRm20_S	GGCAAATGGATTTCAAGGGCTGG	0.5	421	CAA	35
TRm20_S	GCAAATGGATTTCAAGGGCTGGG	0.45	421	CAA	35
TRm20_S	CAGCGAGGCGCGACCGTACGCGG	0.75	532	CAG	45
TRm20_S	CAGCGAGGCGCGACCGTACGCGG	0.75	535	CGA	45
TRm20_S	TTCAGCGCGCCTTCGATGCCTGG	0.65	802	CAG	68
TRm20_S	ACAGGTGTCCGCCATGTCCCCGG	0.65	1147	CAG	97
TRm20_S	CAGGTGTCCGCCATGTCCCCGGG	0.7	1147	CAG	97
gene:SMc00344_S	GCGAAACGGAACACTGTATACGG	0.45	34	CGA	11
gene:SMc00344_S	CGAAACGGAACACTGTATACGGG	0.45	34	CGA	11
gene:SMc00344_S	CATCAGAACGATCTGACGCCTGG	0.55	94	CAG	32
gene:SMc00345_S	TCTACTGCACCCAGTGCAACTGG	0.55	40	CAG	14
gene:SMc00346_S	TCGACCGCGCGCGATCCTGCCGG	0.75	25	CGA	5
gene:SMc00346_S	ATCGTCCAGGGGCAGGGTCTTGG	0.65	334	CAG	73
gene:SMc00346_S	GTCCAGGGGCAGGGTCTTGGCGG	0.7	334	CAG	73
gene:SMc00346_S	TCCAGGGGCAGGGTCTTGGCGGG	0.7	334	CAG	73
gene:SMc00346_S	CCAGGGGCAGGGTCTTGGCGGGG	0.75	334	CAG	73
gene:SMc00346_S	CCAGGGGCAGGGTCTTGGCGGGG	0.75	340	CAG	75
gene:SMc00346_S	CAGTCCGTCGACGCCAAGCTCGG	0.65	418	CAG	92
rnk_S	CGTCGGACAGTCGATCGACTGGG	0.6	331	CAG	81
gene:SMc00348_S	GTACAATATGCGCATCGACCTGG	0.5	16	CAA	5
gene:SMc00348_S	GCGATCGACTGCAAGACGCCCGG	0.65	49	CGA	17
gene:SMc00348_S	CTGGCAGATCGAGAACGCCGAGG	0.65	190	CAG	68
lepA_S	CGAGCAGGTCCTGGACAGCATGG	0.65	142	CAG	7
lepA_S	GAGCAGATCGAGGAAGTGATCGG	0.5	463	CAG	25
lepA_S	AAGTACCAGGTGGAGCGCGTCGG	0.6	730	CAG	39
lepA_S	GCCCAGCCGGTCGTGTTCTGCGG	0.7	907	CAG	49
lepA_S	CAGATCGAGCTGACCTATGTCGG	0.5	1318	CAG	72
lepA_S	CTACCAGATCACCGAGCACAAGG	0.55	1444	CAG	79
lepA_S	CAGATCACCGAGCACAAGGAAGG	0.55	1444	CAG	79
lepA_S	CCGATCCAGGCCGCCATCGGCGG	0.75	1618	CAG	88
lepA_S	CACCCGAAAGCGCAAGCTTCTGG	0.6	1711	CGA	93
lepA_S	AGCAGAAGGCCGGCAAGAAGCGG	0.6	1735	CAG	94
lepA_S	GATGCGCCAGTTCGGCAAGGTGG	0.65	1762	CAG	96
gene:SMc00350_S	ATTTCATCATCACGCAGAGCTGG	0.45	355	CAG	28
gene:SMc00350_S	CTTCGGGCAAATCCCGGTCGAGG	0.65	463	CAA	36
gene:SMc00350_S	TTCGGGCAAATCCCGGTCGAGGG	0.6	463	CAA	36
gene:SMc00350_S	CGTCAGTCAGAAGGAAGTAGCGG	0.5	703	CAG	55
gene:SMc00350_S	CGCCCAGGTGCCGAATGCCGTGG	0.75	1192	CAG	94
gene:SMc00350_S	AGACGGAAGCGCGAGCGGAACGG	0.65	1231	CGA	97
gene:SMc00350_S	GGAAGCGCGAGCGGAACGGCCGG	0.75	1231	CGA	97
gene:SMc00351_S	GAGCGACAGCCCATGGACCGCGG	0.7	397	CGA	66
gene:SMc00351_S	GAGCGACAGCCCATGGACCGCGG	0.7	400	CAG	67
gene:SMc00351_S	GCGGCATCACCCAGCACCTCTGG	0.7	424	CAG	71
gene:SMc00351_S	CGGACGGCAGCTCCTGGAGCCGG	0.75	478	CAG	80
gene:SMc00351_S	GGACGGCAGCTCCTGGAGCCGGG	0.75	478	CAG	80
gene:SMc00352_S	CGATCTACGAGCGATTTGGCTGG	0.55	427	CGA	80
gene:SMc00352_S	CGATTTGGCTGGACGCGCGCCGG	0.7	427	CGA	80
exoD_S	GCTCCGAAAAGGTGCGGCACTGG	0.65	394	CGA	54
exoD_S	TCGGCATCATCCAGCGCGACGGG	0.65	598	CAG	82
exoD_S	CATCCAGCGCGACGGGCTGATGG	0.7	598	CAG	82
exoD_S	CCAGCGCGACGGGCTGATGGTGG	0.75	598	CAG	82
gene:SMc00354_S	AGAACAGAAGATGTCGAACACGG	0.4	82	CAG	12
gene:SMc00354_S	CAGAAGATGTCGAACACGGCCGG	0.55	82	CAG	12
gene:SMc00354_S	ATCAGCAGGAATCCGAACTGCGG	0.5	244	CAG	36
gene:SMc00354_S	ATCAGCAGGAATCCGAACTGCGG	0.5	247	CAG	37
gene:SMc00354_S	TCAGCAGGAATCCGAACTGCGGG	0.55	244	CAG	36
gene:SMc00354_S	TCAGCAGGAATCCGAACTGCGGG	0.55	247	CAG	37
gene:SMc00354_S	CGGGCGCAGTTGCAGGGCACCGG	0.75	268	CAG	40
gene:SMc00354_S	GTTGCAGGGCACCGGCGTTTCGG	0.65	274	CAG	41
gene:SMc00354_S	ACAACCAGGGACTTTCGGAGCGG	0.55	481	CAG	72
gene:SMc00354_S	CGTCGACCAGCGGCGCATGTCGG	0.7	544	CAG	81
gene:SMc00354_S	CAGCGGCGCATGTCGGCAGTAGG	0.7	544	CAG	81
kamA_S	GGTCGGTCGAGAGCAGGAAGAGG	0.65	61	CGA	5
kamA_S	AGCAGGAAGAGGCGATCTCCCGG	0.6	67	CAG	6
kamA_S	GCAGGAAGAGGCGATCTCCCGGG	0.65	67	CAG	6
kamA_S	GCGGCAGTTCGTGCCCGACATGG	0.7	172	CAG	16
kamA_S	AGCCAGTCGGTGCTGCTGAAAGG	0.6	715	CAG	67
genX_S	GCATCCAGTCGGCGCTCCGCCGG	0.75	79	CAG	7
genX_S	GCAGGTGTCGCCGGGCAACGAGG	0.75	142	CAG	13
genX_S	GCAGCGCCGCCGGTTCGAACTGG	0.75	844	CAG	80
genX_S	CCCGCATCGATCAGGTCCTTTGG	0.6	1015	CAG	96
genX_S	CGATCAGGTCCTTTGGGCCCCGG	0.65	1015	CAG	96
efp_S	CACCGCGCAGAACTTCCATCCGG	0.6	82	CAG	14
efp_S	ACCGCGCAGAACTTCCATCCGGG	0.6	82	CAG	14
efp_S	GCAGAACTTCCATCCGGGCAAGG	0.6	82	CAG	14
efp_S	CAGAACTTCCATCCGGGCAAGGG	0.55	82	CAG	14
cfa1_S	TCCGATCCAGAAGCTGTTGCGGG	0.55	283	CAG	22
cfa1_S	GATCCAGAAGCTGTTGCGGGCGG	0.6	283	CAG	22
cfa1_S	GCGCCAGCAGGCCAATCCCAAGG	0.7	325	CAG	26
cfa1_S	GCGCCAGCAGGCCAATCCCAAGG	0.7	328	CAG	26
cfa1_S	CGCCAGCAGGCCAATCCCAAGGG	0.65	325	CAG	26
cfa1_S	CGCCAGCAGGCCAATCCCAAGGG	0.65	328	CAG	26
cfa1_S	GCAGGCCAATCCCAAGGGCAAGG	0.65	328	CAG	26
cfa1_S	CTGCGCAGCGCAACAAGCTGCGG	0.65	472	CAG	38
cfa1_S	AGCAGGCGCTCGCCTCCGAGCGG	0.75	625	CAG	50
cfa1_S	GCAGCGCACCTATATCGAAAAGG	0.5	1195	CAG	96
gene:SMc00359_S	CTATGTGCAGCCGGGCCTCGCGG	0.7	547	CAG	55
gene:SMc00359_S	TATGTGCAGCCGGGCCTCGCGGG	0.7	547	CAG	55
gene:SMc00359_S	CCTTCGCCACGCAGGATACATGG	0.6	622	CAG	63
gene:SMc00359_S	ACATGGCAGACCTTTCTCGTCGG	0.5	634	CAG	64
gene:SMc00359_S	CTTCATTCAGAACCGCTACATGG	0.45	883	CAG	89
gene:SMc00359_S	GCCTTCCAGGTGGTGCTCGGTGG	0.7	925	CAG	94
gene:SMc00359_S	TTCCAGGTGGTGCTCGGTGGCGG	0.65	925	CAG	94
gene:SMc00359_S	TCCAGGTGGTGCTCGGTGGCGGG	0.7	925	CAG	94
gene:SMc00360_S	CACAGGCGGGAGCTACTCCCTGG	0.7	82	CAG	13
gene:SMc00360_S	CGGTGACCTCGCAGCCGATCGGG	0.7	127	CAG	20
gene:SMc00360_S	ACGAGTTCTGTCAGAAGTACAGG	0.45	154	CAG	24
gene:SMc00360_S	GGGGAGACAGGGCGATTGCGAGG	0.7	328	CAG	52
gene:SMc00360_S	ATGCAGAAGGGCTTCTCCGCCGG	0.6	376	CAG	60
gene:SMc00360_S	CGCCAGGCGACGAACCACAGCGG	0.7	544	CAG	87
gene:SMc00361_S	GGCTACCGATCGGACATGACCGG	0.6	160	CGA	18
gene:SMc00361_S	GCTACCGATCGGACATGACCGGG	0.6	160	CGA	18
gene:SMc00361_S	CCTCCAGGGCATGCGCGATCCGG	0.7	670	CAG	79
infC_S	GATCGACCAGGCGCTCCGCATGG	0.7	22	CAG	5
infC_S	CGACCAGGCGCTCCGCATGGCGG	0.75	22	CAG	5
infC_S	GAACCAGAAGAAAGCCGCCGAGG	0.6	133	CAG	30
infC_S	GCAGAAGATCGTCGAGATCAAGG	0.5	163	CAG	37
infC_S	GCAGGTCAAGGACGACACCCAGG	0.65	340	CAG	78
infC_S	CGACACCCAGGAAATCGCCAAGG	0.6	358	CAG	82
infC_S	CACCCAGGAAATCGCCAAGGTGG	0.6	358	CAG	82
pheS_S	GCCGGTGCAGATACGCACGATGG	0.65	541	CAG	49
pheS_S	GGTGCAGATACGCACGATGGAGG	0.6	541	CAG	49
pheS_S	CAGATACGCACGATGGAGGCCGG	0.6	541	CAG	49
pheS_S	CCAATCCGAATCATCATTCCCGG	0.45	577	CGA	53
pheS_S	GACATCCAGTGCGACCGCTCCGG	0.65	802	CAG	74
pheS_S	CGAATATCAGGGCTTCGCCTGGG	0.55	925	CAG	85
pheS_S	GAATATCAGGGCTTCGCCTGGGG	0.55	925	CAG	85
pheS_S	TCAGGGCTTCGCCTGGGGCATGG	0.7	925	CAG	85
pheS_S	CAGGGCTTCGCCTGGGGCATGGG	0.7	925	CAG	85
pheT_S	CGCCAACGGCTGACGGCCATCGG	0.7	712	CAA	29
pheT_S	ATCTGACCTTCGACCAGGGCCGG	0.6	784	CAG	32
pheT_S	CCTGCAGATCCGCACGCGCCAGG	0.75	1480	CAG	60
pheT_S	AGATCCGCACGCGCCAGGCCAGG	0.75	1495	CAG	61
pheT_S	GGCGCAGCGCAATGCCGACAAGG	0.7	1675	CAG	69
pheT_S	GCGCAGCGCAATGCCGACAAGGG	0.65	1675	CAG	69
pheT_S	AATGTCCAGTTCGAAGCCGGCGG	0.55	1924	CAG	79
pheT_S	CCAGTTCGAAGCCGGCGGCCCGG	0.75	1924	CAG	79
gene:SMc00367_S	CGAAGAGCAGGCCATCAGCGCGG	0.65	13	CAG	3
gene:SMc00367_S	TGCGCAGCCGCTCATGGAAGTGG	0.65	199	CAG	55
gene:SMc00368_S	AGGCCTCCCTCAAGCGACTCGGG	0.65	121	CGA	15
gene:SMc00368_S	TACAGAGCGAGTATTCGCTCTGG	0.5	307	CAG	40
gene:SMc00368_S	CTTCCAAGAGGAGAACTTCGAGG	0.5	484	CAA	63
gene:SMc00368_S	GAACAGAACGTCGCCGCCGCCGG	0.7	646	CAG	85
gene:SMc00368_S	AACAGAACGTCGCCGCCGCCGGG	0.7	646	CAG	85
gene:SMc00370_S	CCGCACACAGCTCTCCCAACTGG	0.65	13	CAG	1
gene:SMc00370_S	TCGAGCGCTTCCAGCGGCCGCGG	0.75	535	CAG	60
gene:SMc00371_S	CGCCCAGGCCCCTGAGCTCAAGG	0.75	109	CAG	22
gene:SMc00371_S	GGAGCAGACCGAGACCCATGTGG	0.65	151	CAG	30
gene:SMc00371_S	CAGCAGGTATTCGAAATGATCGG	0.4	178	CAG	36
gene:SMc00371_S	CAGCAGGTATTCGAAATGATCGG	0.4	181	CAG	36
gene:SMc00371_S	CGCGCAGGGCAAGACCTGCGAGG	0.75	211	CAG	42
gene:SMc00371_S	GATGGCCCAAGTGAACAAGAAGG	0.5	469	CAA	95
[truncated: 21,410 more rows]

## Sheet: pSymA
Supplementary Table S5: sgRNAs containing iSTOP targetable sites in forward strands of the genome (pSymA)
gene	sgRNA sequence (5'-3')	GC content of sgRNA	Cs_position	iSTOP codon	iSTOP position in gene body (%)
fdoG_S	AATCAGGCGCGCGTCTGACACGG	0.6	601	CAG	19
fdoG_S	GGTGCAGTGGGACTATATGAAGG	0.5	919	CAG	29
fdoG_S	CTACCAGGACGGCCTCTTCACGG	0.6	982	CAG	31
fdoG_S	TACCAGGACGGCCTCTTCACGGG	0.6	982	CAG	31
fdoG_S	TCCAGCACCCGCGTTGTGTCTGG	0.65	1090	CAG	35
fdoG_S	TTCGCAAAACATCCGCGCCATGG	0.55	1285	CAA	41
fdoG_S	CAGCTCATCCTCGGCAATATCGG	0.5	1312	CAG	42
fdoG_S	ATCCAGGGACTGACTGACCTCGG	0.55	1381	CAG	44
fdoG_S	CAGTTCAAACCATTGCGTCCAGG	0.5	1483	CAG	47
fdoG_S	CAAGTTACTGGCAGAACTACAGG	0.45	1522	CAG	49
fdoG_S	GCAGAACTACAGGAAGTTCATGG	0.45	1522	CAG	49
fdoG_S	CTCCTTCCAGAAGGCTATGTGGG	0.5	1552	CAG	49
fdoG_S	TCCTTCCAGAAGGCTATGTGGGG	0.5	1552	CAG	49
fdoG_S	CCTTCCAGAAGGCTATGTGGGGG	0.55	1552	CAG	49
fdoG_S	CTTCCAGAAGGCTATGTGGGGGG	0.55	1552	CAG	49
fdoG_S	GCCGATGGTTGCAGTGGCACTGG	0.65	1921	CGA	61
fdoG_S	GCCGATGGTTGCAGTGGCACTGG	0.65	1930	CAG	62
fdoG_S	CCGATGGTTGCAGTGGCACTGGG	0.6	1921	CGA	61
fdoG_S	TGGTTGCAGTGGCACTGGGCAGG	0.65	1930	CAG	62
fdoG_S	TTGCAGTGGCACTGGGCAGGTGG	0.65	1930	CAG	62
fdoG_S	CCAGATATTCCTCAGGATGAAGG	0.45	1993	CAG	64
fdoG_S	TCCTGAACTTCTCGCAACTCAGG	0.5	2209	CAA	71
fdoG_S	TTCTCGCAACTCAGGGACGACGG	0.55	2209	CAA	71
fdoG_S	CAACGAGCAGGGCAACAATATGG	0.5	2272	CAG	73
fdoG_S	CGATTTGCAGGGCAAGCCGTGGG	0.6	2395	CAG	77
fdoG_S	CGTTCATCATGAACCAGGAGGGG	0.5	2521	CAG	81
fdoG_S	TCAGACGGACGTGGCGCAGATGG	0.65	2659	CAG	85
fdoG_S	CAGACGGACGTGGCGCAGATGGG	0.65	2659	CAG	85
fdoG_S	AGACGGACGTGGCGCAGATGGGG	0.65	2674	CAG	86
fdoG_S	CGTGGCGCAGATGGGGCTGTCGG	0.7	2674	CAG	86
fdoH_S	GCCAGTCTGCGTGCGTCGAGTGG	0.7	181	CAG	18
fdoH_S	CCAGTATACGAACGGCATCGTGG	0.55	409	CAG	41
fdoH_S	CCAGGGACCGGCCTGTGCCAAGG	0.75	562	CAG	56
fdoH_S	CCGACCCAGGCGATCGTGTTCGG	0.65	595	CAG	59
fdoH_S	TTTCCGCCGTGGTCCAGGCATGG	0.65	802	CAG	80
fdoI_S	CCGGCCAGAAGGTGATCTTCTGG	0.6	379	CAG	55
fdoI_S	CGGCCAGAAGGTGATCTTCTGGG	0.55	379	CAG	55
fdhE_S	CCCTGTACAGCCCGATCCATCGG	0.6	19	CAG	2
fdhE_S	CAGCCCGATCCATCGGTGATCGG	0.6	19	CAG	2
fdhE_S	CAGAAGCGCTTGCACAGGTCCGG	0.6	379	CAG	41
fdhE_S	GCTTGCACAGGTCCGGACGGCGG	0.7	379	CAG	41
fdhE_S	ACAGGTCCGGACGGCGGATGAGG	0.7	379	CAG	41
fdhE_S	CGGCTACCAGGCCGTCGAGACGG	0.7	715	CAG	77
fdhE_S	GGCTACCAGGCCGTCGAGACGGG	0.7	715	CAG	77
selA_S	CGTCGACCAGATGCTGAACGCGG	0.6	43	CAG	3
selA_S	CGACCAGATGCTGAACGCGGCGG	0.65	43	CAG	3
selA_S	GGCGTCAGGCGATCGTTTCGCGG	0.65	496	CAG	35
selA_S	GCGTCAGGCGATCGTTTCGCGGG	0.65	496	CAG	35
selA_S	CGTCAGGCGATCGTTTCGCGGGG	0.65	496	CAG	35
selA_S	GTGCGAGAGGCAGTCGCCGAAGG	0.7	826	CGA	58
selA_S	CCGCAGGCGGGTTTCATCGTCGG	0.65	892	CAG	63
selA_S	CGCAGGCGGGTTTCATCGTCGGG	0.65	892	CAG	63
selA_S	CCGCGTGCAAGCGGAAGTGCGGG	0.7	1072	CAA	76
selA_S	GCAAGCGGAAGTGCGGGCACAGG	0.7	1072	CAA	76
selA_S	AAGTGCGGGCACAGGCGGAGCGG	0.7	1090	CAG	77
selA_S	TTCGAGCCAGATAGGCTCCGGGG	0.6	1171	CAG	83
gene:SMa0013_S	TCGAGGCAATAAGCCCCAGACGG	0.55	100	CGA	11
gene:SMa0013_S	TAAGCCCCAGACGGCGCCTGTGG	0.7	115	CAG	13
gene:SMa0013_S	CGCGCCCAAGCCGGCGACTACGG	0.75	163	CAA	18
gene:SMa0013_S	GCGCCCAAGCCGGCGACTACGGG	0.75	163	CAA	18
gene:SMa0013_S	CCAAGCCGGCGACTACGGGTCGG	0.7	163	CAA	18
gene:SMa0013_S	ATCGAGAACTGGCGTGCAAATGG	0.5	283	CGA	32
gene:SMa0013_S	TTATCGACGCGCCGCTGAAAAGG	0.55	418	CGA	47
gene:SMa0013_S	TATCGACGCGCCGCTGAAAAGGG	0.55	418	CGA	47
gene:SMa0013_S	CGGCCCAGGACATGTTGAGCTGG	0.65	451	CAG	51
gene:SMa0013_S	ATGCGCAAAAGGCCGTCTACTGG	0.55	613	CAA	70
gene:SMa0013_S	CGCAAAAGGCCGTCTACTGGTGG	0.6	613	CAA	70
gene:SMa0013_S	CGCCCAGGCCATGCTGGGAGCGG	0.75	667	CAG	76
gene:SMa0013_S	AGATCCAGGAAGCGGAACGTCGG	0.55	823	CAG	94
gene:SMa0013_S	GATCCAGGAAGCGGAACGTCGGG	0.6	823	CAG	94
gene:SMa0013_S	GGGCGCAAGAGCCGCTTTCAAGG	0.65	844	CAA	96
gene:SMa0013_S	CGCAAGAGCCGCTTTCAAGGCGG	0.6	844	CAA	96
gene:SMa0013_S	GCAAGAGCCGCTTTCAAGGCGGG	0.6	844	CAA	96
selB_S	GCAGGGGATCGAATTGTTGAAGG	0.5	454	CAG	22
selB_S	CCAGGTGACGGTCTCGCCAGCGG	0.7	622	CAG	31
selB_S	CAGGTGACGGTCTCGCCAGCGGG	0.7	622	CAG	31
selB_S	CCATACATGCTCAGAACCAGAGG	0.5	676	CAG	33
selB_S	CAGAACCAGAGGGCCGAGCGCGG	0.7	676	CAG	33
selB_S	CAGAACCAGAGGGCCGAGCGCGG	0.7	682	CAG	34
selB_S	ACGATGTGCGCTCAACCTTGCGG	0.55	712	CGA	35
selB_S	CGATGTGCGCTCAACCTTGCGGG	0.6	712	CGA	35
selB_S	AATCACCCGAGGCGACATGGTGG	0.6	763	CGA	38
selB_S	CACGCCACGACTGCCTCCGCCGG	0.75	1411	CGA	70
selB_S	TTAGGGCCGAACAGACGGCGGGG	0.65	1453	CAG	72
selB_S	CGTCCGATTGCCGGGCCACGAGG	0.75	1492	CGA	74
selB_S	TGCCCGAATTCTTCCACATCTGG	0.5	1546	CGA	77
selB_S	CGAATTCTTCCACATCTGGAAGG	0.45	1546	CGA	77
selB_S	TCGGCCGTGTCGACCAGATTCGG	0.6	1681	CAG	84
selB_S	CCGTCAGACGACAGCGGAAATGG	0.6	1711	CAG	85
selB_S	ATCGTCAGGGAGTGACGATCCGG	0.55	1852	CAG	92
selB_S	CAGGGAGTGACGATCCGGCACGG	0.65	1852	CAG	92
gene:SMa0017_S	CGTCAGCGAAAAGCACGTCGAGG	0.6	43	CAG	7
gene:SMa0017_S	CGTCAGCGAAAAGCACGTCGAGG	0.6	46	CGA	8
gene:SMa0017_S	GAGGACTTCCCCAAGCGCGTAGG	0.65	70	CAA	12
gene:SMa0017_S	AAAGCGCCAGGCGCAAATTCTGG	0.55	118	CAG	21
gene:SMa0017_S	AAGCGCCAGGCGCAAATTCTGGG	0.55	118	CAG	21
gene:SMa0017_S	CCAGGCGCAAATTCTGGGATCGG	0.55	118	CAG	21
gene:SMa0017_S	CCAGGCGCAAATTCTGGGATCGG	0.55	124	CAA	22
gene:SMa0017_S	CAGGCGCAAATTCTGGGATCGGG	0.55	118	CAG	21
gene:SMa0017_S	CAGGCGCAAATTCTGGGATCGGG	0.55	124	CAA	22
gene:SMa0017_S	GCGCAAATTCTGGGATCGGGAGG	0.6	124	CAA	22
gene:SMa5000_S	GAGTGTCAGTTGGGCAAGGCTGG	0.6	193	CAG	67
gene:SMa5000_S	TGTCAGTTGGGCAAGGCTGGCGG	0.6	193	CAG	67
gene:SMa5000_S	GTCAGTTGGGCAAGGCTGGCGGG	0.65	193	CAG	67
gene:SMa0018_S	CCGCACCCGGCCAGATGGGTGGG	0.75	163	CAG	39
gene:SMa0020_S	TGTCCAGCAAGTTCTGGTGCCGG	0.55	169	CAG	35
gene:SMa0020_S	TGTCCAGCAAGTTCTGGTGCCGG	0.55	172	CAA	36
gene:SMa0020_S	TCTCCAAGCCGTCACCCCACAGG	0.65	412	CAA	86
gene:SMa0021_S	GCAGACTTAAAGCTCAAGCCTGG	0.5	91	CAA	14
gene:SMa0021_S	GGAGCAAACATCATCGTGCGAGG	0.55	214	CAA	33
gene:SMa0021_S	GCAAACATCATCGTGCGAGGAGG	0.55	214	CAA	33
gene:SMa0025_S	CGGCATGCAAGCCCGTGCCGAGG	0.75	79	CAA	7
gene:SMa0025_S	CATGCAAGCCCGTGCCGAGGAGG	0.7	79	CAA	7
gene:SMa0025_S	CAAGCCCGTGCCGAGGAGGCCGG	0.75	79	CAA	7
gene:SMa0025_S	CCTTCAGCCGGCTGAAGGCCCGG	0.7	151	CAG	14
gene:SMa0025_S	CTGAAGGCCCGGCGCAACTCTGG	0.7	172	CAA	16
gene:SMa0025_S	CCCGGCGCAACTCTGGCTGCCGG	0.75	172	CAA	16
gene:SMa0025_S	GAACTGCAGCATGAGTTGCGCGG	0.55	403	CAG	37
gene:SMa0025_S	ATCGAGCCGAAGATCGCGCTCGG	0.6	487	CGA	45
gene:SMa0025_S	TCGAGCCGAAGATCGCGCTCGGG	0.65	487	CGA	45
gene:SMa0025_S	CCGGAGGAGAGCTGCGACAGGGG	0.7	958	CGA	89
gene:SMa0026_S	CAAGCGTTCCCGAACATTGTTGG	0.5	7	CAA	1
gene:SMa0026_S	CAATCCCCAAGGGGCGACTGCGG	0.65	301	CAA	70
gene:SMa0026_S	AATCCCCAAGGGGCGACTGCGGG	0.65	301	CAA	70
selD_S	GCAGCTTCTTGCCAATCAACCGG	0.5	82	CAG	7
selD_S	TCGACGACCCGCGAGACTTCGGG	0.65	232	CGA	22
selD_S	CTCAGCTTTCCCTCACCCTGAGG	0.6	733	CAG	69
selD_S	GCCGAACAGGGCTTCATCACCGG	0.6	799	CAG	76
selD_S	GCAGACCTCGGGCGGTCTGCTGG	0.75	907	CAG	86
gene:SMa0031_S	GGAGATCAGACGCTGCTCACTGG	0.6	88	CAG	38
gene:SMa0031_S	TTCGCGCCGTGCCGCAGCCTCGG	0.75	172	CAG	75
gene:SMa0034_S	ACAGCAGGCTGCCACGCGAGCGG	0.7	178	CAG	10
gene:SMa0034_S	ACAGCAGGCTGCCACGCGAGCGG	0.7	181	CAG	10
gene:SMa0034_S	CTTGCAGCATATGTACGGCGCGG	0.55	610	CAG	36
gene:SMa0034_S	ATGGGTCAGGGTGCTCCTGGCGG	0.65	706	CAG	42
gene:SMa0034_S	CTTTCAGACGACGGCGCAATCGG	0.55	1378	CAG	83
gene:SMa0034_S	CGCAATCGGCGCCGGCTTTCAGG	0.7	1390	CAA	83
gene:SMa0034_S	GCAATCGGCGCCGGCTTTCAGGG	0.65	1390	CAA	83
gene:SMa0034_S	GACCAGGCGTTTCTATTTATCGG	0.4	1492	CAG	90
gene:SMa0034_S	GCCTTGCAGATTTCCAAATCAGG	0.45	1603	CAA	96
gene:SMa0036_S	CGGTCAGGAACTGCCCGACGAGG	0.7	148	CAG	9
gene:SMa0036_S	GGTCAGGAACTGCCCGACGAGGG	0.65	148	CAG	9
gene:SMa0036_S	GTCAGGAACTGCCCGACGAGGGG	0.65	148	CAG	9
gene:SMa0036_S	GGGGCAGGTCGCGGTCGAGAAGG	0.75	169	CAG	10
gene:SMa0036_S	GGGCAGGTCGCGGTCGAGAAGGG	0.7	169	CAG	10
gene:SMa0036_S	CGATCAGGATGTCGGCGAGATGG	0.6	211	CAG	13
gene:SMa0036_S	CAGGATGTCGGCGAGATGGCCGG	0.65	211	CAG	13
gene:SMa0036_S	GCGCGATACGAAGAGCTCGATGG	0.6	382	CGA	23
gene:SMa0036_S	TTCAGCCAGGAGATGATGGACGG	0.5	454	CAG	27
gene:SMa0036_S	AGCCCAGTTCGAGCGCCAGCAGG	0.7	778	CAG	47
gene:SMa0036_S	CCAGCAGGCGATGCTCGCCAAGG	0.7	790	CAG	48
gene:SMa0036_S	CCAGCAGGCGATGCTCGCCAAGG	0.7	793	CAG	48
gene:SMa0036_S	ACGCCTCGCAGGTTCAGAGCCGG	0.65	865	CAG	53
gene:SMa0036_S	CGCCTCGCAGGTTCAGAGCCGGG	0.7	859	CAG	52
gene:SMa0036_S	ACAGGCGCCGCTTAGAGCGCTGG	0.7	1255	CAG	77
gene:SMa0036_S	ATGACGTCGAGAAGCGATGCCGG	0.55	1315	CGA	81
gene:SMa0036_S	AAGCGATGCCGGGTGCTCTCCGG	0.65	1315	CGA	81
gene:SMa0036_S	CGATGCCGGGTGCTCTCCGGCGG	0.75	1315	CGA	81
gene:SMa0039_S	CACGCGACGACAGAGCCTGACGG	0.65	160	CGA	17
gene:SMa0039_S	CACGCGACGACAGAGCCTGACGG	0.65	163	CGA	18
gene:SMa0039_S	CGACAGAGCCTGACGGAGTTCGG	0.6	163	CGA	18
gene:SMa0039_S	CGACAGAGCCTGACGGAGTTCGG	0.6	166	CAG	18
gene:SMa0039_S	GATCAGCTTTCCGAACCGCGCGG	0.6	256	CAG	28
gene:SMa0039_S	CGCCCGAAAATACCCGGCGCTGG	0.7	346	CGA	38
gene:SMa0039_S	GCCCGGACAATCGTCATCGGAGG	0.65	625	CAA	69
gene:SMa0039_S	CACGAGGGCTGGGACTTGCATGG	0.65	700	CGA	77
gene:SMa0041_S	GGCGTTCAAGGGTTTATTCCCGG	0.5	232	CAA	23
gene:SMa0041_S	ATGCAGTATCTGACCGCCTATGG	0.5	385	CAG	38
gene:SMa0041_S	CAGTATCTGACCGCCTATGGCGG	0.55	385	CAG	38
gene:SMa0041_S	CGCAATTCAGATCGCCAACATGG	0.5	490	CAG	49
gene:SMa0041_S	ATTCAGATCGCCAACATGGTCGG	0.45	490	CAG	49
gene:SMa0041_S	GAAGCGGCAAGGCCTGCTGGAGG	0.7	550	CAA	55
gene:SMa0041_S	CGGCAAGGCCTGCTGGAGGCCGG	0.75	550	CAA	55
gene:SMa0041_S	GCGCAGCTGAAGCGAGTTTCCGG	0.6	613	CAG	61
gene:SMa0041_S	AAGCGAGTTTCCGGACAGCACGG	0.55	622	CGA	62
gene:SMa0044_S	CAGTTCGTGCGCAAGCTGAGCGG	0.6	76	CAG	28
gene:SMa0044_S	GCAGCCTCCACGCAATCGTGAGG	0.65	199	CAG	74
cah_S	CAATCGCCGATTGACATCCGCGG	0.55	172	CAA	22
cah_S	ACGATCCAGGTGAACGCTGCAGG	0.6	274	CAG	36
cah_S	ATCCAGGTGAACGCTGCAGGCGG	0.6	274	CAG	36
cah_S	AACGCACGACCCGCGCTTGCCGG	0.7	703	CGA	93
gene:SMa5015_S	CGATCAGATCCGAGTTGCAGTGG	0.55	112	CAG	44
gene:SMa5015_S	GATCAGATCCGAGTTGCAGTGGG	0.5	112	CAG	44
gene:SMa5015_S	ATCAGATCCGAGTTGCAGTGGGG	0.5	112	CAG	44
gene:SMa5015_S	TCAGATCCGAGTTGCAGTGGGGG	0.55	112	CAG	44
gene:SMa5015_S	TCAGATCCGAGTTGCAGTGGGGG	0.55	118	CGA	47
gene:SMa5015_S	CAGATCCGAGTTGCAGTGGGGGG	0.6	112	CAG	44
gene:SMa5015_S	CAGATCCGAGTTGCAGTGGGGGG	0.6	118	CGA	47
gene:SMa0050_S	TTTCGCAAAAGGCTCTCGCCAGG	0.55	112	CAA	50
gene:SMa0050_S	TTCGCAAAAGGCTCTCGCCAGGG	0.55	112	CAA	50
gene:SMa0056_S	GTCTGCGAGACCTTCCAACTCGG	0.55	880	CGA	77
gene:SMa0056_S	GTACATTCGTCGGGCGAACTCGG	0.55	919	CGA	81
gene:SMa0056_S	ACGGACGATATCATCGTCGGCGG	0.55	1015	CGA	89
gene:SMa0056_S	GGCCCGATGCGCTACGAGAACGG	0.65	1045	CGA	92
gene:SMa0056_S	CTACGAGAACGGCACTATCAAGG	0.5	1045	CGA	92
gene:SMa0056_S	TATCAAGGTGCCGACGGCGCCGG	0.65	1060	CAA	93
gene:SMa0056_S	ATCAAGGTGCCGACGGCGCCGGG	0.7	1060	CAA	93
gene:SMa0056_S	GAGCTCGATCGCGACAAGCTCGG	0.6	1096	CGA	96
gene:SMa0056_S	GAGCTCGATCGCGACAAGCTCGG	0.6	1102	CGA	97
gene:SMa0056_S	GAGCTCGATCGCGACAAGCTCGG	0.6	1105	CAA	97
gene:SMa0056_S	AGCTCGATCGCGACAAGCTCGGG	0.6	1096	CGA	96
gene:SMa0058_S	GCGCCCGGGTTTCGCAGACCTGG	0.75	424	CAG	35
gene:SMa0058_S	CAACACTCAGGACGTGGTCTGGG	0.55	652	CAG	54
gene:SMa0058_S	GGGAGCATTACCGTCAGGACTGG	0.6	679	CAG	56
gene:SMa0058_S	GTCAGGACTGGTCGGTCGACTGG	0.65	679	CAG	56
gene:SMa0058_S	TCAGGACTGGTCGGTCGACTGGG	0.6	679	CAG	56
gene:SMa0058_S	CTACCAGCCGGGCCACATGACGG	0.65	748	CAG	62
gene:SMa0058_S	AGCGCTATCGTCCGCAGGACTGG	0.65	808	CAG	67
gene:SMa0058_S	GGCAGGACTACGACAGGCTCTGG	0.65	1009	CAG	84
gene:SMa0059_S	CAGGCCGCGGTATCGCGCCATGG	0.75	214	CAG	27
gene:SMa0059_S	GCAAGCCTATGCTTCGCAGACGG	0.55	421	CAA	53
gene:SMa0059_S	CAAGCCTATGCTTCGCAGACGGG	0.55	421	CAA	53
gene:SMa0060_S	ATGCAGAGCAATCTTGACGCAGG	0.5	349	CAG	37
gene:SMa0060_S	CAGAGCAATCTTGACGCAGGCGG	0.55	349	CAG	37
gene:SMa0060_S	CAGCTCACGCCTAACGAATATGG	0.5	439	CAG	46
gene:SMa0062_S	CCAATTTGTTCGCGAACAGCTGG	0.5	247	CAA	35
gene:SMa0062_S	CCGGCAGGCCATTGAGGAGCAGG	0.7	331	CAG	47
gene:SMa0062_S	GCAGGAGCTCGCCATCCTCGAGG	0.7	346	CAG	50
gene:SMa0062_S	GCCGTCTGTCGATACAGGCGGGG	0.65	502	CAG	72
gene:SMa0062_S	GGCGGGGCAACTCGACCAACTGG	0.7	511	CAA	74
gene:SMa0062_S	GCAACTCGACCAACTGGTCGAGG	0.6	511	CAA	74
gene:SMa0062_S	ACCAACTGGTCGAGGACCACCGG	0.6	520	CAA	75
gene:SMa0063_S	CAGTCCTCATCCGGGCGTTCCGG	0.65	25	CAG	3
gene:SMa0063_S	GGGATTTCGACCAGCCCGTCAGG	0.65	445	CAG	60
gene:SMa0063_S	CGACCAGCCCGTCAGGGTGATGG	0.7	445	CAG	60
gene:SMa0063_S	ACGCGGCAGGAAAGTATCGACGG	0.55	604	CAG	82
gene:SMa0063_S	ATCGCGCAGGCCATCGCTAACGG	0.6	637	CAG	86
gene:SMa0064_S	GGCCAGCAGACGGCAAATTACGG	0.55	397	CAG	33
gene:SMa0064_S	GGCCAGCAGACGGCAAATTACGG	0.55	400	CAG	33
gene:SMa0064_S	CAGACGGCAAATTACGGCATCGG	0.5	400	CAG	33
gene:SMa0064_S	CGGTCAGTATATTTCCGGACCGG	0.5	559	CAG	46
gene:SMa0064_S	CGCCCGCCATCCAGATCGCCCGG	0.75	685	CAG	56
gene:SMa0064_S	CAGTTGCCCACTGTGACGAACGG	0.55	1078	CAG	89
gene:SMa0065_S	GCGCGAGCAGATCATCCAGGCGG	0.65	79	CAG	11
gene:SMa0065_S	GCAGATCATCCAGGCGGAGCTGG	0.65	79	CAG	11
gene:SMa0065_S	ATCCAGGCGGAGCTGGTGCCCGG	0.7	88	CAG	12
gene:SMa0065_S	GTACAGGTGCTGCCCCAACGCGG	0.65	205	CAG	29
gene:SMa0065_S	GACGCGAATTTCGACGGCATCGG	0.55	238	CGA	34
gene:SMa0065_S	CCAGGTCGCCGGCGAGCATCCGG	0.75	307	CAG	44
gene:SMa0065_S	ACAGATCGCTCGCCAGAAGCAGG	0.6	355	CAG	51
gene:SMa0065_S	AGGCGCAGATGGACCGCGTCCGG	0.7	490	CAG	70
gene:SMa0065_S	TGCCCGAGATCGCGCGATCGCGG	0.7	658	CGA	94
gene:SMa0067_S	ATTCTGGCAGGCGGTCAAGAAGG	0.55	109	CAG	11
gene:SMa0067_S	TTCTGGCAGGCGGTCAAGAAGGG	0.55	109	CAG	11
gene:SMa0067_S	CCAGTTGATCCTCACGCAGACGG	0.55	163	CAG	16
gene:SMa0067_S	CCTCACGCAGACGGAAGGCGCGG	0.7	178	CAG	18
gene:SMa0067_S	GCAGGCCGTCGCCAATCTGCAGG	0.7	199	CAG	20
gene:SMa0067_S	TGCAGGCGGCGATCGCCTCGAGG	0.75	217	CAG	22
gene:SMa0067_S	CATCGGGCAGGGCTTCACCGCGG	0.7	385	CAG	39
gene:SMa0067_S	CCAGTCGGAAAACTTCCCGAAGG	0.55	424	CAG	44
gene:SMa0067_S	TCAACGCGCCGGGCCAGACCTGG	0.75	487	CAG	50
gene:SMa0067_S	GTGCTGCAGCAGATGGAGGCCGG	0.65	769	CAG	79
gene:SMa0067_S	CGACCAGCAACCCTACATGCAGG	0.6	808	CAG	83
gene:SMa0067_S	CGACCAGCAACCCTACATGCAGG	0.6	811	CAA	84
gene:SMa0067_S	GACCAGCAACCCTACATGCAGGG	0.55	808	CAG	83
gene:SMa0067_S	GACCAGCAACCCTACATGCAGGG	0.55	811	CAA	84
gene:SMa0067_S	CTACATGCAGGGCTTCATCCCGG	0.55	823	CAG	85
gene:SMa0067_S	GCAGGGCATCGTCACTCCGAAGG	0.65	898	CAG	93
gene:SMa0070_S	GTCTTCCAGGCGAAGTCGAACGG	0.55	82	CAG	8
gene:SMa0070_S	CTGCTTCAGGTGCTGCGTCTCGG	0.6	694	CAG	70
gene:SMa0070_S	GGAATTGCAGGCGGTCGCCGCGG	0.7	748	CAG	76
gene:SMa0072_S	AATGCCGCAACCTTCAGAAATGG	0.45	34	CAG	4
gene:SMa0074_S	CCAGGTCCGCGTCAACTCGTCGG	0.65	337	CAG	44
gene:SMa0074_S	CTTGCCCGAGCCGTAACGCCCGG	0.7	376	CGA	49
gene:SMa0074_S	TTGCCCGAGCCGTAACGCCCGGG	0.7	376	CGA	49
gene:SMa0074_S	GCCTGCAACAATACAATGATTGG	0.4	613	CAA	80
gene:SMa0074_S	GGCCAGAACATCGCGATCGACGG	0.6	730	CAG	96
gene:SMa0074_S	CAGAACATCGCGATCGACGGCGG	0.6	730	CAG	96
gene:SMa0077_S	TCTGGCAAGCGATCTTCCGCAGG	0.6	103	CAA	11
gene:SMa0077_S	CTGGCAAGCGATCTTCCGCAGGG	0.6	103	CAA	11
gene:SMa0077_S	ACAGGGCGCCGGCCTGCTCATGG	0.75	388	CAG	43
gene:SMa0077_S	GCAATCCGATCACCTGCCAAAGG	0.55	529	CAA	59
gene:SMa0078_S	CTCGCGTCGAGCAGGCGATGCGG	0.7	139	CAG	13
gene:SMa0078_S	CGAGCAGGCGATGCGGGATTTGG	0.65	139	CAG	13
gene:SMa0078_S	GAGCAGGCGATGCGGGATTTGGG	0.6	139	CAG	13
gene:SMa0078_S	CTCCAGCGCATGCGCGAACATGG	0.65	352	CAG	34
gene:SMa0078_S	TCCAGCGCATGCGCGAACATGGG	0.6	352	CAG	34
gene:SMa0078_S	CCAGCGCATGCGCGAACATGGGG	0.65	352	CAG	34
gene:SMa0078_S	GTCTGAGCAGTTAGCCGCGTGGG	0.6	427	CAG	41
gene:SMa0078_S	TCTGAGCAGTTAGCCGCGTGGGG	0.6	427	CAG	41
gene:SMa0079_S	ACCAGTTGCTGGTCGGCGCCTGG	0.7	43	CAG	6
gene:SMa0079_S	CATCCGAAACACGCCTTTCCTGG	0.55	190	CGA	28
gene:SMa0079_S	AGGGGCAGGTAGAGGCCGGCTGG	0.75	355	CAG	53
gene:SMa0079_S	GGGGCAGGTAGAGGCCGGCTGGG	0.75	355	CAG	53
gene:SMa0081_S	CAGCTCTTTCTGGTATTCTTCGG	0.4	202	CAG	30
gene:SMa0082_S	CTACCTGCAGAGCAATCAGGTGG	0.55	292	CAG	35
gene:SMa0082_S	GAGCAATCAGGTGGATCTGCTGG	0.55	301	CAG	36
gene:SMa0082_S	GCGGTGCAAGCGCTCCTTTCCGG	0.65	550	CAA	67
gene:SMa0082_S	GCAAGCGCTCCTTTCCGGACAGG	0.65	550	CAA	67
gene:SMa0082_S	TCCGGACAGGTCGAGCTGATCGG	0.6	568	CAG	69
gene:SMa0082_S	CAGATCGAAGCCGCCGCCCCTGG	0.75	607	CAG	74
gene:SMa0082_S	GAAGCTTCAGCTGAGCCAGCAGG	0.6	649	CAG	79
gene:SMa0082_S	TCAGCTGAGCCAGCAGGTTCAGG	0.6	649	CAG	79
gene:SMa0082_S	CAGCTGAGCCAGCAGGTTCAGGG	0.6	649	CAG	79
gene:SMa0082_S	TCAGGGTATCGCCGTTCGCAAGG	0.6	667	CAG	81
gene:SMa0082_S	CAGGGTATCGCCGTTCGCAAGGG	0.6	667	CAG	81
gene:SMa0083_S	CCAGCTCGAGACCATTCATTCGG	0.5	202	CAG	25
gene:SMa0083_S	CAGCTCGAGACCATTCATTCGGG	0.5	202	CAG	25
gene:SMa0083_S	GGTCCGGCAGGAGACCGGCATGG	0.75	286	CAG	36
gene:SMa0083_S	CGAGCAGGCGGTGAAATATCCGG	0.55	442	CAG	56
gene:SMa0083_S	AGCAGCGCGTCGCGATCGCGCGG	0.75	484	CAG	62
gene:SMa0085_S	CGAACTGCAGCGGAATTATTCGG	0.45	73	CAG	7
gene:SMa0085_S	TTACCAGGCCGCCGATCGGCCGG	0.7	103	CAG	10
gene:SMa0085_S	TACTCGGCCTCGGTCAGATCGGG	0.6	472	CAG	49
gene:SMa0085_S	TCGGCCTCGGTCAGATCGGGCGG	0.7	472	CAG	49
gene:SMa0085_S	CGGTCAGATCGGGCGGGCACTGG	0.75	472	CAG	49
gene:SMa0085_S	TCGGCATGTCGGTGCGATACTGG	0.6	523	CGA	54
gene:SMa0085_S	TCTTCAGGCGCTCGGTCCCGAGG	0.7	667	CAG	69
gene:SMa0085_S	CTTCAGGCGCTCGGTCCCGAGGG	0.7	667	CAG	69
gene:SMa0087_S	CGTTCGTCAGGCCCTGTTCGAGG	0.65	13	CAG	3
gene:SMa0087_S	GTTCGTCAGGCCCTGTTCGAGGG	0.6	13	CAG	3
gene:SMa0089_S	CAGGTCGGCAGCCGTTCCGATGG	0.7	124	CAG	29
gene:SMa0089_S	TTTCGGGCGACAGGTCCAATTGG	0.55	169	CGA	40
gene:SMa0089_S	GAACCAGTTCGAAACGATCATGG	0.45	277	CAG	66
gene:SMa0091_S	AGCAGCCGCGAGCAGTCGACAGG	0.7	148	CAG	21
gene:SMa0091_S	GCCGCGAGCAGTCGACAGGACGG	0.7	154	CGA	22
gene:SMa0091_S	GGACGGCCCAGCAATTCGAGCGG	0.65	178	CAA	25
gene:SMa0091_S	TTCAATTCAATCGCCGCCAGCGG	0.5	316	CAA	45
gene:SMa0091_S	AATTCAATCGCCGCCAGCGGAGG	0.6	316	CAA	45
gene:SMa0091_S	TCAATCGCCGCCAGCGGAGGAGG	0.7	316	CAA	45
gene:SMa0091_S	CTCGACGCAGATGGAATACTCGG	0.5	550	CAG	79
gene:SMa0091_S	ACGCAGATGGAATACTCGGCCGG	0.55	550	CAG	79
gene:SMa0091_S	AGTTACCAGCCTTACAGCGGCGG	0.55	658	CAG	94
gene:SMa0093_S	CCACGGTCAATTCGTACCGGAGG	0.6	28	CAA	3
gene:SMa0093_S	CGGTCAATTCGTACCGGAGGAGG	0.6	28	CAA	3
gene:SMa0093_S	TCAATTCGTACCGGAGGAGGAGG	0.55	28	CAA	3
gene:SMa0093_S	TCTGCAGGTCTCGCGCGGCGAGG	0.75	274	CAG	32
gene:SMa0093_S	ACGCAGGCGAAGACGCTGACCGG	0.65	349	CAG	40
gene:SMa0093_S	GGCCCAGCAGGACGGCATCTCGG	0.7	379	CAG	44
gene:SMa0093_S	GGCCCAGCAGGACGGCATCTCGG	0.7	382	CAG	44
gene:SMa0093_S	CCAGCAGGACGGCATCTCGGTGG	0.7	379	CAG	44
gene:SMa0093_S	CCAGCAGGACGGCATCTCGGTGG	0.7	382	CAG	44
gene:SMa0093_S	CGGTCAGGTCATGGCGAAGCAGG	0.65	460	CAG	53
gene:SMa0093_S	TCAGGTCATGGCGAAGCAGGCGG	0.6	460	CAG	53
gene:SMa0093_S	AAAACTCCAGGCCCTCTACCTGG	0.55	814	CAG	95
gene:SMa0093_S	CCAGGCCCTCTACCTGGAAGCGG	0.65	814	CAG	95
gene:SMa0095_S	TGGGGCTGATCCCGCAGGGCAGG	0.75	34	CAG	3
gene:SMa0095_S	CCCGCAGGGCAGGCTGGAACCGG	0.75	34	CAG	3
gene:SMa0095_S	CCGCAGGGCAGGCTGGAACCGGG	0.75	34	CAG	3
gene:SMa0095_S	CGCAGGGCAGGCTGGAACCGGGG	0.75	34	CAG	3
gene:SMa0095_S	CTGATGCAGGTGGCCGAGATCGG	0.6	232	CAG	22
gene:SMa0095_S	GAACAGGGTGCGGTCGGCGCCGG	0.75	481	CAG	46
gene:SMa0095_S	TGGCAGATCGCCAGTTGCAGCGG	0.6	730	CAG	70
gene:SMa0095_S	GCCAGTTGCAGCGGGTCGCGCGG	0.75	730	CAG	70
gene:SMa0095_S	CAGCGTTCACCACGCAGGAGCGG	0.65	871	CAG	83
gene:SMa0095_S	ACGCAGGAGCGGCTCGCCGACGG	0.75	871	CAG	83
gene:SMa0097_S	CTCAACCTGCCTTCAGCCGCCGG	0.65	85	CAA	9
gene:SMa0097_S	CAAGCAGTTGGAGAGCTGGCTGG	0.6	112	CAG	11
gene:SMa0097_S	AAGCAGTTGGAGAGCTGGCTGGG	0.55	112	CAG	11
gene:SMa0097_S	CCATGACCGACTGATTCCGCTGG	0.6	508	CGA	53
gene:SMa0097_S	CCGACTGATTCCGCTGGTCGCGG	0.65	508	CGA	53
gene:SMa0097_S	GCGACTCCTGGAACCCGCACCGG	0.7	916	CGA	97
gene:SMa0101_S	CAAGGCAAGATTCTTGCAACCGG	0.45	94	CAA	5
gene:SMa0101_S	GATCAGGTCAAGCTCGACACCGG	0.55	358	CAG	22
gene:SMa0101_S	AAACGCACAGAACCTCGTCAAGG	0.5	577	CAG	35
gene:SMa0101_S	CGAAATCCAGGCCTATGAGATGG	0.5	724	CAG	44
gene:SMa0101_S	CGTGCAGATGCTGCCGGATGCGG	0.65	961	CAG	59
gene:SMa0101_S	GCAGATGCTGCCGGATGCGGAGG	0.7	961	CAG	59
gene:SMa0101_S	CAGATGGTCTGCCACGCCATCGG	0.6	1021	CAG	62
gene:SMa0101_S	GGATCAGAATGCGCGCATGAAGG	0.55	1153	CAG	70
gene:SMa0101_S	TCAGAATGCGCGCATGAAGGCGG	0.55	1153	CAG	70
gene:SMa0101_S	GCGCCAGACGGGCAAGGGCACGG	0.75	1375	CAG	84
gene:SMa0101_S	TTGCAGACCTATACGGAATACGG	0.4	1435	CAG	88
gene:SMa0101_S	CTATTCGCAGAAAGCAGAGGGGG	0.5	1465	CAG	90
gene:SMa0101_S	CAGAAAGCAGAGGGGGTGAAAGG	0.55	1465	CAG	90
gene:SMa0104_S	GCAGTCGAGCCCTAACACGCAGG	0.65	136	CAG	8
gene:SMa0104_S	GCAGGAAGAGTTCATCACGCAGG	0.55	154	CAG	9
gene:SMa0104_S	GAACCAGAACAAGCCCGTGCTGG	0.6	211	CAG	13
gene:SMa0104_S	TACCCAATACCAGGCCTATCAGG	0.5	781	CAA	49
gene:SMa0104_S	ACCCAATACCAGGCCTATCAGGG	0.5	781	CAA	49
gene:SMa0104_S	ATACCAGGCCTATCAGGGCGAGG	0.6	787	CAG	49
gene:SMa0104_S	CCAGGCCTATCAGGGCGAGGAGG	0.7	787	CAG	49
gene:SMa0104_S	CAGGCCTATCAGGGCGAGGAGGG	0.65	787	CAG	49
gene:SMa0104_S	GGCGCAGCAGGAACGCGACTCGG	0.7	1378	CAG	86
gene:SMa0104_S	GGCGCAGCAGGAACGCGACTCGG	0.7	1381	CAG	86
gene:SMa0104_S	GCAGAACGATCTCCTGCGCCAGG	0.65	1402	CAG	88
gene:SMa0104_S	CCAGGCCAACAACATCGTGCAGG	0.6	1420	CAG	89
gene:SMa0104_S	CATCGTGCAGGACGACGCTCCGG	0.65	1438	CAG	90
gene:SMa0104_S	TGCAGGACGACGCTCCGGTCTGG	0.7	1438	CAG	90
gene:SMa0104_S	CGGTGATGGCCTACCAGCCGTGG	0.7	1492	CAG	93
gene:SMa0104_S	GCCTACCAGCCGTGGATCCACGG	0.65	1492	CAG	93
gene:SMa0104_S	TCCAGCCCTATGACGAAATCTGG	0.5	1540	CAG	96
gene:SMa0105_S	CGTCCTGCAGATCATACCCACGG	0.55	31	CAG	3
gene:SMa0105_S	GCAGATCATACCCACGGTCGTGG	0.6	31	CAG	3
gene:SMa0105_S	GCCTCTCCATGCCGCAGTTCTGG	0.65	439	CAG	46
gene:SMa0105_S	TCTTCGCCCTGCAGCTGAACTGG	0.6	481	CAG	51
gene:SMa0105_S	CTGCAATTCGGTTCGCTGATCGG	0.5	727	CAA	77
gene:SMa0106_S	CGGCGCGCAGATATCGCTGACGG	0.65	205	CAG	24
gene:SMa0106_S	GCGCAGATATCGCTGACGGTCGG	0.6	205	CAG	24
gene:SMa0106_S	CAGGTGATCAACTCGATCATCGG	0.45	235	CAG	28
gene:SMa0106_S	GTGCAGGCGGCTCAGACGCTCGG	0.7	490	CAG	59
gene:SMa0106_S	GCGGCTCAGACGCTCGGCTACGG	0.7	499	CAG	60
gene:SMa0106_S	CGGCTCAGACGCTCGGCTACGGG	0.7	499	CAG	60
gene:SMa0106_S	GGCTCAGACGCTCGGCTACGGGG	0.7	499	CAG	60
gene:SMa0106_S	GCAGATCCTGCCCAACATGATGG	0.55	538	CAG	65
gene:SMa0106_S	CAGATCCTGCCCAACATGATGGG	0.5	538	CAG	65
gene:SMa0106_S	TCCAGCCGCCGTTCCCGAGCTGG	0.75	643	CAG	78
gene:SMa0106_S	CCAGCCGCCGTTCCCGAGCTGGG	0.75	643	CAG	78
gene:SMa0106_S	CAGCCGCCGTTCCCGAGCTGGGG	0.75	643	CAG	78
gene:SMa0106_S	GCTCATCCAGCTCGCGCCCTGGG	0.7	697	CAG	84
gene:SMa0106_S	CATCCAGCTCGCGCCCTGGGTGG	0.75	697	CAG	84
gene:SMa0108_S	CTTCCAAATCATGCCGGGCGAGG	0.6	94	CAA	10
gene:SMa0108_S	GCTGCATCAGGGAAAGAGCTGGG	0.55	367	CAG	40
gene:SMa0108_S	TCAGGGAAAGAGCTGGGACGAGG	0.6	367	CAG	40
gene:SMa0108_S	ACTATCCGCACCAGATGTCGGGG	0.55	466	CAG	50
gene:SMa0108_S	CCAGCGCGTAATGATCGCCATGG	0.6	487	CAG	53
gene:SMa0108_S	CCGTGCAGGCCGAGGTCTTACGG	0.65	574	CAG	62
gene:SMa0110_S	GGTCTTCAGGAGCCGACCGAAGG	0.65	199	CAG	20
gene:SMa0110_S	ACGCATGCAGCGCGCCAAGGCGG	0.7	271	CAG	28
gene:SMa0110_S	CCAGTCGGTACGCACCTCGCTGG	0.7	331	CAG	34
gene:SMa0110_S	GGCGGCCAACGCCAGCGCATCGG	0.75	481	CAA	49
gene:SMa0110_S	ACAGATCATCAACCTGCTGCTGG	0.5	580	CAG	60
gene:SMa0110_S	CTGCAGGAAAAGCTCGGCCTCGG	0.6	607	CAG	63
gene:SMa0110_S	CTTCGGACAGGTCGTGGAGGAGG	0.65	700	CAG	72
gene:SMa0110_S	TTCGGACAGGTCGTGGAGGAGGG	0.6	700	CAG	72
gene:SMa0110_S	GGACAGGTCGTGGAGGAGGGCGG	0.7	700	CAG	72
gene:SMa5001_S	ATCGTCGCGACAGGCGATACCGG	0.6	277	CGA	87
gene:SMa5001_S	CGCGACAGGCGATACCGGCTCGG	0.7	277	CGA	87
gene:SMa5001_S	CGCGACAGGCGATACCGGCTCGG	0.7	280	CAG	88
gene:SMa0112_S	GTGGGTGCAGCTTGAGGGAACGG	0.6	379	CAG	87
gene:SMa0112_S	CATTTCCAAGACCTTCCAATCGG	0.4	406	CAA	93
gene:SMa0112_S	ATTTCCAAGACCTTCCAATCGGG	0.4	406	CAA	93
gene:SMa0113_S	GGACCACCAGGAATGCCCCATGG	0.65	280	CAG	10
gene:SMa0113_S	CCAGGAATGCCCCATGGCTGAGG	0.65	280	CAG	10
gene:SMa0113_S	TTCGCAACAAAAGCGGATCGAGG	0.5	451	CAA	17
gene:SMa0113_S	TTCGCAACAAAAGCGGATCGAGG	0.5	454	CAA	17
gene:SMa0113_S	GCAACAAAAGCGGATCGAGGCGG	0.55	451	CAA	17
gene:SMa0113_S	GCAACAAAAGCGGATCGAGGCGG	0.55	454	CAA	17
gene:SMa0113_S	ACAAAAGCGGATCGAGGCGGAGG	0.6	454	CAA	17
gene:SMa0113_S	ACGTATCAGGCGGCCACGATCGG	0.6	880	CAG	34
gene:SMa0113_S	CGTATCAGGCGGCCACGATCGGG	0.65	880	CAG	34
gene:SMa0113_S	GTCGATTCCGTTATGGCGTGCGG	0.55	1162	CGA	45
gene:SMa0113_S	TCGATTCCGTTATGGCGTGCGGG	0.55	1162	CGA	45
gene:SMa0113_S	CCCCACAGATCGGAGATAAATGG	0.5	1354	CAG	52
gene:SMa0113_S	ACAAGCCGTGGCCGAAAGACCGG	0.6	1474	CAA	57
gene:SMa0113_S	CGCAAGGCATTATCCAGACTTGG	0.5	1675	CAA	65
gene:SMa0113_S	CGCAAGGCATTATCCAGACTTGG	0.5	1687	CAG	65
gene:SMa0113_S	GACCGCCAGGGCGAGGAACCCGG	0.75	1780	CAG	69
gene:SMa0113_S	CCAAAGCCGGCTCGTAGCATTGG	0.6	2098	CAA	81
gene:SMa0113_S	AGCTGGCAGGGTGCGGATCTTGG	0.65	2155	CAG	84
gene:SMa0113_S	GCAGGGTGCGGATCTTGGAGAGG	0.65	2155	CAG	84
gene:SMa0113_S	GGAACCCCAGCAGCGCGTTCAGG	0.7	2215	CAG	86
gene:SMa0113_S	CAGCAGCGCGTTCAGGCCTCTGG	0.7	2215	CAG	86
gene:SMa0113_S	CAGCAGCGCGTTCAGGCCTCTGG	0.7	2218	CAG	86
gene:SMa0113_S	CATTTACAATGGGAGGAGATTGG	0.4	2401	CAA	93
gene:SMa0113_S	TTACAATGGGAGGAGATTGGTGG	0.45	2401	CAA	93
gene:SMa0116_S	AGCAGCGGGCCCGGTTCGACCGG	0.75	181	CAG	19
gene:SMa0116_S	TTTCGGGCAGGGCGGGGCAGGGG	0.75	349	CAG	38
gene:SMa0116_S	AAGTCGCAACACGGCCCCGCCGG	0.7	775	CAA	84
gene:SMa0116_S	AGTCGCAACACGGCCCCGCCGGG	0.75	775	CAA	84
gene:SMa0116_S	GGATCAGCGTGTTACGCTGAAGG	0.55	796	CAG	86
gene:SMa0116_S	TCGAGCGATTCATGGAAACGTGG	0.5	850	CGA	92
gene:SMa0116_S	AGCGATTCATGGAAACGTGGCGG	0.5	850	CGA	92
gene:SMa0117_S	CCGCAAACAGCTGCGCCAGTGGG	0.65	55	CAG	16
gene:SMa0117_S	CTGCGCCAGTGGGTGCACAGCGG	0.7	64	CAG	18
gene:SMa0117_S	GCCAGTGGGTGCACAGCGGCTGG	0.75	64	CAG	18
gene:SMa0117_S	CGCTGCTGGATCAGCTCTATGGG	0.55	220	CAG	64
gene:SMa0117_S	TGGATCAGCTCTATGGGCTGAGG	0.55	220	CAG	64
gene:SMa0117_S	ATCAGCTCTATGGGCTGAGGCGG	0.55	220	CAG	64
gene:SMa0117_S	TCAGCTCTATGGGCTGAGGCGGG	0.6	220	CAG	64
gene:SMa0117_S	GGTACGCCAGCAATTGAAGCAGG	0.55	292	CAG	86
gene:SMa0117_S	CAGGCGCTCTTGTCGCCTATTGG	0.6	304	CAG	89
gene:SMa0118_S	TTGTGACTGCCATTCAGACCGGG	0.5	304	CAG	57
gene:SMa0118_S	CAACTCACAAAAGAAGACGCAGG	0.45	367	CAA	69
gene:SMa0118_S	ATTCCTTCAAAGCCTGAAGCCGG	0.45	409	CAA	77
gene:SMa0121_S	CGATCCGCAGCCCTCGCTGAAGG	0.7	31	CAG	18
gene:SMa0121_S	GCAAATAAGCGAAGCCGCGAAGG	0.55	70	CAA	41
gene:SMa0121_S	CTCAAGCGGCTGATGACGACCGG	0.6	139	CAA	82
gene:SMa0123_S	AAGCGTCAATTCGTGGAGGCCGG	0.55	289	CAA	75
gene:SMa0123_S	CGTCAATTCGTGGAGGCCGGCGG	0.65	289	CAA	75
groEL3_S	GGGTGCGCAGATGGTGCGCGCGG	0.75	214	CAG	13
groEL3_S	GCAGGCTATGCTGCCTATCCTGG	0.6	691	CAG	42
groEL3_S	TGGAGGCCGCGGTGCAGAGCGGG	0.75	724	CAG	44
groEL3_S	GCGAGGTGGCCTGAAGATCGCGG	0.65	802	CGA	49
groEL3_S	GGCCGGCCAGATGATCTCCGAGG	0.7	895	CAG	54
groEL3_S	CAGATGATCTCCGAGGATCTCGG	0.5	895	CAG	54
groEL3_S	CCAAATCAAGGCGCAGATCGAGG	0.55	1042	CAA	63
groEL3_S	CAAGGCGCAGATCGAGGAGACGG	0.6	1054	CAG	64
groEL3_S	ACAAGGAAAAGCTGCAGGAGCGG	0.5	1096	CAG	67
groEL3_S	CGAGCAAAATCGGCCCTTGTCGG	0.55	1261	CGA	77
groEL3_S	CGCCAGATCGCCGACAATGCCGG	0.65	1357	CAG	82
groEL3_S	CCAAGGGTTCGACGCACAGACGG	0.6	1429	CAA	87
groEL3_S	TCTCCCCAAAGCACCGGAAACGG	0.55	1594	CAA	97
gene:SMa0128_S	GCCAGGCAGAAATCTCCAATCGG	0.5	277	CAG	72
gene:SMa0128_S	CCAGGCAGAAATCTCCAATCGGG	0.5	277	CAG	72
gene:SMa0130_S	ATCCAGCACGATTGCGGCCACGG	0.6	241	CAG	22
gene:SMa0130_S	TTCAAGCAGCGCCTGCCGTTCGG	0.6	529	CAG	49
gene:SMa0130_S	TTATGTGCAGCACCAGTTCGAGG	0.5	715	CAG	66
gene:SMa0130_S	ACCAGTTCGAGGAGACCCACTGG	0.6	721	CAG	67
gene:SMa0130_S	TTTCCCCAGGCGGCGCTGCATGG	0.7	769	CAG	72
gene:SMa0130_S	CATCCGCAACTTGCCGGCATCGG	0.6	913	CAA	85
gene:SMa0130_S	CGCAACTTGCCGGCATCGGTCGG	0.65	913	CAA	85
gene:SMa0132_S	GCGACGTCCATCCTCAGGCGGGG	0.7	67	CAG	23
gene:SMa0132_S	ATCCTCAGGCGGGGAAGAGATGG	0.6	67	CAG	23
gene:SMa0132_S	TCAAGTCACCTATGCAAAACAGG	0.4	100	CAA	34
gene:SMa0132_S	TGCAAAACAGGACCGCTTCAAGG	0.5	118	CAG	40
gene:SMa0132_S	AACAGGACCGCTTCAAGGAACGG	0.5	118	CAG	40
gene:SMa0134_S	GGCGATCGATACTCGACCGATGG	0.6	121	CGA	19
gene:SMa0134_S	CCTGAAACAGCGGAAAATCGTGG	0.5	466	CAG	76
gene:SMa0134_S	GCATCTATGCCCAGGAAGGATGG	0.55	511	CAG	84
gene:SMa0134_S	TCGATCAGGTCGATCGAGAGCGG	0.55	562	CAG	92
gene:SMa0134_S	TCGATCAGGTCGATCGAGAGCGG	0.55	571	CGA	94
gene:SMa0134_S	CGATCAGGTCGATCGAGAGCGGG	0.6	562	CAG	92
gene:SMa5002_S	CGCGCAAACGACACCTTCATCGG	0.55	64	CAA	20
gene:SMa5002_S	CAAACGACACCTTCATCGGAAGG	0.5	64	CAA	20
gene:SMa5002_S	TTCGCAGAACCCGACGGCACCGG	0.65	118	CAG	37
gene:SMa5002_S	GTGGCAGGCAACTGCGATGAAGG	0.6	241	CAG	76
gene:SMa5002_S	GCAGGCAACTGCGATGAAGGAGG	0.6	241	CAG	76
gene:SMa5002_S	CAGGCAACTGCGATGAAGGAGGG	0.55	241	CAG	76
gene:SMa0136_S	CAGGATCGTGCTGCAACCGCAGG	0.65	28	CAG	1
gene:SMa0136_S	CAGCAAATCGCCTTCGCGCGCGG	0.65	58	CAG	2
gene:SMa0136_S	CAGCAAATCGCCTTCGCGCGCGG	0.65	61	CAA	3
gene:SMa0136_S	AGCGATGCAGGTGAGCGAGGTGG	0.65	325	CAG	16
gene:SMa0136_S	TCAGTACAACATCGTCGAGAAGG	0.45	361	CAG	17
gene:SMa0136_S	AGCCAGATCCTTGAGCGCATTGG	0.55	415	CAG	20
gene:SMa0136_S	TCGAACGACCGAGGCACTTCAGG	0.6	703	CGA	34
gene:SMa0136_S	CAGGACGCGGGTGCTCGTGTCGG	0.7	721	CAG	35
gene:SMa0136_S	CGTCCCGCAGTTCGAATTTCTGG	0.55	1153	CAG	57
gene:SMa0136_S	CTCTATCAGCGTCTGCTCGCCGG	0.6	1219	CAG	60
gene:SMa0136_S	CAATGCTCGCCCAGACCCTTTGG	0.6	1594	CAG	79
gene:SMa0136_S	CGCCCAGACCCTTTGGATTCAGG	0.6	1594	CAG	79
gene:SMa0136_S	GCCCAGACCCTTTGGATTCAGGG	0.55	1594	CAG	79
gene:SMa0136_S	TTGGATTCAGGGCGCGGATGCGG	0.6	1609	CAG	79
gene:SMa0136_S	TAAAGGCACTGCAGCTCGAGGGG	0.55	1672	CAG	83
gene:SMa0136_S	GCAGCTCGAGGGGCGCAACGCGG	0.75	1672	CAG	83
gene:SMa0136_S	CCAACTTATTGAATCGCTGCAGG	0.45	1834	CAA	91
gene:SMa0136_S	ATCGCTGCAGGCAGACTTCGTGG	0.6	1852	CAG	92
gene:SMa0136_S	CAGGCAGACTTCGTGGTATTCGG	0.5	1852	CAG	92
gene:SMa0137_S	GGCGCAGCAATCGGACGCTGTGG	0.7	106	CAG	4
gene:SMa0137_S	GGCGCAGCAATCGGACGCTGTGG	0.7	109	CAA	4
gene:SMa0137_S	GCAGCAATCGGACGCTGTGGCGG	0.65	106	CAG	4
gene:SMa0137_S	GCAGCAATCGGACGCTGTGGCGG	0.65	109	CAA	4
gene:SMa0137_S	ATCAGGAGAGTGTCACCGTTTGG	0.5	193	CAG	8
gene:SMa0137_S	TCAGGAGAGTGTCACCGTTTGGG	0.5	193	CAG	8
gene:SMa0137_S	TCAGAAAAGTGTCGCAGGAATGG	0.45	238	CAG	10
gene:SMa0137_S	TGTCGCAGGAATGGGATCCGCGG	0.6	238	CAG	10
gene:SMa0137_S	CGCAGGAATGGGATCCGCGGTGG	0.7	238	CAG	10
gene:SMa0137_S	GCAGGAATGGGATCCGCGGTGGG	0.65	238	CAG	10
gene:SMa0137_S	TGCCGGCCAGACCAACGAGCAGG	0.7	361	CAG	16
gene:SMa0137_S	CAGGAAGCTTTCAGCGAGATAGG	0.5	373	CAG	16
gene:SMa0137_S	TCATCGCCAAGCTGCAAGAGCGG	0.55	427	CAA	19
gene:SMa0137_S	CTGCAAGAGCGGCTCGCAGCAGG	0.7	427	CAA	19
gene:SMa0137_S	AGCGAGCAGGTGCTGTCCATCGG	0.6	469	CAG	21
gene:SMa0137_S	TATTGTTCAGGAGCCCGGCAGGG	0.55	568	CAG	25
gene:SMa0137_S	TGCCGGAACTCGGTCGACAGCGG	0.65	691	CGA	31
gene:SMa0137_S	ACGCCTGCAGGAAAGCCAGGCGG	0.65	880	CAG	39
gene:SMa0137_S	CCAGGCGGAGCTCGACCATCTGG	0.7	889	CAG	40
gene:SMa0137_S	AAGCAAGTGAACGACACACTCGG	0.45	1039	CAA	47
gene:SMa0137_S	CGCCGACCTTTCGAGATAGACGG	0.55	1228	CGA	55
gene:SMa0137_S	GACGGACAGCCCATTCTCATCGG	0.55	1249	CAG	56
gene:SMa0137_S	ACGGACAGCCCATTCTCATCGGG	0.55	1249	CAG	56
gene:SMa0137_S	CCTGGAACAGGATCTGCGTGCGG	0.6	1432	CAG	65
gene:SMa0137_S	ACAGGATCTGCGTGCGGCGCTGG	0.7	1432	CAG	65
gene:SMa0137_S	TCTCACTGCTGCGCCAGTTCGGG	0.6	1750	CAG	79
gene:SMa0137_S	TGCAGCGCCTGGAGGTCGACCGG	0.7	1912	CAG	86
gene:SMa0137_S	TGCAGGGATTCCATTTGTCCAGG	0.5	2104	CAG	95
gene:SMa0137_S	TCAACTTCTTGGCGCAGATAAGG	0.45	2149	CAA	97
gene:SMa0139_S	CCAGATCGCAACCGACGATCAGG	0.6	79	CAG	24
gene:SMa0139_S	GGCGGCCAGGAAAGCGCCTGCGG	0.75	145	CAG	45
gene:SMa0139_S	GCCAGGAAAGCGCCTGCGGCTGG	0.75	145	CAG	45
gene:SMa0139_S	GCAAATCACTCCGCGCGTGCTGG	0.65	193	CAA	60
gene:SMa0142_S	CGAGCGCCCGATGAGATCGTCGG	0.65	310	CGA	22
gene:SMa0142_S	GCTGGCCCTCCGCTCAGACCGGG	0.75	604	CAG	43
gene:SMa0142_S	ACAGCACGGCACCGCTGTCGCGG	0.7	745	CAG	53
gene:SMa0142_S	GCTCGAACAGGCGGTCATGAAGG	0.6	973	CAG	69
gene:SMa0142_S	CGAACAGGCGGTCATGAAGGCGG	0.6	973	CAG	69
gene:SMa0142_S	GAACAGGCGGTCATGAAGGCGGG	0.6	973	CAG	69
gene:SMa0142_S	AACAGGCGGTCATGAAGGCGGGG	0.6	973	CAG	69
gene:SMa0142_S	ACAGGCGGTCATGAAGGCGGGGG	0.65	973	CAG	69
rpoE6_S	TCGTGCAGTCGGCCTGCGAGCGG	0.7	112	CAG	20
rpoE6_S	CGTGCAGTCGGCCTGCGAGCGGG	0.75	112	CAG	20
rpoE6_S	GTGCGCCGACAGAAGACCGCAGG	0.7	223	CGA	41
rpoE6_S	ACAGAAGACCGCAGGCGTGCAGG	0.65	226	CAG	41
rpoE6_S	GCAGCGGGAGGTGGTTCTTCTGG	0.65	358	CAG	65
rpoE6_S	CGGTCATGAGCCGACTGATGAGG	0.6	451	CGA	83
rpoE6_S	GCCGACTGATGAGGGCACGCAGG	0.7	451	CGA	83
gene:SMa0144_S	AGTAGAACGAGCGATGGAAACGG	0.45	85	CGA	10
gene:SMa0144_S	CAGGTTCCGACCAACGTTTCCGG	0.55	499	CAA	63
gene:SMa0146_S	GCGATCCACGCCGGGAAATAAGG	0.6	328	CGA	62
gene:SMa0146_S	CGATCCACGCCGGGAAATAAGGG	0.55	328	CGA	62
gene:SMa0148_S	CATTCAGTTTGTCTGCCATCCGG	0.45	37	CAG	5
gene:SMa0148_S	ACAGCCCTTCGAATGTGTAGCGG	0.5	442	CAG	61
gene:SMa0148_S	CAGCCCTTCGAATGTGTAGCGGG	0.55	442	CAG	61
gene:SMa0149_S	GGCTCAGCTTGTCCCCGATCCGG	0.65	250	CAG	51
gene:SMa0149_S	ACGGGCGGGTGCAGAAATACCGG	0.6	331	CAG	68
gene:SMa0149_S	GTGCAGAAATACCGGATCGTCGG	0.5	331	CAG	68
gene:SMa0150_S	CCAGGTGGAAAAGAGCCCCGAGG	0.65	172	CAG	11
gene:SMa0150_S	GCCGCAATCAACCTCAATGATGG	0.5	721	CAA	47
gene:SMa0150_S	CCGCAATCAACCTCAATGATGGG	0.45	721	CAA	47
gene:SMa0150_S	TGCGCCTAGTTCAGAATCCTGGG	0.5	769	CAG	50
gene:SMa0150_S	CAGGGCGAGTTCCGCGCCGATGG	0.75	1102	CAG	72
gene:SMa0150_S	CGATCAGATGCCGGGCGTCGTGG	0.7	1255	CAG	82
gene:SMa0150_S	CGCGCTACAAGCAACCGAAACGG	0.55	1408	CAA	92
gene:SMa0151_S	CGCGCCGCAGATTCCGACGAAGG	0.7	1159	CAG	42
gene:SMa0151_S	GGCTGCCGAACCAGATGCTGGGG	0.65	1270	CAG	46
gene:SMa0151_S	CTGCAGAGCATTGCCGAGCGCGG	0.65	1324	CAG	48
gene:SMa0151_S	GGCCGGCGATTCCTGTCGCTCGG	0.7	1348	CGA	49
gene:SMa0151_S	GCGATTCCTGTCGCTCGGTCCGG	0.65	1348	CGA	49
gene:SMa0151_S	CCGAAACGGCGATGTCAATCCGG	0.55	1372	CGA	50
gene:SMa0151_S	TCGCTGGCAAGGCTTCGATCAGG	0.6	1486	CAA	54
gene:SMa0151_S	AAGGCTTCGATCAGGACAAGCGG	0.5	1498	CAG	54
gene:SMa0151_S	GCCGCCAGGAATTGATCCGCAGG	0.65	1645	CAG	60
gene:SMa0151_S	TAAAGCCCAAAACCCCGATCTGG	0.5	1732	CAA	63
gene:SMa0151_S	AGCCCAAAACCCCGATCTGGAGG	0.6	1732	CAA	63
gene:SMa0151_S	CCAAAACCCCGATCTGGAGGCGG	0.6	1732	CAA	63
gene:SMa0151_S	GAACTGTCAGGAAGGCCTCAGGG	0.55	2101	CAG	76
gene:SMa0151_S	AACTGTCAGGAAGGCCTCAGGGG	0.55	2101	CAG	76
gene:SMa0151_S	AACAGGTGGTGGAGGATCTGCGG	0.55	2146	CAG	78
gene:SMa0151_S	GGCCGATCAGCCGGAGATCGCGG	0.7	2323	CAG	85
gene:SMa0151_S	CCAGCCAAGCCTTACCGCTGCGG	0.65	2347	CAG	85
gene:SMa0151_S	GTCCGATCAGCTGACGCACCAGG	0.65	2680	CGA	98
gene:SMa0155_S	GCAGCGCTATGTATTTCGTCAGG	0.5	109	CAG	19
gene:SMa0155_S	TCAGGCGACGATCTGGCAGACGG	0.6	127	CAG	22
gene:SMa0155_S	GGATTCAGTTCCATGACGCGTGG	0.55	337	CAG	59
gene:SMa0155_S	GATTCAGTTCCATGACGCGTGGG	0.5	337	CAG	59
gene:SMa0155_S	TCAGTTCCATGACGCGTGGGCGG	0.6	337	CAG	59
gene:SMa0155_S	CAGTTCCATGACGCGTGGGCGGG	0.65	337	CAG	59
gene:SMa0157_S	GGGCGCCCAGACGGTGTTGAAGG	0.7	79	CAG	7
gene:SMa0157_S	AGGCGTCGCACCAATTCCCGGGG	0.65	103	CAA	10
gene:SMa0157_S	GCACCAATTCCCGGGGGGCAAGG	0.7	103	CAA	10
gene:SMa0157_S	CACCAATTCCCGGGGGGCAAGGG	0.65	103	CAA	10
gene:SMa0157_S	GGTGCAACTGATCGCCCGCGAGG	0.7	145	CAA	14
gene:SMa0157_S	CAGTGGAATGCGGTTACACGTGG	0.55	232	CAG	23
gene:SMa0157_S	GGACAGGTGATCCGCGCCGCCGG	0.75	502	CAG	49
gene:SMa0157_S	GACAGGTGATCCGCGCCGCCGGG	0.75	502	CAG	49
gene:SMa0157_S	CGGCATGCAGACGGGCGTCCTGG	0.75	601	CAG	59
gene:SMa0157_S	GCAGACGGGCGTCCTGGATGCGG	0.7	601	CAG	59
gene:SMa0157_S	CGAACAGGCCAAGTGCCTCACGG	0.6	667	CAG	66
gene:SMa0157_S	CAAAAGGCAATCCTCGCTGCCGG	0.55	769	CAA	76
gene:SMa0160_S	ACGCAACTCGCCATGCGCTTCGG	0.6	94	CAA	13
gene:SMa0160_S	TTGATGCAATTGAGCGCGATCGG	0.45	148	CAA	21
gene:SMa0160_S	TGATGCAATTGAGCGCGATCGGG	0.5	148	CAA	21
gene:SMa0160_S	GCGGTCCAAGGAGACCGCTTCGG	0.65	604	CAA	89
gene:SMa0162_S	CGAAGCAGAAGAACGCAAAAAGG	0.45	160	CAG	65
gene:SMa0162_S	GAAGCAGAAGAACGCAAAAAGGG	0.4	160	CAG	65
pilQ2_S	CGATTCGATGAGATCGTCATCGG	0.45	178	CGA	12
pilQ2_S	CAGATCGCATCGCGCTTTGCCGG	0.6	469	CAG	33
pilQ2_S	TCCCGATCTCGGAACAGGACGGG	0.6	850	CAG	60
pilQ2_S	GGCCAGAGCTTCATGATCGCCGG	0.6	1057	CAG	75
pilQ2_S	CTCGGGCAACTTCCCATTCTCGG	0.55	1129	CAA	80
pilQ2_S	TCGGGCAACTTCCCATTCTCGGG	0.55	1129	CAA	80
pilQ2_S	CGGGCAACTTCCCATTCTCGGGG	0.6	1129	CAA	80
pilQ2_S	CCAGCGCCGCGAGACCGATCTGG	0.75	1171	CAG	83
gene:SMa0164_S	TGATGCAGATGGTCGATCCGTGG	0.55	151	CAG	50
gene:SMa0164_S	GCAGACCAGCTTGGCCACGCCGG	0.7	184	CAG	61
gene:SMa0164_S	TAAGCCGCAGCAGCCGAACGCGG	0.65	229	CAG	77
gene:SMa0164_S	CAGCCGAACGCGGAGCAAAACGG	0.6	232	CAG	78
gene:SMa0164_S	AGCCGAACGCGGAGCAAAACGGG	0.6	247	CAA	83
gene:SMa0164_S	CGAACGCGGAGCAAAACGGGGGG	0.65	247	CAA	83
gene:SMa0164_S	GCGGAGCAAAACGGGGGGAATGG	0.65	247	CAA	83
gene:SMa0166_S	TCAGACGTCGGAGGTGTTGTCGG	0.55	115	CAG	21
gene:SMa0166_S	CAGACGTCGGAGGTGTTGTCGGG	0.6	115	CAG	21
gene:SMa0166_S	TTCGAAAGGCGGTAGAGCTGCGG	0.55	256	CGA	48
gene:SMa0166_S	GCTGCGGCAAGATAACGCCGAGG	0.65	277	CAA	52
gene:SMa0166_S	CTACAATCAATTGCTCAAGGTGG	0.4	361	CAA	67
gene:SMa0166_S	AATCAATTGCTCAAGGTGGCCGG	0.45	361	CAA	67
gene:SMa0166_S	ATCAATTGCTCAAGGTGGCCGGG	0.5	361	CAA	67
gene:SMa0166_S	GCAATATCTCCGAGGCGAGAAGG	0.55	418	CAA	78
gene:SMa0166_S	TCTCCGAGGCGAGAAGGCAAAGG	0.6	427	CGA	80
gene:SMa0168_S	CGACCCGCAGAACTACCACACGG	0.6	64	CAG	7
gene:SMa0168_S	CGCAGAACTACCACACGGCCCGG	0.65	64	CAG	7
gene:SMa0168_S	ATTCATCGACTGCTGCGAGCCGG	0.55	403	CGA	49
gene:SMa0168_S	CATCGACTGCTGCGAGCCGGCGG	0.7	403	CGA	49
gene:SMa0168_S	CGGTGCGCGACTGGGTGAGTTGG	0.7	571	CGA	70
gene:SMa0168_S	TGCGCGACTGGGTGAGTTGGCGG	0.65	571	CGA	70
gene:SMa0169_S	CGCGACACAATCGCCAGCTACGG	0.6	43	CGA	5
gene:SMa0169_S	CGCGACACAATCGCCAGCTACGG	0.6	55	CAG	6
gene:SMa0169_S	GCGACACAATCGCCAGCTACGGG	0.6	43	CGA	5
gene:SMa0169_S	TGCAGGACAAACGACGCGCGAGG	0.65	121	CAA	15
gene:SMa0169_S	GCGCCGCAAGGGGAAGCGATCGG	0.7	154	CAA	19
gene:SMa0169_S	GCAAGGGGAAGCGATCGGTGTGG	0.65	154	CAA	19
gene:SMa0169_S	AAGGCGACGGAGTGCCGCCGAGG	0.75	208	CGA	26
gene:SMa0169_S	AGGCGACGGAGTGCCGCCGAGGG	0.75	208	CGA	26
gene:SMa0169_S	CAGGGCGACGCGCAATTTCACGG	0.6	250	CAG	31
gene:SMa0169_S	GCAATTTCACGGATTCCCGACGG	0.5	262	CAA	33
gene:SMa0169_S	CAATTTCACGGATTCCCGACGGG	0.5	262	CAA	33
gene:SMa0169_S	TGTGGATGGTGTGGCAGAGCCGG	0.6	403	CAG	51
gene:SMa0169_S	TATCCGGCAAGCGCTGGCGCCGG	0.7	442	CAA	56
gene:SMa0169_S	GTGCAAGAGCCGGTCTTCTATGG	0.55	568	CAA	72
gene:SMa0169_S	GCAGCGGCTGCGCGATTTGCTGG	0.7	682	CAG	86
gene:SMa0171_S	CAGCGCGCGCTCCTTTACCCTGG	0.7	85	CAG	11
gene:SMa0171_S	CTGGGCCAGTCGCTGGGAAGCGG	0.7	439	CAG	57
gene:SMa0171_S	CCAGTCGCTGGGAAGCGGTGTGG	0.7	439	CAG	57
gene:SMa0171_S	CAGATGCTCATCTACGATGCCGG	0.5	724	CGA	94
gene:SMa0171_S	CGATCTGTGGGATGCCCGCATGG	0.65	739	CGA	96
gene:SMa0172_S	AGCTAATCAAGCTGCAGGACTGG	0.5	211	CAG	22
gene:SMa0172_S	GCAGTTCTTCGACGACGTGCCGG	0.6	499	CAG	54
gene:SMa0172_S	ACAGTGGAAGCTCTCGCCGATGG	0.6	634	CAG	68
gene:SMa0172_S	ACCTGCAATCGCGCGTCCGTTGG	0.65	661	CAA	71
gene:SMa0172_S	CCTGCAATCGCGCGTCCGTTGGG	0.65	661	CAA	71
gene:SMa0172_S	CTTGAAGCAAATCCCCTATGAGG	0.45	805	CAA	87
gene:SMa0175_S	GGAACGAGGCGACAAGGAACAGG	0.6	7	CGA	0
gene:SMa0175_S	AGGAACAGGAGAACCTTTCTCGG	0.45	22	CAG	2
gene:SMa0175_S	ATGCAACAGAAGGCGACGAAAGG	0.5	82	CAA	7
gene:SMa0175_S	ATGCAACAGAAGGCGACGAAAGG	0.5	85	CAG	7
gene:SMa0175_S	TGCAACAGAAGGCGACGAAAGGG	0.5	82	CAA	7
gene:SMa0175_S	TGCAACAGAAGGCGACGAAAGGG	0.5	85	CAG	7
gene:SMa0175_S	GTATCCAAGTCCTGATCAATTGG	0.4	193	CAA	17
gene:SMa0179_S	CACACGACTGCTGGCTGAGACGG	0.6	259	CGA	28
gene:SMa0179_S	TATCGCAACTTGGCGATCTGCGG	0.5	532	CAA	57
gene:SMa0179_S	GCCGTCCAGGCGGCCATTGCCGG	0.75	688	CAG	74
gene:SMa0179_S	CAGGCGGCCATTGCCGGCCAAGG	0.75	688	CAG	74
gene:SMa0180_S	ACAGGACGCGGACGGCCTGACGG	0.7	76	CAG	8
gene:SMa0180_S	TGACGGATGACCAGATGCGACGG	0.55	103	CAG	11
gene:SMa0180_S	GACCAGATGCGACGGATCGCAGG	0.65	103	CAG	11
gene:SMa0180_S	CTGCGATCATTCACTGCGAGCGG	0.55	184	CGA	21
gene:SMa0180_S	CGCGGCCCGAACCTTTCAGCAGG	0.7	292	CGA	33
gene:SMa0180_S	CGAACCTTTCAGCAGGAGATCGG	0.5	292	CGA	33
gene:SMa0180_S	CCAGGTGCCTTTGCGCTTGTCGG	0.6	376	CAG	43
gene:SMa0180_S	AATCGAGCAAGGCACCAAAATGG	0.45	766	CAA	87
gene:SMa0180_S	ATCGAGCAAGGCACCAAAATGGG	0.45	766	CAA	87
gene:SMa0180_S	TATCCGACTTGCTCCCCTGCCGG	0.6	805	CGA	92
cspA7_S	GTCGGTCAAGATCGCAAGACCGG	0.55	154	CAA	75
gene:SMa0185_S	AGCAGGCAAGCCGCCGCGAGTGG	0.75	28	CAG	1
gene:SMa0185_S	GCAGGCAAGCCGCCGCGAGTGGG	0.75	28	CAG	1
gene:SMa0185_S	CGTCCGCATCGCAACTGCTCTGG	0.65	157	CAA	10
gene:SMa0185_S	CGGGGCAACTCATTCTGGCACGG	0.6	319	CAA	20
gene:SMa0185_S	GGGGCAACTCATTCTGGCACGGG	0.6	319	CAA	20
gene:SMa0185_S	TCTGCTACAGTATTTCCACTGGG	0.4	499	CAG	32
gene:SMa0185_S	CTGCTACAGTATTTCCACTGGGG	0.45	499	CAG	32
gene:SMa0185_S	ACAGTATTTCCACTGGGGATCGG	0.45	499	CAG	32
gene:SMa0185_S	CTTGCCCAAATCGTCTACATCGG	0.45	703	CAA	45
gene:SMa0185_S	CCAAATCGTCTACATCGGCTTGG	0.5	703	CAA	45
gene:SMa0185_S	CAAATCGTCTACATCGGCTTGGG	0.45	703	CAA	45
gene:SMa0187_S	GCAGCGCGATATCCAGAAACAGG	0.55	25	CAG	2
gene:SMa0187_S	GATATCCAGAAACAGGTTGAAGG	0.4	37	CAG	3
gene:SMa0187_S	TATCCAGAAACAGGTTGAAGGGG	0.4	37	CAG	3
gene:SMa0187_S	TCAGGACAAGCCAGGCTCAGAGG	0.6	142	CAG	14
gene:SMa0187_S	TCAGGACGCAGATGACACAAAGG	0.5	334	CAG	35
gene:SMa0187_S	CCGAAAGGCAGTGGAAAAAACGG	0.45	424	CGA	44
gene:SMa0187_S	GTTCCCAAACGCCAATGAAGCGG	0.5	832	CAA	87
gene:SMa0187_S	TTCCCAAACGCCAATGAAGCGGG	0.5	832	CAA	87
gene:SMa0187_S	GCAGCCAGAGGAAATTGCTCCGG	0.55	856	CAG	89
gene:SMa0187_S	GCAAATGTCGAGCTACATCACGG	0.45	901	CAA	94
gene:SMa0187_S	CAAATGTCGAGCTACATCACGGG	0.45	901	CAA	94
gene:SMa0189_S	TAGTCAATCGCCCTCAAGATGGG	0.45	28	CAA	6
gene:SMa0189_S	CGCCCTCAAGATGGGAGCGCCGG	0.7	28	CAA	6
gene:SMa0189_S	CCAGATGGCGGCGCTGATAGTGG	0.65	190	CAG	42
gene:SMa0189_S	CAGATGGCGGCGCTGATAGTGGG	0.6	190	CAG	42
gene:SMa0189_S	CTTATTCAATGGGCGATCTTCGG	0.4	358	CAA	80
gene:SMa0189_S	TCAATGGGCGATCTTCGGCCCGG	0.6	358	CAA	80
gene:SMa0190_S	TAAACAAGGTGGTCCAACAAAGG	0.4	13	CAA	2
gene:SMa0190_S	CGGCACAGGACCCATTGCCAAGG	0.65	343	CAG	54
gene:SMa0190_S	GGCACAGGACCCATTGCCAAGGG	0.6	343	CAG	54
gene:SMa0190_S	ACAGGACCCATTGCCAAGGGCGG	0.6	343	CAG	54
gene:SMa0191_S	CTGCAGGTTGGCGGCGCCTTCGG	0.7	136	CAG	25
gene:SMa0191_S	TGCAGGTTGGCGGCGCCTTCGGG	0.7	136	CAG	25
gene:SMa0193_S	CCCTATCAGATGACGCTTGCTGG	0.55	118	CAG	36
gene:SMa0193_S	ACTGGCTCGCCCAGTGGCAGCGG	0.7	256	CAG	78
gene:SMa0193_S	TCGCCCAGTGGCAGCGGTTCTGG	0.7	256	CAG	78
gene:SMa0193_S	TCGCCCAGTGGCAGCGGTTCTGG	0.7	262	CAG	80
gene:SMa0196_S	CAGATGATCGTGACCAGCGCTGG	0.6	46	CAG	5
gene:SMa0196_S	ACGACGCGAACCAGCTCCTGTGG	0.65	133	CAG	14
gene:SMa0196_S	CCAATCAGCGCATTCTGCGATGG	0.55	160	CAG	17
gene:SMa0196_S	CATTCTGCGATGGACGCCGGAGG	0.65	172	CGA	18
gene:SMa0196_S	ATTCTGCGATGGACGCCGGAGGG	0.6	172	CGA	18
gene:SMa0196_S	CTGCGATGGACGCCGGAGGGCGG	0.75	172	CGA	18
gene:SMa0197_S	TTCGCCAGTTCGGCAAACCCTGG	0.6	19	CAG	2
gene:SMa0197_S	TCGCCAGTTCGGCAAACCCTGGG	0.6	19	CAG	2
gene:SMa0197_S	GCAGGCAGCGCTCACCTTTGCGG	0.65	118	CAG	12
gene:SMa0197_S	CAGATGTTCGTCATCACCCTCGG	0.5	166	CAG	17
gene:SMa0197_S	TCGTCCAGTCCGGCGCGATCTGG	0.7	400	CAG	42
gene:SMa0198_S	GATCGCGCAGATGCTCGTGATGG	0.6	166	CAG	17
gene:SMa0198_S	CGCGCAGATGCTCGTGATGGCGG	0.65	166	CAG	17
gene:SMa0198_S	TCTCACCGGATTGGCAGATTGGG	0.5	859	CAG	90
gene:SMa0198_S	GGATTGGCAGATTGGGGCGCAGG	0.65	859	CAG	90
gene:SMa0198_S	GATTGGCAGATTGGGGCGCAGGG	0.6	859	CAG	90
gene:SMa0199_S	GCAGATGGTCGAAATCGCTTTGG	0.5	469	CAG	32
gene:SMa0203_S	GCCAGGCCATGCTGACGAGTTGG	0.65	130	CAG	12
gene:SMa0203_S	CCAGGCCATGCTGACGAGTTGGG	0.6	130	CAG	12
gene:SMa0203_S	CGAGAACCAGGCAACGGAACAGG	0.6	223	CAG	21
gene:SMa0203_S	GATCCAGAACATGATCCTGCAGG	0.5	250	CAG	24
gene:SMa0203_S	ATCCAGAACATGATCCTGCAGGG	0.45	250	CAG	24
gene:SMa0203_S	TTCCCCCAGTTCAAGATCGCCGG	0.55	556	CAG	54
gene:SMa0203_S	GGCGCAGGACGTGGCGCAGAAGG	0.75	595	CAG	58
gene:SMa0203_S	GTGGCGCAGAAGGCCGTTGCCGG	0.7	607	CAG	59
gene:SMa0203_S	ACGCAGGGCGGAGACGGTTATGG	0.65	664	CAG	65
gene:SMa0203_S	AAGGAGCAGAAGGATGCGAACGG	0.5	772	CAG	75
gene:SMa0203_S	GTCGCCCAGCAGATCCTCGACGG	0.65	850	CAG	83
gene:SMa0203_S	CCAGCAGATCCTCGACGGCAAGG	0.65	850	CAG	83
gene:SMa0203_S	CCAGCAGATCCTCGACGGCAAGG	0.65	853	CAG	83
gene:SMa0203_S	GCAGATCCTCGACGGCAAGGAGG	0.65	853	CAG	83
gene:SMa0203_S	CACGCAGGAAGACGCGATCAAGG	0.6	979	CAG	96
gene:SMa0204_S	GGGCCAGCTCGACTTTCGCTCGG	0.65	67	CAG	5
gene:SMa0204_S	CGATCGTCGAACAGTCGCTGAGG	0.6	349	CAG	27
gene:SMa0204_S	GGTGCAGGGCGCGATCATCGCGG	0.7	388	CAG	31
gene:SMa0204_S	GGGCGGCCGAGCAAGCGCAACGG	0.75	520	CAA	41
gene:SMa0204_S	GGCCGAGCAAGCGCAACGGTCGG	0.7	520	CAA	41
gene:SMa0204_S	AGCGCAACGGTCGGCGATCGTGG	0.7	526	CAA	42
gene:SMa0204_S	GCAACGGTCGGCGATCGTGGAGG	0.7	526	CAA	42
gene:SMa0204_S	GAGCAGGAGCGCCAGCGCATCGG	0.7	613	CAG	49
gene:SMa0204_S	GGAGCGCCAGCGCATCGGCATGG	0.75	622	CAG	49
gene:SMa0204_S	CTCCCTGCAGCATTGCATGCAGG	0.6	751	CAG	60
gene:SMa0204_S	AGCATTGCATGCAGGACCTGCGG	0.55	763	CAG	61
gene:SMa0204_S	CCTGCGGCAGATCATCGAGCAGG	0.65	775	CAG	62
gene:SMa0204_S	CCAGCTCTTCGGACTTACCCAGG	0.6	808	CAG	64
gene:SMa0204_S	CCAGGCGATCGAGCACCACCTGG	0.7	826	CAG	66
gene:SMa0206_S	CTGCAGATGGCGAGCCGCAATGG	0.65	166	CAG	22
gene:SMa0206_S	AGAGCCAATGCGTCATCGATCGG	0.5	379	CAA	52
gene:SMa0206_S	GAGCCAATGCGTCATCGATCGGG	0.55	379	CAA	52
gene:SMa0206_S	CCAATGCGTCATCGATCGGGAGG	0.6	379	CAA	52
gene:SMa0206_S	GGTCTTCAGCAGAAGAGCCTCGG	0.55	412	CAG	56
gene:SMa0206_S	AGAGCCTCGGCCAGACGAACGGG	0.65	430	CAG	59
gene:SMa0206_S	CGGAAGCGGAACTGCAGGAGTGG	0.65	700	CAG	96
gene:SMa0206_S	GAACTGCAGGAGTGGTTGGACGG	0.55	700	CAG	96
gene:SMa0209_S	CATGTATCAGGCGATGCTCGCGG	0.55	28	CAG	2
gene:SMa0209_S	CGGTGAAGCAGCGACGATATTGG	0.55	127	CGA	11
gene:SMa0209_S	CGGTGAAGCAGCGACGATATTGG	0.55	130	CGA	11
gene:SMa0209_S	AGCGCAAAAGGACGACCTTCAGG	0.55	238	CAA	21
gene:SMa0209_S	AAAAGGACGACCTTCAGGCACGG	0.5	253	CAG	23
gene:SMa0209_S	CCTTCAGGCACGGCGTCGAATGG	0.65	253	CAG	23
gene:SMa0209_S	GATCCTCCAATTGCTGCAGTCGG	0.5	520	CAA	47
gene:SMa0209_S	GGACCAGCCGGCAAGAATGCCGG	0.65	658	CAG	60
gene:SMa0209_S	ACGGCCAAAGTGCGGTCAAGAGG	0.6	844	CAA	77
gene:SMa0209_S	CGGCCAAAGTGCGGTCAAGAGGG	0.6	844	CAA	77
gene:SMa0209_S	ACAAGGACATCCGGCAGGCTGGG	0.6	877	CAG	80
gene:SMa0209_S	CATGGCAACGCGGCGACGCATGG	0.7	955	CAA	87
gene:SMa0209_S	GGCAACGCGGCGACGCATGGAGG	0.75	955	CAA	87
gene:SMa0209_S	GCAACGCGGCGACGCATGGAGGG	0.7	955	CAA	87
gene:SMa0210_S	GGACGTGCAGAAGGCCGGAATGG	0.65	10	CAG	3
gene:SMa0210_S	TGCAGAAGGCCGGAATGGCTCGG	0.6	10	CAG	3
gene:SMa0210_S	CGCCAAAAGTTCTCAGGCCTCGG	0.55	238	CAA	89
gene:SMa0210_S	GCCAAAAGTTCTCAGGCCTCGGG	0.55	238	CAA	89
kduI_S	TATCAGTTCGCCAGGTAGTCGGG	0.5	25	CAG	2
kduI_S	TCGCCAGGTAGTCGGGCCTGAGG	0.7	25	CAG	2
kduI_S	AACACGCAGGGCCTGCGCGACGG	0.7	64	CAG	7
kduI_S	TTTCAGGAAGCGCTCTATGTCGG	0.45	307	CAG	36
kduI_S	TTCAGGAAGCGCTCTATGTCGGG	0.5	307	CAG	36
kduI_S	GACGCGAATCTTTCACTTCATGG	0.45	649	CGA	76
kduI_S	ACGCGAATCTTTCACTTCATGGG	0.4	649	CGA	76
gene:SMa0216_S	GATCTACCAGCATACCGCGCTGG	0.6	265	CAG	35
gene:SMa0216_S	CAGAACGCCGTGCACATCTCCGG	0.6	388	CAG	52
gene:SMa0216_S	GAACCAAGTGCTGAAGCTCAAGG	0.5	565	CAA	76
gene:SMa0216_S	CCAAGTGCTGAAGCTCAAGGCGG	0.55	565	CAA	76
gene:SMa0217_S	GCAGATCATGGGAATGCCCGCGG	0.6	127	CAG	11
gene:SMa0217_S	CAGATCATGGGAATGCCCGCGGG	0.6	127	CAG	11
gene:SMa0217_S	CTGCAGATCGTCTGCATCGCCGG	0.6	178	CAG	16
gene:SMa0217_S	CGTCCAGGTGCGTTTCGACCCGG	0.65	553	CAG	51
gene:SMa0218_S	GAGCGTGCAGTTCTTTAATCCGG	0.45	121	CAG	12
gene:SMa0218_S	CGTGCAGTTCTTTAATCCGGTGG	0.5	121	CAG	12
gene:SMa0218_S	CAAGACGCCGCCGCTCAATTCGG	0.6	151	CAA	15
gene:SMa0218_S	TCAGTATGCCAACAACGATCCGG	0.45	190	CAG	19
gene:SMa0218_S	TCGCCAGGCCTATGTCGGCATGG	0.65	385	CAG	40
gene:SMa0218_S	GGACCAGCAGCCCTATCTGCAGG	0.65	796	CAG	83
gene:SMa0218_S	GGACCAGCAGCCCTATCTGCAGG	0.65	799	CAG	84
gene:SMa0218_S	GACCAGCAGCCCTATCTGCAGGG	0.6	796	CAG	83
gene:SMa0218_S	GACCAGCAGCCCTATCTGCAGGG	0.6	799	CAG	84
gene:SMa0220_S	CGCTACCAGATGCTTGTCGATGG	0.55	64	CAG	4
gene:SMa0220_S	GCTCAGGCGCGCGGCGAAATCGG	0.7	349	CAG	23
gene:SMa0220_S	GGACAAACCCACAACAATATCGG	0.4	424	CAA	27
gene:SMa0220_S	GCAGATCGTCTTCGCCGATGCGG	0.6	823	CAG	54
gene:SMa0220_S	GCCGGCCAGTGCTGCATTTCCGG	0.65	898	CAG	59
gene:SMa0222_S	ACAGGAAATCGCCACGCGCATGG	0.6	163	CAG	22
gene:SMa0222_S	CAGGAAATCGCCACGCGCATGGG	0.6	163	CAG	22
gene:SMa0222_S	CAACCTTCAGCTGCGCCATCCGG	0.6	556	CAG	76
gene:SMa0223_S	TGCGGTGCGATCGACGGTGCGGG	0.7	13	CGA	1
gene:SMa0223_S	GGGCACAAATCCTCTGCGAACGG	0.55	49	CAA	6
gene:SMa0223_S	GTCTCAGCCGCGAGCAGCGGCGG	0.75	232	CAG	29
gene:SMa0223_S	GCCAGCTTCTCGACCTAGCGTGG	0.65	244	CAG	31
gene:SMa0223_S	CGACCCTCGAAGATCGAGCCAGG	0.65	463	CGA	58
gene:SMa0223_S	ACTGTGTACTCGCGCAGGGCCGG	0.65	508	CAG	64
gene:SMa0223_S	GCGCAGGGCCGGGAAATGCCCGG	0.75	508	CAG	64
gene:SMa0223_S	GAAGTGTCGAAGGGCACTGGCGG	0.6	607	CGA	77
gene:SMa0223_S	GGGGCGGCGAGGCATCGAACCGG	0.75	637	CGA	81
gene:SMa0223_S	GCGGCGAGGCATCGAACCGGCGG	0.75	637	CGA	81
gene:SMa0223_S	CGGCGAGGCATCGAACCGGCGGG	0.75	637	CGA	81
gene:SMa0224_S	CGACCGCTGATCAGGCGCTCTGG	0.7	160	CAG	10
gene:SMa0224_S	TGATCAGGCGCTCTGGATCCTGG	0.6	160	CAG	10
gene:SMa0224_S	CGACTGCGCGCCCAAGCTATCGG	0.65	415	CGA	28
gene:SMa0224_S	CCAAGCTATCGGCATCTTTGCGG	0.5	427	CAA	28
gene:SMa0224_S	TGCTGCTGCGGCAGTTCGCGTGG	0.7	505	CAG	34
gene:SMa0224_S	GAGGTGCGATCTACCGTCGGCGG	0.65	592	CGA	40
gene:SMa0224_S	CAAATCGTCGCCGGAGCCGCCGG	0.7	706	CAA	47
gene:SMa0224_S	TGCACATCAAAGCCTGATTCAGG	0.45	1345	CAA	91
gene:SMa0224_S	GCTCAAGAAGCGTTCCTCACCGG	0.55	1363	CAA	92
gene:SMa0226_S	TCGTCAGCATGAACCAGGACGGG	0.55	481	CAG	48
gene:SMa0226_S	GCGGCCAGGTGCCGCTCACAGGG	0.75	664	CAG	66
gene:SMa0226_S	CAGGCCCATGTCGCAGCGCTTGG	0.7	733	CAG	73
gene:SMa0226_S	CGCAGCACGGCAGTTGGAACAGG	0.65	799	CAG	80
gene:SMa0226_S	CGGTCGGCTATCAGGTCGTGCGG	0.65	838	CAG	84
gdhA_S	GTTTCACCAGGCAGTGCGCGAGG	0.65	76	CAG	5
gdhA_S	AGGGCCAGGTCCAGATCAACCGG	0.6	217	CAG	16
gdhA_S	AGGGCCAGGTCCAGATCAACCGG	0.6	223	CAG	16
gdhA_S	GGGCCAGGTCCAGATCAACCGGG	0.65	217	CAG	16
gdhA_S	GGCCAGGTCCAGATCAACCGGGG	0.65	217	CAG	16
gdhA_S	GCCAGGTCCAGATCAACCGGGGG	0.65	217	CAG	16
gdhA_S	TCCAGATCAACCGGGGGTTCCGG	0.6	223	CAG	16
gdhA_S	CCAGATCAACCGGGGGTTCCGGG	0.65	223	CAG	16
gdhA_S	GTTCAGTTCAACTCCGCACTTGG	0.5	247	CAG	18
gdhA_S	TTCAGTTCAACTCCGCACTTGGG	0.45	247	CAG	18
gdhA_S	ACATGTTCGGTCAGTATAAGCGG	0.4	544	CAG	40
gdhA_S	GCGGGCCCGAAAGGAAGCGACGG	0.7	622	CGA	46
gdhA_S	CGGGCCCGAAAGGAAGCGACGGG	0.7	622	CGA	46
gdhA_S	CGAAAGGAAGCGACGGGCTACGG	0.6	622	CGA	46
gdhA_S	CCAGCGCATGATCGCAACCAAGG	0.6	661	CAG	49
gdhA_S	CAGCGCATGATCGCAACCAAGGG	0.55	661	CAG	49
gdhA_S	TACGCGCGACTGAAAGGCGCCGG	0.65	886	CGA	65
gdhA_S	ACGCGCGACTGAAAGGCGCCGGG	0.7	886	CGA	65
gdhA_S	GCGACTCAGAACGAGCTTACCGG	0.55	970	CAG	72
gdhA_S	TCAGAACGAGCTTACCGGCAAGG	0.55	970	CAG	72
gdhA_S	GCACGAACATTGGTGAAGAACGG	0.45	997	CGA	74
gene:SMa0229_S	TGCCTACCAGGCCTTGTCGAGGG	0.6	85	CAG	20
gene:SMa0229_S	TCGAGTGGTTCTCTCGAGATGGG	0.5	352	CGA	83
gene:SMa0232_S	CAGGTGGGCTACACCGTCAACGG	0.6	205	CAG	37
gene:SMa0232_S	CGTCTTTCAACCCGAGTCAGAGG	0.55	406	CAA	73
gene:SMa0232_S	CTCCGCAAGTGGTCAATTTCCGG	0.5	475	CAA	86
otsA_S	GTCAAATGGGCTTGAAGAACCGG	0.45	436	CAA	31
otsA_S	TGGCCAATCCGGCCCAGCAGGGG	0.7	871	CAG	62
otsA_S	TGCAGATCACGCCGAAGTCGCGG	0.6	895	CAG	64
otsA_S	GCAGCGAACTGTGGCCGAACAGG	0.65	943	CAG	67
otsA_S	GCAGCGAACTGTGGCCGAACAGG	0.65	946	CGA	67
otsA_S	CGAACTGTGGCCGAACAGGCCGG	0.65	946	CGA	67
otsA_S	CTGTGGCCGAACAGGCCGGCAGG	0.75	961	CAG	69
otsA_S	GAACAGGCCGGCAGGGTGAACGG	0.65	961	CAG	69
otsA_S	TGGTGACGCCGCTTCGAGACGGG	0.65	1093	CGA	78
otsA_S	GCTTCGAGACGGGATGAATCTGG	0.55	1093	CGA	78
otsA_S	CGCGCAGGACCCGGACGATCCGG	0.75	1135	CAG	81
otsA_S	GCGCAGGACCCGGACGATCCGGG	0.75	1135	CAG	81
gene:SMa0235_S	GCCGCCTGCGCTCACAGGACTGG	0.75	34	CAG	1
gene:SMa0235_S	ACAGGACTGGTTCGACAATCCGG	0.5	34	CAG	1
gene:SMa0235_S	CATGCAGGCAGCACTCGATTCGG	0.55	565	CAG	31
gene:SMa0235_S	GGGCAGATGGCCTATCGTACCGG	0.6	706	CAG	39
gene:SMa0235_S	CAACGCCCAGCCGCATCTTGCGG	0.65	841	CAG	47
gene:SMa0235_S	CCAGCCGCATCTTGCGGCCATGG	0.7	841	CAG	47
gene:SMa0235_S	CAGCCGGCGGGCGCCTATCTCGG	0.75	940	CAG	52
gene:SMa0235_S	CCTTCAGGAACCGGGCCGCGAGG	0.75	1231	CAG	69
gene:SMa0235_S	CTTCAGGAACCGGGCCGCGAGGG	0.7	1231	CAG	69
gene:SMa0235_S	CACCCAGCTTTCCGACGGCGCGG	0.7	1699	CAG	95
gene:SMa0237_S	CAACGGCCAGGCCGTATCCGAGG	0.7	214	CAG	24
gene:SMa0237_S	CAGATCGTCGCCGTCACCATCGG	0.6	529	CAG	59
gene:SMa0237_S	TTCCCCTGACCAGGCAAGTGCGG	0.6	781	CAA	88
gene:SMa0241_S	GCTCACGCAGCGGCTCGTCAAGG	0.7	52	CAG	5
gene:SMa0241_S	ACGCAGCGGCTCGTCAAGGACGG	0.65	52	CAG	5
gene:SMa0244_S	CTCGACGCAGCAGGTGGCGGCGG	0.75	181	CAG	12
gene:SMa0244_S	GTGCCGCAGGGCGGCAATACCGG	0.7	238	CAG	16
gene:SMa0244_S	GCGCAGGGAAGCTGCCAGATCGG	0.65	442	CAG	30
gene:SMa0244_S	CGCAGGGAAGCTGCCAGATCGGG	0.65	442	CAG	30
gene:SMa0244_S	CGCAGGGAAGCTGCCAGATCGGG	0.65	454	CAG	31
gene:SMa0244_S	GCAGGGAAGCTGCCAGATCGGGG	0.65	442	CAG	30
gene:SMa0244_S	CAGGGAAGCTGCCAGATCGGGGG	0.65	442	CAG	30
gene:SMa0244_S	CAGCTGTTCATCGGTGCAGAAGG	0.55	616	CAG	42
gene:SMa0244_S	TCTGATGCAGCGCTTCCTCGAGG	0.6	928	CAG	64
gene:SMa0244_S	CTGATGCAGCGCTTCCTCGAGGG	0.6	928	CAG	64
gene:SMa0244_S	AGACGCAGGCGCGCAATCTTTGG	0.6	997	CAG	68
gene:SMa0244_S	ACAGCTGGCCTCCTTCGTAGAGG	0.6	1093	CAG	75
gene:SMa0244_S	GCGGATCCAATTGATCTACAAGG	0.45	1240	CAA	85
gene:SMa0244_S	GACCCGCCGAAAGCTGTTGACGG	0.6	1369	CGA	94
gene:SMa0246_S	TGGATTTCGGCCAGATCAGCAGG	0.55	22	CAG	3
gene:SMa0246_S	TCAATTGCGAAATGAAGGCCTGG	0.45	181	CAA	25
gene:SMa0246_S	TCAATTGCGAAATGAAGGCCTGG	0.45	187	CGA	26
gene:SMa0246_S	ATTGCGAAATGAAGGCCTGGTGG	0.5	187	CGA	26
gene:SMa0246_S	TCGAGCGCCGGCAATCGCTCCGG	0.7	253	CAA	35
gene:SMa0246_S	GCAATCGCTCCGGATAGAGCAGG	0.6	253	CAA	35
gene:SMa0246_S	CAATCGCTCCGGATAGAGCAGGG	0.55	253	CAA	35
gene:SMa0246_S	CAGGGAGATCTCGCTAATCGCGG	0.55	271	CAG	38
gene:SMa0246_S	TCAGCTCCGTATTCCGCTTGAGG	0.55	313	CAG	44
gene:SMa0246_S	GTTGCAGCAGATGACCGGCGCGG	0.65	403	CAG	56
gene:SMa0246_S	GTTGCAGCAGATGACCGGCGCGG	0.65	406	CAG	57
gene:SMa0246_S	CTCCATCCGAAATGGCGTGTCGG	0.55	616	CGA	86
gene:SMa0246_S	GTCGGCGCGAGATCCGGTCCAGG	0.75	634	CGA	89
gene:SMa0246_S	GCGAGATCCGGTCCAGGCCGAGG	0.75	634	CGA	89
gene:SMa0247_S	CGATCTGCAGGCCGTCAAGGCGG	0.65	307	CAG	25
gene:SMa0247_S	CTGCAGGCCGTCAAGGCGGCCGG	0.75	307	CAG	25
gene:SMa0247_S	GCGCGCAGGAAATTCGCGGCCGG	0.7	397	CAG	33
gene:SMa0247_S	GCAGGAAATTCGCGGCCGGCTGG	0.7	397	CAG	33
gene:SMa0247_S	TGCTCCAGGAGCTCGGTCTTTGG	0.6	493	CAG	41
gene:SMa0247_S	TTGGTCGCAGTACCTCGAAGTGG	0.55	514	CAG	42
gene:SMa0247_S	TGGTCGCAGTACCTCGAAGTGGG	0.55	514	CAG	42
gene:SMa0247_S	CAGTACCTCGAAGTGGGCATCGG	0.55	514	CAG	42
gene:SMa0247_S	CAAGGCGCAGCCCATGTCTTCGG	0.6	565	CAG	47
gene:SMa0247_S	GCGCAGCCCATGTCTTCGGTCGG	0.65	565	CAG	47
gene:SMa0247_S	CCACCAGTATCCGGATGGCGTGG	0.65	952	CAG	79
gene:SMa0247_S	GCGGGCTCTTGCAGGCGAAACGG	0.65	1177	CAG	98
gene:SMa0247_S	GCTCTTGCAGGCGAAACGGGAGG	0.65	1177	CAG	98
gene:SMa0247_S	CTCTTGCAGGCGAAACGGGAGGG	0.6	1177	CAG	98
gene:SMa0250_S	CATCGCTCAAAACATGATCGCGG	0.45	133	CAA	10
gene:SMa0250_S	ATCGCTCAAAACATGATCGCGGG	0.45	133	CAA	10
gene:SMa0250_S	ATTACGCAGCTCTTCATGGCAGG	0.5	505	CAG	39
gene:SMa0252_S	CAACGCTCAGGAAGCCTACACGG	0.55	346	CAG	34
gene:SMa0254_S	CGCGGCGCGAGTTTCGGCCAAGG	0.75	214	CGA	31
gene:SMa0254_S	GCGGCGCGAGTTTCGGCCAAGGG	0.7	214	CGA	31
gene:SMa0254_S	GCGAGTTTCGGCCAAGGGAAAGG	0.6	214	CGA	31
gene:SMa0254_S	CGAGTTTCGGCCAAGGGAAAGGG	0.55	214	CGA	31
gene:SMa0254_S	TGCCGCGAACCAATCCGAAACGG	0.55	352	CGA	51
gene:SMa0254_S	CGACGCGGCGATCCCGCAATAGG	0.7	400	CGA	58
gene:SMa0254_S	GACGGGAAGCACTGCAGCGGTGG	0.7	631	CAG	92
gene:SMa0254_S	ACTGCAGCGGTGGCCGCAGCAGG	0.75	631	CAG	92
gene:SMa0254_S	GTGGCCGCAGCAGGATATGCAGG	0.65	643	CAG	94
gene:SMa0254_S	GCAGGATATGCAGGCAAAAACGG	0.45	646	CAG	94
gene:SMa0254_S	GCAGGCAAAAACGGCCGTCCCGG	0.65	655	CAG	96
gene:SMa0255_S	GCGAAAGCTTGAAGCTCGCACGG	0.55	151	CGA	15
gene:SMa0255_S	CCAAGCAATCGTTGGGCCTGCGG	0.6	436	CAA	44
gene:SMa0255_S	CAGAGCGGATATTTCCACGACGG	0.5	610	CAG	62
gene:SMa0255_S	ACAAAGCGAGCCAGCGTTCACGG	0.55	733	CAG	74
gene:SMa0255_S	CGAGCCAGCGTTCACGGGTGAGG	0.7	733	CAG	74
gene:SMa0257_S	TATCAGGTGCCCCACTGTTCCGG	0.55	79	CAG	3
gene:SMa0257_S	GCCATCCAGCTTGTGCACAACGG	0.55	310	CAG	14
gene:SMa0257_S	TCCTGTCCAGGCGCGCGCAATGG	0.7	406	CAG	19
gene:SMa0257_S	CCAGGCGCGCGCAATGGACAAGG	0.7	406	CAG	19
gene:SMa0257_S	TGCACGCAGAACCCGACAGTTGG	0.6	1090	CAG	52
gene:SMa0257_S	GCAGAACCCGACAGTTGGCGAGG	0.65	1090	CAG	52
gene:SMa0257_S	GCAATACGGCATCCCCCATGTGG	0.6	1408	CAA	67
gene:SMa0257_S	CCCAGGTCTCGCCCTGGAGCAGG	0.75	1672	CAG	79
gene:SMa0257_S	CGTATCCAGAAGCGCCTCATCGG	0.55	1717	CAG	81
gene:SMa0257_S	CAGAAGCGCCTCATCGGTCTCGG	0.6	1717	CAG	81
gene:SMa0257_S	CGGTCGAACGAAAGACCAGCTGG	0.6	1774	CGA	84
gene:SMa0257_S	ATTCCGGCCATCAATATGCCCGG	0.5	1999	CAA	95
gene:SMa0257_S	TCAATATGCCCGGACCTATCAGG	0.5	1999	CAA	95
gene:SMa0257_S	AGGAACAGGTCGACAAAGATCGG	0.45	2023	CAG	96
gene:SMa0257_S	GGAACAGGTCGACAAAGATCGGG	0.5	2023	CAG	96
gene:SMa0259_S	GGTGGATCAGGTTCGACGATCGG	0.55	340	CAG	40
gene:SMa0259_S	AGGTTCGACGATCGGTGCTCTGG	0.6	346	CGA	40
gene:SMa0259_S	CTGGCTTCAAGCCCACGCGGGGG	0.7	367	CAA	43
gene:SMa0259_S	CAAGCCCACGCGGGGGATTTCGG	0.65	367	CAA	43
gene:SMa0259_S	CCTGCGCGACTGACCGTCAGCGG	0.7	403	CGA	47
gene:SMa0259_S	CAAGGCTTGCTGCTCCTGAGCGG	0.6	502	CAA	59
gene:SMa0259_S	CCATTCCAGAATCAGGCGGCCGG	0.6	679	CAG	80
gene:SMa0259_S	CATTCCAGAATCAGGCGGCCGGG	0.6	679	CAG	80
gene:SMa0259_S	CATTCCAGAATCAGGCGGCCGGG	0.6	685	CAG	80
gene:SMa0259_S	CGGCCGGCAGCTTCACGATTTGG	0.65	811	CAG	95
gene:SMa0259_S	CCGGCAGCTTCACGATTTGGTGG	0.6	811	CAG	95
gene:SMa0259_S	ATTTGGTGGCGCAACCCACGCGG	0.6	832	CAA	98
gabD3_S	ACAGCGCGCAGTCGATGCCGCGG	0.7	163	CAG	11
gabD3_S	GCTCGGAAATCCTGCGACGCTGG	0.65	241	CGA	16
gabD3_S	GTTCGAAAGCTTTCATTCACCGG	0.4	694	CGA	47
gabD3_S	CAGAGCGGCCTTGGCCGCGAAGG	0.75	1384	CAG	94
gene:SMa0263_S	CCGGGCAGCGCCATGCCCTTGGG	0.75	55	CAG	4
gene:SMa0263_S	CGGGCAGCGCCATGCCCTTGGGG	0.75	55	CAG	4
gene:SMa0263_S	GGGCAGCGCCATGCCCTTGGGGG	0.75	55	CAG	4
gene:SMa0263_S	GTGCGGCGACTCGAAGAGGCAGG	0.7	160	CGA	13
gene:SMa0263_S	TGCGGCGACTCGAAGAGGCAGGG	0.65	160	CGA	13
gene:SMa0263_S	GCGCAGCAGCGCGTCTTCGTCGG	0.7	646	CAG	53
gene:SMa0263_S	GCGCAGCAGCGCGTCTTCGTCGG	0.7	649	CAG	54
gene:SMa0263_S	CCTGTGGCAGGGGCTCGAGAGGG	0.7	718	CAG	59
gene:SMa0263_S	ACTCGCGCAGATCGCGCATGCGG	0.65	949	CAG	79
gene:SMa0263_S	GCGCAGATCGCGCATGCGGCCGG	0.75	949	CAG	79
gene:SMa0263_S	CGCAGATCGCGCATGCGGCCGGG	0.75	949	CAG	79
gene:SMa0265_S	TCTTCAGGCAAATCTCCTCTTGG	0.45	85	CAG	8
gene:SMa0265_S	TCAGGCAAATCTCCTCTTGGAGG	0.5	85	CAG	8
gene:SMa0265_S	CGTCACGCGAAGGATCCTTAAGG	0.55	292	CGA	29
gene:SMa0265_S	CGAAGGATCCTTAAGGAGACAGG	0.5	292	CGA	29
gene:SMa0265_S	ATCCGCACGCGGCACAGGCAGGG	0.7	640	CAG	63
gene:SMa0265_S	TACGCAACCAGTCGCCATTCCGG	0.55	889	CAA	88
gene:SMa0265_S	ACGCAACCAGTCGCCATTCCGGG	0.6	889	CAA	88
gene:SMa0267_S	TTCGCAGACGCCGATCCGCGAGG	0.7	169	CAG	24
gene:SMa0270_S	AGAGTTCCGAAATGCGGTGGAGG	0.55	259	CGA	16
gene:SMa0270_S	GTTCCGAAATGCGGTGGAGGCGG	0.6	259	CGA	16
gene:SMa0270_S	CCAGGAAATCCTGCTCGCTTCGG	0.55	304	CAG	19
gene:SMa0270_S	AGGTTCAGGCTCTTGCCGACCGG	0.6	658	CAG	41
gene:SMa0270_S	CCTCGGCCAGCGGGAAATGGCGG	0.7	733	CAG	46
gene:SMa0270_S	GCAGAAGCTACTTCTTGCCAAGG	0.5	1252	CAG	78
gene:SMa0270_S	CAGATCTATGACTTCATCGACGG	0.4	1345	CAG	84
gene:SMa0271_S	CGCCAACGACCGGCCAGCTCTGG	0.75	772	CAG	77
gene:SMa0271_S	CGGCCAGCTCTGGGAGCTGCAGG	0.75	772	CAG	77
gene:SMa0271_S	GGAGCTGCAGGTCATCACCGCGG	0.65	787	CAG	79
gene:SMa0273_S	TCAGCCACTGGGCACCGCTCAGG	0.7	61	CAG	6
gene:SMa0273_S	CCGCTCAGGCCCAGGAGAAGAGG	0.7	79	CAG	8
gene:SMa0273_S	CCGCTCAGGCCCAGGAGAAGAGG	0.7	85	CAG	8
gene:SMa0273_S	TGCGGAACAGGCTGAGAAAGAGG	0.55	163	CAG	16
gene:SMa0273_S	ACAGGCTGAGAAAGAGGTCGAGG	0.55	163	CAG	16
gene:SMa0273_S	GTCGAGCAGATCAAGAAAAACGG	0.4	334	CAG	34
gene:SMa0273_S	ATCCAGGACCTCTATGTCGCTGG	0.55	397	CAG	41
gene:SMa0273_S	CCAATACGCCAACTGGAACCAGG	0.55	583	CAA	60
gene:SMa0273_S	CATGAAGCAAGTCATCGAAATGG	0.4	763	CAA	78
gene:SMa0273_S	GCAAGTCATCGAAATGGTGAAGG	0.45	763	CAA	78
gene:SMa0273_S	AGCGGCACAATTCGCTGGTCAGG	0.6	862	CAA	89
gene:SMa0273_S	GCTGGTCAGGCGCCTATGCGCGG	0.7	874	CAG	90
gene:SMa0275_S	CAGAAGGGCATGGAGGCCGTCGG	0.65	67	CAG	11
gene:SMa0275_S	CAGACCTACACGGAGAAGCTCGG	0.55	169	CAG	28
gene:SMa0275_S	GGTCCGACACTTCCACGACACGG	0.6	316	CGA	53
gene:SMa0275_S	GTCCGACACTTCCACGACACGGG	0.6	316	CGA	53
gene:SMa0275_S	CAGATCCTCATGGCTGTGCCTGG	0.6	367	CAG	62
gene:SMa0277_S	ACAGGCCCTGGACGACCAGCTGG	0.7	133	CAG	37
gene:SMa0277_S	ACTTCTTTGCGCAAGCACCTCGG	0.5	187	CAA	53
gene:SMa0277_S	CCCTCCCGATCGTTGATTACAGG	0.55	211	CGA	60
gene:SMa0277_S	CCTCCCGATCGTTGATTACAGGG	0.5	211	CGA	60
gene:SMa0277_S	CTCCCGATCGTTGATTACAGGGG	0.5	211	CGA	60
gene:SMa0277_S	AGATCCAGGATACGACTATGCGG	0.45	259	CAG	73
gene:SMa0277_S	GATCCAGGATACGACTATGCGGG	0.5	259	CAG	73
gene:SMa5016_S	TGGCACGCAAGACTTCCGATCGG	0.55	142	CAA	47
gene:SMa5016_S	GGCACGCAAGACTTCCGATCGGG	0.6	142	CAA	47
gene:SMa5016_S	CGACCCGGCGGCATCCCATCTGG	0.75	196	CGA	65
gene:SMa0279_S	CAGGGGCGCGTTCTGGAAATCGG	0.6	100	CAG	16
gene:SMa0279_S	GCGGCGGTTTCCGAATGGAGCGG	0.65	529	CGA	86
gene:SMa0279_S	CGAATGGAGCGGGTCGAGACCGG	0.65	529	CGA	86
gene:SMa0280_S	GCTGCAGCGGTCGGGCTACGAGG	0.75	109	CAG	13
gene:SMa0280_S	GCAGCGGTCGGGCTACGAGGTGG	0.75	109	CAG	13
gene:SMa0280_S	ACGCCTCAGGTCTTCATTGATGG	0.5	202	CAG	25
gene:SMa0281_S	GATCTTCAAGAACTGACGATCGG	0.4	22	CAA	5
gene:SMa0281_S	ATCTTCAAGAACTGACGATCGGG	0.4	22	CAA	5
gene:SMa0281_S	CTACCAGCGCAAGGGCCTGCTGG	0.7	88	CAG	21
gene:SMa0281_S	CCGACTACGTTTCATAAAACAGG	0.4	160	CGA	39
gene:SMa0281_S	ATAAAACAGGCGCAGGCGGCCGG	0.6	178	CAG	43
gene:SMa0281_S	GATCGGGCAGCTTCTGGCACTGG	0.65	217	CAG	53
gene:SMa0281_S	CAGCTTCTGGCACTGGATGCCGG	0.6	217	CAG	53
gene:SMa0281_S	GAGCAGCTGGATGCCAGGATTGG	0.6	286	CAG	70
gene:SMa0285_S	CTCAGCTCAACTGGCAAAAATGG	0.45	16	CAA	7
gene:SMa0285_S	CCAGGGACCAAACACAAGCCCGG	0.6	163	CAG	72
gene:SMa0286_S	GCGCAAGGCAAAGTCCCAGCCGG	0.65	70	CAA	15
gene:SMa0287_S	AGGAACCCACGCGAAAGCCGGGG	0.65	67	CGA	14
gene:SMa0287_S	TCCGCAAAAATCGGAGAGGAAGG	0.5	355	CAA	79
gene:SMa0287_S	CCGCAAAAATCGGAGAGGAAGGG	0.5	355	CAA	79
gene:SMa0287_S	GATCTTTCGAAGTGATCCGGAGG	0.5	388	CGA	86
gene:SMa0287_S	ATCTTTCGAAGTGATCCGGAGGG	0.45	388	CGA	86
gene:SMa0288_S	TCGAATCGCGGACGCATTCGTGG	0.6	238	CGA	28
gene:SMa0288_S	GCAGATTGTCCCCGGCAGCTTGG	0.65	361	CAG	43
gene:SMa0288_S	CAGATTGTCCCCGGCAGCTTGGG	0.6	361	CAG	43
gene:SMa0288_S	CCAATTGGGTCCAAGTCCATTGG	0.5	403	CAA	48
gene:SMa0291_S	TCCAACGCGCCCAGGAAGATTGG	0.6	205	CAA	55
gene:SMa0291_S	TCCAACGCGCCCAGGAAGATTGG	0.6	214	CAG	57
gene:SMa0291_S	CCAACGCGCCCAGGAAGATTGGG	0.6	205	CAA	55
gene:SMa0291_S	CAACGCGCCCAGGAAGATTGGGG	0.6	205	CAA	55
gene:SMa0291_S	GCGCCCAGGAAGATTGGGGATGG	0.65	214	CAG	57
gene:SMa0291_S	CGCCCAGGAAGATTGGGGATGGG	0.6	214	CAG	57
gene:SMa0291_S	CCAGGAAGATTGGGGATGGGCGG	0.6	214	CAG	57
gene:SMa0291_S	CAGGTTCTGTCGCAGAGTAGCGG	0.55	322	CAG	87
gene:SMa0291_S	AGGTTCTGTCGCAGAGTAGCGGG	0.55	334	CAG	90
gene:SMa0291_S	TCGCAGAGTAGCGGGGGCAACGG	0.65	334	CAG	90
gene:SMa0293_S	TTTCGCAGTTGCTAAATGACAGG	0.4	352	CAG	88
gene:SMa0293_S	CGCAGTTGCTAAATGACAGGAGG	0.5	352	CAG	88
gene:SMa0293_S	GCAGTTGCTAAATGACAGGAGGG	0.45	352	CAG	88
gene:SMa0298_S	GCAGCGCGTGACGATCGCCATGG	0.7	475	CAG	26
gene:SMa0298_S	CCAGATCATCCAGCTCCTCGCGG	0.6	568	CAG	31
gene:SMa0298_S	GCCCAGATCGCCGACCGTGTCGG	0.7	652	CAG	35
gene:SMa0298_S	AGGCAGGCGCGCAGTCTTCGCGG	0.7	793	CAG	43
gene:SMa0298_S	CCGTTGCCTGCATGCGATGGCGG	0.65	943	CGA	51
gene:SMa0298_S	AGCAGCCGGGCCTCTTCAATAGG	0.6	1060	CAG	58
gene:SMa0298_S	CCAATACATCTTCCAGAACCCGG	0.45	1300	CAA	71
gene:SMa0298_S	CCGAAACGTCGAGCGCCGAGAGG	0.7	1393	CGA	76
gene:SMa0298_S	TCGTCGCAGATCAAAAGCTTCGG	0.45	1429	CAA	78
gene:SMa0298_S	CAGGGGTCGAAGGCCATACCGGG	0.65	1531	CGA	84
gene:SMa0298_S	TCGAAGGCCATACCGGGCGTCGG	0.65	1531	CGA	84
gene:SMa0298_S	TCCTCCCCGACAGATCACAACGG	0.55	1687	CGA	92
gene:SMa0298_S	CCCGACAGATCACAACGGCCAGG	0.65	1687	CGA	92
gene:SMa0298_S	CCCGACAGATCACAACGGCCAGG	0.65	1690	CAG	93
gene:SMa0298_S	GACAGATCACAACGGCCAGGCGG	0.6	1690	CAG	93
gene:SMa0298_S	GCGATAGGGCGCAAGCCAGCCGG	0.7	1753	CAA	96
gene:SMa0298_S	TGCGCCGATCGGCAGCAGATAGG	0.65	1780	CGA	98
gene:SMa0299_S	GGTCACCCAGCGCATCGTCGAGG	0.7	370	CAG	41
gene:SMa0299_S	CGCGCATTGTCCGAATTGCCCGG	0.6	511	CGA	57
gene:SMa0300_S	TCGATCAGCCCGCTCTCGTCCGG	0.65	181	CAG	18
gene:SMa0300_S	ATCATCCAGGCGACGAACCGCGG	0.6	364	CAG	38
gene:SMa0300_S	GCAGGAGACGCTGCGCGCCATGG	0.75	529	CAG	55
gene:SMa0301_S	TGTCGCGATCACATGCCGCCCGG	0.65	76	CGA	11
gene:SMa0301_S	GCAGGGCCGCGTACCGATCCAGG	0.75	139	CAG	20
gene:SMa0301_S	ACCGATCCAGGCGGCGTGTGAGG	0.7	157	CAG	23
gene:SMa0301_S	ATGACCAGTCAGCGATCGCCCGG	0.6	193	CAG	28
gene:SMa0301_S	TGACCAGTCAGCGATCGCCCGGG	0.65	193	CAG	28
gene:SMa0301_S	CTTCTGGCGAGCGGGCGAGGCGG	0.75	463	CGA	69
gene:SMa0302_S	CGAAAAGCAGACGATGGACCCGG	0.55	130	CAG	8
gene:SMa0302_S	CAGGAGACCTTCACTATTAACGG	0.4	580	CAG	37
gene:SMa0302_S	CGCCCAGGTCTATGCACAGATGG	0.6	1111	CAG	72
gene:SMa0302_S	GCACAGATGGCCGCTCCCGCTGG	0.75	1123	CAG	73
gene:SMa0302_S	CACAGATGGCCGCTCCCGCTGGG	0.7	1123	CAG	73
gene:SMa0302_S	AGCAACGCAACGATCTTTATCGG	0.4	1357	CAA	88
gene:SMa0302_S	GCAACGCAACGATCTTTATCGGG	0.45	1357	CAA	88
gene:SMa0302_S	CAGCGCATCGTCGCCGATGAAGG	0.65	1384	CAG	90
gene:SMa0303_S	GCAATCCGCCGTCAGTCACCAGG	0.65	103	CAA	11
gene:SMa0303_S	CAGTCACCAGGTCGCCTCGCTGG	0.7	121	CAG	13
gene:SMa0303_S	GCGGCTTCAGGCGTTCAAGGAGG	0.65	343	CAG	39
gene:SMa0303_S	CGTTCCGCAGTTTCTGGTCGAGG	0.6	721	CAG	82
gene:SMa0303_S	GTTCCGCAGTTTCTGGTCGAGGG	0.55	721	CAG	82
gene:SMa0303_S	TTCCGCAGTTTCTGGTCGAGGGG	0.55	721	CAG	82
gene:SMa0303_S	TCCGCAGTTTCTGGTCGAGGGGG	0.6	721	CAG	82
gene:SMa0303_S	ATCTCGTTCATCTGCAGCGGCGG	0.55	817	CAG	92
gene:SMa0306_S	CTCTTGCAGGGCGCGAAGGAAGG	0.65	193	CAG	11
gene:SMa0306_S	TCTTGCAGGGCGCGAAGGAAGGG	0.6	193	CAG	11
gene:SMa0306_S	GCAGGGCGCGAAGGAAGGGCAGG	0.75	193	CAG	11
gene:SMa0306_S	GCGTCGCGAGAATTCAACGAAGG	0.55	310	CGA	18
gene:SMa0306_S	CGTCGCGAGAATTCAACGAAGGG	0.5	310	CGA	18
gene:SMa0306_S	ACGTCGACTATCAGGGCCGCCGG	0.65	583	CAG	35
gene:SMa0306_S	GCAAATCCAGATCAACTCCTCGG	0.45	994	CAA	60
gene:SMa0306_S	GCAAATCCAGATCAACTCCTCGG	0.45	1000	CAG	60
gene:SMa0306_S	GCTGGCGCGATATCTCGGCACGG	0.65	1237	CGA	75
gene:SMa0306_S	TCGAGATCGATCCATGACCCCGG	0.55	1570	CGA	95
gene:SMa0306_S	TCGAGATCGATCCATGACCCCGG	0.55	1576	CGA	96
gene:SMa0307_S	AGGACAGGTGATGAAGCCCACGG	0.55	223	CAG	22
gene:SMa0307_S	GTCCGGTCCGGCAGGCTCTACGG	0.7	274	CAG	27
gene:SMa0307_S	GGTCCGGCAGGCTCTACGGCAGG	0.75	274	CAG	27
gene:SMa0307_S	TCTACGGCAGGCACAAGCGGCGG	0.65	286	CAG	28
gene:SMa0307_S	GGCACAAGCGGCGGTCTTAATGG	0.6	292	CAA	29
gene:SMa0307_S	ACAAGCGGCGGTCTTAATGGCGG	0.55	292	CAA	29
gene:SMa0307_S	CGAGCAACGCACATTCCGACTGG	0.6	337	CAA	34
gene:SMa0307_S	GAGCAACGCACATTCCGACTGGG	0.55	337	CAA	34
gene:SMa0307_S	AGCAACGCACATTCCGACTGGGG	0.55	337	CAA	34
gene:SMa0307_S	AGCAACGCACATTCCGACTGGGG	0.55	349	CGA	35
gene:SMa0307_S	TCGCAGACTGACAGCCTGCATGG	0.6	652	CAG	66
gene:SMa0307_S	TCAGGTCAGCCCGGTACCACTGG	0.65	829	CAG	83
gene:SMa0307_S	GTTGCGGCAGCAAATCCGTGAGG	0.6	925	CAG	93
gene:SMa0308_S	TTCAAGCGCCCGGATACTACCGG	0.55	106	CAA	11
gene:SMa0308_S	ATGAGCGAGAAGCCAAATTCTGG	0.45	502	CGA	52
gene:SMa0308_S	AATCCCAGAAGATCGTATTCTGG	0.4	721	CAG	75
gene:SMa0308_S	ATCCCAGAAGATCGTATTCTGGG	0.4	721	CAG	75
gene:SMa0308_S	TCCCAGAAGATCGTATTCTGGGG	0.45	721	CAG	75
gene:SMa0308_S	TATTCTGCAGTTCGATGAACCGG	0.4	766	CAG	79
gene:SMa0308_S	ATTCTGCAGTTCGATGAACCGGG	0.45	766	CAG	79
gene:SMa0308_S	TATCGACCAGAAAGCCGCCGTGG	0.6	808	CAG	84
gene:SMa0310_S	CCTGTCTCAGCCAATGGCCGAGG	0.65	46	CAG	6
gene:SMa0310_S	GATCGAGCAGGATATGGTCGCGG	0.55	283	CAG	38
gene:SMa0310_S	GCCGTATCGATGGGAGTTCGAGG	0.6	439	CGA	59
gene:SMa0310_S	GTATCGATGGGAGTTCGAGGAGG	0.55	439	CGA	59
gene:SMa0310_S	CGATGGGAGTTCGAGGAGGATGG	0.6	439	CGA	59
gene:SMa0312_S	CACAGGATAGCTCATGCCCTCGG	0.55	37	CAG	6
gene:SMa0312_S	ACAGGATAGCTCATGCCCTCGGG	0.55	37	CAG	6
gene:SMa0312_S	GTTGCAGAACGCTGCTCGATCGG	0.55	271	CAG	50
gene:SMa0312_S	AGAACGCTGCTCGATCGGTCCGG	0.6	283	CGA	52
gene:SMa0312_S	GCTGCTCGATCGGTCCGGCACGG	0.7	283	CGA	52
gene:SMa0312_S	CAGCTCGGCTGGACATGCACCGG	0.65	415	CAG	77
gene:SMa0312_S	TCAGTCTTTCTTGGGCAAGACGG	0.45	499	CAG	93
gene:SMa0314_S	CGGCACCAGTTGCTCCCGAATGG	0.65	70	CAG	27
gene:SMa0314_S	CGCCTATCGAGGGCGATACGAGG	0.65	127	CGA	50
gene:SMa0314_S	CGAGGGCGATACGAGGTGTCCGG	0.65	127	CGA	50
gene:SMa0314_S	CGAGGGCGATACGAGGTGTCCGG	0.65	133	CGA	52
gene:SMa0316_S	GACAGGCAAAAACACCTGCGTGG	0.55	58	CAA	4
gene:SMa0316_S	TTGCCGTTCTCAAACAGATCGGG	0.45	91	CAG	7
gene:SMa0316_S	TAGCCAGCTCGCGAGCTTCTCGG	0.6	127	CAG	10
gene:SMa0316_S	CCAGACATCGCCTGCTGTCCCGG	0.65	445	CAG	35
gene:SMa0316_S	ATCCAACTGAGCGTCTATTCCGG	0.45	706	CAA	55
gene:SMa0316_S	CCACAAGCGAGTACCCAGAAAGG	0.55	790	CAA	62
gene:SMa0319_S	CACGCAGCTGTCACATCTATTGG	0.5	535	CAG	53
gene:SMa0319_S	CATCAGGAATTGACCGCTGAAGG	0.5	565	CAG	56
gene:SMa0319_S	GGGAAGCCAGTTGTTCATCCAGG	0.55	595	CAG	59
gene:SMa0319_S	GGAAGCCAGTTGTTCATCCAGGG	0.5	595	CAG	59
gene:SMa0319_S	GAAGCCAGTTGTTCATCCAGGGG	0.5	595	CAG	59
gene:SMa0319_S	GACCGGCAGAACGCGCTCACCGG	0.7	676	CAG	67
gene:SMa0319_S	TCTCGCCCAGTTGGCCGAGACGG	0.65	757	CAG	75
gene:SMa0319_S	GCCCAGTTGGCCGAGACGGTCGG	0.7	757	CAG	75
gene:SMa0319_S	CATTCGCCAGCGCGTTGCCCGGG	0.7	850	CAG	84
gene:SMa0319_S	CCGGGCGCAGCTTCTTCTACAGG	0.65	868	CAG	86
gene:SMa0319_S	GCAGCTTCTTCTACAGGAGACGG	0.5	868	CAG	86
gene:SMa0319_S	CAGGTCTTCCGTCGCGAAACCGG	0.6	949	CAG	94
gene:SMa0320_S	ACCAGTTCAAGGTCGACGAGTGG	0.55	301	CAG	40
gene:SMa0320_S	CCAGATGATCAAGCAGCATTCGG	0.45	382	CAG	50
gene:SMa0320_S	CAGATGATCAAGCAGCATTCGGG	0.45	382	CAG	50
gene:SMa0320_S	TCGCCAGCAGATGGATGAGCTGG	0.6	610	CAG	81
gene:SMa0320_S	TCGCCAGCAGATGGATGAGCTGG	0.6	613	CAG	81
gene:SMa0320_S	CACTCAGATGACCTTCCTTCAGG	0.5	634	CAG	84
gene:SMa0320_S	ACTCAGATGACCTTCCTTCAGGG	0.45	634	CAG	84
gene:SMa0320_S	TTCCTTCAGGGCGAGGATATCGG	0.5	649	CAG	86
gene:SMa0320_S	TCCTGCCAGTAGAACAGGGTTGG	0.55	739	CAG	98
gene:SMa0322_S	ATCTCAAGCTTATCGCGTTCTGG	0.45	22	CAA	4
gene:SMa0322_S	CAGCACGACCCGCCGCTGATCGG	0.7	121	CAG	22
gene:SMa0322_S	ATCACAGCTATCAGGCTCTCCGG	0.5	175	CAG	31
gene:SMa0322_S	TATCAGGCTCTCCGGAAAACCGG	0.5	175	CAG	31
gene:SMa0322_S	GCCTGATGACGCAACCTGCAAGG	0.6	304	CAA	55
gene:SMa0322_S	AACGTCGAATGATGCATCACCGG	0.45	454	CGA	82
gene:SMa0322_S	ACGTCGAATGATGCATCACCGGG	0.5	454	CGA	82
gene:SMa0322_S	CGTCGAATGATGCATCACCGGGG	0.55	454	CGA	82
gene:SMa0325_S	CGTCCAAGCCTTCATGGCGAAGG	0.6	220	CAA	72
gene:SMa0325_S	CTACCAGCAACGATCCCCGCAGG	0.65	280	CAG	92
gene:SMa0325_S	CTACCAGCAACGATCCCCGCAGG	0.65	283	CAA	93
gene:SMa0326_S	GCACGCAAAACCCTAAAGTCTGG	0.5	10	CAA	1
gene:SMa0326_S	GGATCAGTGCCAGAAGGTTGTGG	0.55	190	CAG	22
gene:SMa0326_S	CATATGCGAGCCCGCCGCAGTGG	0.7	373	CGA	44
gene:SMa0329_S	CATCCAAGAGACCAGCGATCAGG	0.55	295	CAA	38
gene:SMa0329_S	AAGAGACCAGCGATCAGGATTGG	0.5	310	CAG	40
gene:SMa0329_S	GGCAGGCCAACCTGCCTCGGCGG	0.75	643	CAA	84
gene:SMa0329_S	GGTGGCCAGACTTGCACCGATGG	0.65	724	CAG	95
gene:SMa0329_S	GGCCAGACTTGCACCGATGGCGG	0.65	724	CAG	95
gene:SMa5017_S	CTGCTCCAGGTCGTGGCGTTCGG	0.65	175	CAG	77
gene:SMa5017_S	CAGGTCGTGGCGTTCGGCGCCGG	0.75	175	CAG	77
gene:SMa0335_S	GCAGGGCAGCATTGTCCTCATGG	0.6	421	CAG	54
gene:SMa0335_S	GCCAGAGGACGCCGCTTCGCCGG	0.75	643	CAG	82
gene:SMa0337_S	ACCACACACCGCAGCCAGGCGGG	0.7	136	CAG	28
gene:SMa0337_S	ACGCATCAGGGCGTCGTCCTCGG	0.65	283	CAG	58
gene:SMa0339_S	GAGCAGATAGGCTCCACATCCGG	0.55	229	CAG	29
gene:SMa0339_S	AACCTGCAGAGTGTCTTTCTCGG	0.45	352	CAG	45
gene:SMa0339_S	ACCTGCAGAGTGTCTTTCTCGGG	0.5	352	CAG	45
gene:SMa0339_S	TGGCGTGCAGGGCCTGACCCGGG	0.75	493	CAG	63
wrbA2_S	GCTCAACCAGGCCGCACCCGTGG	0.75	166	CAG	27
wrbA2_S	TCGATCAGGCCGGCGGCCTCTGG	0.75	277	CAG	45
wrbA2_S	CGATCAGGCCGGCGGCCTCTGGG	0.75	277	CAG	45
wrbA2_S	AGGAACCCAGCACGGCGGCCAGG	0.75	349	CAG	57
wrbA2_S	CCTTCGCAGATCGATCTCGCCGG	0.6	529	CAG	86
gene:SMa0341_S	CAGGATGCTCTCACTCAAGCAGG	0.55	46	CAG	23
gene:SMa0341_S	CACCGGCCAAAATCCGGCATCGG	0.6	139	CAA	71
gene:SMa0341_S	CCAAAATCCGGCATCGGCTCCGG	0.6	139	CAA	71
gene:SMa0343_S	TGGGTCGAGGGACGCCTGCGTGG	0.75	37	CGA	8
gene:SMa0343_S	CTTGGCCAGCTCCTCAGCGCTGG	0.7	97	CAG	22
gene:SMa0343_S	CCTCCAGGTCATCCTGGCAGCGG	0.65	274	CAG	62
gene:SMa0343_S	CTCCAGGTCATCCTGGCAGCGGG	0.65	274	CAG	62
gene:SMa0343_S	CAGGTCATCCTGGCAGCGGGCGG	0.7	274	CAG	62
gene:SMa0346_S	TGCTGCAGTTCCCCATCCAGTGG	0.6	241	CAG	38
gene:SMa0346_S	CTACCAGGCCGACAAACTCGAGG	0.6	508	CAG	82
gene:SMa0346_S	CCAGGCCGACAAACTCGAGGCGG	0.65	508	CAG	82
gene:SMa0347_S	CCTATCCCAGCCCGCAGCGTCGG	0.7	100	CAG	11
gene:SMa0347_S	CCAGGTTCTGCGCATCACCATGG	0.6	286	CAG	32
gene:SMa0347_S	TCGTGATCGCGCAACTGCAGCGG	0.6	337	CAA	37
gene:SMa0347_S	GGAGTTACAACCGTCAGCACCGG	0.55	355	CAA	39
gene:SMa0347_S	GAGTTACAACCGTCAGCACCGGG	0.55	355	CAA	39
gene:SMa0347_S	CGTTATTCAGTCATGGCACGGGG	0.5	388	CAG	43
gene:SMa0347_S	GTTATTCAGTCATGGCACGGGGG	0.5	388	CAG	43
gene:SMa0347_S	TTATTCAGTCATGGCACGGGGGG	0.5	388	CAG	43
gene:SMa0347_S	TATTCAGTCATGGCACGGGGGGG	0.55	388	CAG	43
gene:SMa0347_S	GCTTCCAGCTGCACATGGCCTGG	0.65	802	CAG	90
gene:SMa0347_S	CAGCATGTTGCGCGCATACTTGG	0.55	850	CAG	95
gene:SMa0349_S	CGTTACACAGGTCAGCGACTGGG	0.55	232	CAG	38
gene:SMa0349_S	GTTACACAGGTCAGCGACTGGGG	0.55	232	CAG	38
gene:SMa0349_S	ACACAGGTCAGCGACTGGGGTGG	0.65	232	CAG	38
gene:SMa0349_S	GTCCTATCCAGCAATTTGGAAGG	0.45	553	CAA	92
gene:SMa0352_S	ACCCGACCTCACCCGCATATCGG	0.6	178	CGA	19
gene:SMa0352_S	TATGTGCAAGCGATCCGCCCCGG	0.6	262	CAA	29
gene:SMa0352_S	GAGCATCAACGTGCGACTGGCGG	0.6	340	CAA	37
gene:SMa0352_S	AGCATCAACGTGCGACTGGCGGG	0.6	340	CAA	37
gene:SMa0352_S	AGCTGGCCGGATTGCAGAGCTGG	0.65	373	CAG	41
gene:SMa0352_S	TGGTCGTCAGTCACCAGCCACGG	0.6	508	CAG	56
gene:SMa0352_S	GTGGGGCAGGACGGCAACTTCGG	0.65	643	CAG	71
gene:SMa0352_S	GCAGGACGGCAACTTCGGCCAGG	0.7	643	CAG	71
gene:SMa0352_S	TTCCCGAGAAGCGATTTATTCGG	0.4	763	CGA	85
gene:SMa0352_S	TCAGGAGCGCATCCGACATGCGG	0.6	796	CAG	88
gene:SMa0352_S	TCCGACATGCGGCCGATCTCTGG	0.65	808	CGA	90
gene:SMa0353_S	TCAACTGCGCGTCTTCATCGCGG	0.55	31	CAA	3
gene:SMa0353_S	GAAACCGCAACTCACGCTCGAGG	0.6	187	CAA	20
gene:SMa0353_S	AAACCGCAACTCACGCTCGAGGG	0.55	187	CAA	20
gene:SMa0353_S	CGCAACTCACGCTCGAGGGACGG	0.65	187	CAA	20
gene:SMa0353_S	GCAAATCGTTCTGAACCGCACGG	0.5	421	CAA	46
gene:SMa0353_S	CTTCGTCCAGCTCGTGCCGGTGG	0.7	514	CAG	56
gene:SMa0353_S	TCAAGGCCATGAATTCGCAGTGG	0.5	625	CAA	68
gene:SMa0353_S	CCTGCAGGCGATCTACCGAACGG	0.6	814	CAG	88
gene:SMa0353_S	CTACCGAACGGATACCCCGCCGG	0.65	826	CGA	90
gene:SMa0353_S	TACCGAACGGATACCCCGCCGGG	0.65	826	CGA	90
gene:SMa0355_S	AAATCCGCACCGAGCAATTCAGG	0.5	403	CAA	81
gene:SMa0357_S	GCGTCAGGGGGCAAAACTGATGG	0.6	199	CAG	70
gene:SMa0359_S	GCCGCTGCAGCGCGCTGAAGTGG	0.75	31	CAG	12
gene:SMa0359_S	GCAGCGCGCTGAAGTGGAACTGG	0.65	31	CAG	12
gene:SMa0359_S	AACTGGTCTGGCAAATTGAACGG	0.4	58	CAA	23
gene:SMa0359_S	GGTCTGGCAAATTGAACGGCGGG	0.55	58	CAA	23
gene:SMa0359_S	CTGGCAAATTGAACGGCGGGAGG	0.6	58	CAA	23
gene:SMa0359_S	GGTAGTTCAAGAGATCTACGAGG	0.45	82	CAA	33
gene:SMa0360_S	AGCGTGCCGACGCGCAGAAGCGG	0.7	55	CGA	7
gene:SMa0360_S	TTCGAGAATTCCTGAAGCATCGG	0.4	73	CGA	10
gene:SMa0360_S	GCGGTCGACCAGAGGGCCACCGG	0.75	229	CGA	33
gene:SMa0360_S	CGGTCGACCAGAGGGCCACCGGG	0.75	229	CGA	33
gene:SMa0360_S	GACACTACCTGACGCGAAACCGG	0.55	307	CGA	44
gene:SMa0360_S	CGACAGTTTCGCAGCTGGTCCGG	0.6	328	CAG	47
gene:SMa0360_S	CAAACAAACTGCATTTCGGCCGG	0.45	346	CAA	50
gene:SMa0360_S	CAGAGGCGCGCCAAACGACGCGG	0.7	424	CAG	61
gene:SMa0360_S	AAGCAGACACAGGCCGTTCCTGG	0.6	466	CAG	67
gene:SMa0360_S	AGCAGACACAGGCCGTTCCTGGG	0.6	466	CAG	67
gene:SMa0360_S	GCAGACACAGGCCGTTCCTGGGG	0.65	466	CAG	67
gene:SMa0360_S	GCAGACACAGGCCGTTCCTGGGG	0.65	472	CAG	68
gene:SMa0360_S	GCCTTTGCAGGTCGTTCAGGTGG	0.6	511	CAG	74
gene:SMa0360_S	CGTTCAGGTGGACCATACGAAGG	0.55	520	CAG	75
gene:SMa0360_S	TCAGGTGGACCATACGAAGGCGG	0.55	520	CAG	75
gene:SMa0364_S	GGTCAATCGGCAGCCGTCAACGG	0.6	172	CAA	9
gene:SMa0364_S	TAGCCGATCGCTTGCAAGCCAGG	0.6	388	CAA	21
gene:SMa0364_S	TGCAAGCACTGGGAGGAGAACGG	0.55	511	CAA	28
gene:SMa0364_S	CACAAGAACTCACTGCTGCCCGG	0.55	691	CAA	38
gene:SMa0364_S	ACAAGAACTCACTGCTGCCCGGG	0.55	691	CAA	38
gene:SMa0364_S	ACTGAAGCAGGAAACAAACGCGG	0.45	745	CAG	41
gene:SMa0364_S	GCGAAAAGCTGCTGATACGATGG	0.5	1006	CGA	56
gene:SMa0364_S	GGCTGAACGAGAAAGTGCCCTGG	0.6	1033	CGA	57
gene:SMa0364_S	CAGCAGCGCCAAAGAGCTGAAGG	0.6	1051	CAG	58
gene:SMa0364_S	CAGCAGCGCCAAAGAGCTGAAGG	0.6	1054	CAG	59
gene:SMa0364_S	AGTTTGCAGGCCAAGGTCGCTGG	0.6	1120	CAG	62
gene:SMa0364_S	GGCGCGACGTGCTGGCGAAGCGG	0.75	1171	CGA	65
gene:SMa0364_S	TCTTCAATCGGCGGCTGCCCTGG	0.65	1270	CAA	71
gene:SMa0364_S	GCAGGCTCGAAAGATTGCCGAGG	0.6	1333	CAG	74
gene:SMa0364_S	GCAGGCTCGAAAGATTGCCGAGG	0.6	1339	CGA	75
gene:SMa0364_S	TCGAAAGATTGCCGAGGCTGCGG	0.55	1339	CGA	75
gene:SMa0364_S	AGCGCAGCACACGTCGCTTAAGG	0.6	1483	CAG	83
gene:SMa0364_S	GCGCAGCACACGTCGCTTAAGGG	0.6	1483	CAG	83
gene:SMa0364_S	CGGCGCGTCAGCAACATGACGGG	0.65	1549	CAA	86
gene:SMa0364_S	TACTCGATCGGTTCGTGAACTGG	0.5	1666	CGA	93
gene:SMa0364_S	ACTCGATCGGTTCGTGAACTGGG	0.5	1666	CGA	93
gene:SMa0364_S	CTCGATCGGTTCGTGAACTGGGG	0.55	1666	CGA	93
gene:SMa0364_S	TCGATCGGTTCGTGAACTGGGGG	0.55	1666	CGA	93
gene:SMa0364_S	GGCGCGAAAGGGTCGCACGCTGG	0.75	1690	CGA	94
gene:SMa0367_S	GTCGACACGAGCGAGGCGAATGG	0.65	595	CGA	66
gene:SMa0367_S	GTCGACACGAGCGAGGCGAATGG	0.65	604	CGA	67
gene:SMa0367_S	GCGCAAGCTGCGTCGGCCCTTGG	0.75	703	CAA	78
gene:SMa0367_S	CAAGCTGCGTCGGCCCTTGGCGG	0.7	703	CAA	78
gene:SMa0369_S	AAAAGTCAGACGATCGTCCGCGG	0.5	67	CAG	25
gene:SMa0369_S	AGACCGCGGATCAGGCGAACTGG	0.65	148	CAG	55
gene:SMa0369_S	CGGATCAGGCGAACTGGCTTCGG	0.6	148	CAG	55
gene:SMa0369_S	TCAAGGTTGCGATCGGCTACAGG	0.55	169	CAA	63
gene:SMa0369_S	CAAGGTTGCGATCGGCTACAGGG	0.55	169	CAA	63
gene:SMa0372_S	TGCCCAGGTCGCCCGCGAACTGG	0.75	61	CAG	6
gene:SMa0372_S	CAGGTATCGCTGACGACCGACGG	0.6	163	CAG	18
gene:SMa0372_S	CGAATCCTGGTTGCCGCTCCCGG	0.65	490	CGA	54
gene:SMa0372_S	CGATAGCCGACGTGAGAACTGGG	0.55	586	CGA	65
gene:SMa0372_S	CGACTCGTACACGTCTTCAAAGG	0.5	751	CGA	83
gene:SMa0372_S	CCTACCAGGCCCTTCCGCCGCGG	0.75	820	CAG	91
gene:SMa0372_S	AGAGCAGGTTCCAGCGCACATGG	0.6	868	CAG	96
gene:SMa0374_S	GACCCAGTTCTCCGTTCCCAAGG	0.6	247	CAG	26
gene:SMa0374_S	ACCCAGTTCTCCGTTCCCAAGGG	0.55	247	CAG	26
gene:SMa0374_S	CAGGATCGCTTCACAACCCAAGG	0.55	283	CAG	30
gene:SMa0374_S	AACCCAAGGCGTGGACGGTCTGG	0.65	301	CAA	32
gene:SMa0374_S	CGCGGACCGACTCCGCTTCATGG	0.7	346	CGA	37
gene:SMa0374_S	GCGGACCGACTCCGCTTCATGGG	0.65	346	CGA	37
gene:SMa0374_S	CCGACTCCGCTTCATGGGACCGG	0.65	346	CGA	37
gene:SMa0374_S	CGCGCGACAGGGTGCAGGTTCGG	0.7	631	CGA	67
gene:SMa0374_S	CGCGCGACAGGGTGCAGGTTCGG	0.7	634	CAG	67
gene:SMa0374_S	GAAGCAGCTCGAGGTGCGCAAGG	0.65	688	CAG	73
gene:SMa0374_S	CCAGGCTAACCTCGTGCCGCTGG	0.7	904	CAG	96
gene:SMa0376_S	CATCGACCAGCAGCCGCAAATGG	0.6	55	CAG	7
gene:SMa0376_S	CAGCAGCCGCAAATGGCCTTTGG	0.6	55	CAG	7
gene:SMa0376_S	CAGCAGCCGCAAATGGCCTTTGG	0.6	58	CAG	8
gene:SMa0376_S	AGCAGCCGCAAATGGCCTTTGGG	0.55	58	CAG	8
gene:SMa0376_S	GCAGCCGCAAATGGCCTTTGGGG	0.6	58	CAG	8
gene:SMa0376_S	GCAGCCGCAAATGGCCTTTGGGG	0.6	64	CAA	9
gene:SMa0376_S	TCAGAACGTCCGTGACGCGCTGG	0.65	274	CAG	39
gene:SMa0376_S	GGTGCAGGCAGGTGTGATCCCGG	0.65	478	CAG	69
gene:SMa0376_S	GGCAGCAGGTTCTGCTTGAATGG	0.55	505	CAG	73
gene:SMa0376_S	GGCAGCAGGTTCTGCTTGAATGG	0.55	508	CAG	73
gene:SMa0376_S	TGCTTGAATGGCAGCGCGACTGG	0.6	526	CAG	76
gene:SMa0376_S	GCAGCGCGACTGGGCTCGCAAGG	0.75	526	CAG	76
gene:SMa5018_S	CAGATCAAGCCGCACATGTTCGG	0.5	193	CAG	67
gene:SMa5018_S	TCAGGCAAAGGCGCGTGTAGAGG	0.6	256	CAG	88
gene:SMa0380_S	ACGCGTCGATCCTTCCTCGGAGG	0.65	13	CGA	0
gene:SMa0380_S	CCGCAATGGGTCCGTGTCGTCGG	0.65	424	CAA	21
gene:SMa0380_S	CAATGGGTCCGTGTCGTCGGCGG	0.65	424	CAA	21
gene:SMa0380_S	GAACCAGATGACGGTGCGGCTGG	0.65	862	CAG	43
gene:SMa0380_S	AGAAGCAGGACTTCCTGAACTGG	0.5	919	CAG	46
gene:SMa0380_S	GCAGTCGGTCAAATACAAGCAGG	0.5	940	CAG	47
gene:SMa0380_S	CAGTCGGTCAAATACAAGCAGGG	0.45	940	CAG	47
gene:SMa0380_S	CCGCCAACCCCGTCCAGAGATGG	0.7	1036	CAA	52
gene:SMa0380_S	CCAGCATCGCATGGCCTATCAGG	0.6	1288	CAG	64
gene:SMa0380_S	CAGCATCGCATGGCCTATCAGGG	0.55	1288	CAG	64
gene:SMa0380_S	CGGCATGCAGCTCTACCCTCGGG	0.65	1486	CAG	74
gene:SMa0380_S	GCGAGACGGCGCTGCGAATGTGG	0.7	1531	CGA	77
gene:SMa0380_S	GCTGCGAATGTGGACCGAAAAGG	0.55	1531	CGA	77
gene:SMa0380_S	AGGGCAGTTCGCCGACCTCGTGG	0.7	1600	CAG	80
gene:SMa5019_S	CTCAACTATCCAACCCAATCCGG	0.45	16	CAA	3
gene:SMa0383_S	GTCGCAGACGGGCATGCTCTCGG	0.65	310	CAG	19
gene:SMa0383_S	GACCTGGCAGGCGATCGTTCCGG	0.65	394	CAG	24
gene:SMa0383_S	GCAGGCGATCGTTCCGGAACTGG	0.65	394	CAG	24
gene:SMa0383_S	GCTCTCCAGGAGAACTTCTTCGG	0.5	619	CAG	38
gene:SMa0383_S	CAACTGCTCGGTGGCGATGCCGG	0.65	760	CAA	47
gene:SMa0383_S	CGCAGTCAGTTCTTCCCAACTGG	0.55	1018	CAG	63
gene:SMa0383_S	GCAGTCAGTTCTTCCCAACTGGG	0.5	1018	CAG	63
gene:SMa0383_S	ATCCAGTCCACCTTGATCATTGG	0.45	1138	CAG	71
gene:SMa0383_S	AACATCTTCGCCAGCACAAGCGG	0.5	1477	CAG	92
gene:SMa0384_S	TGATCGCCAGATATCAGCGCCGG	0.55	286	CAG	23
gene:SMa0384_S	CCGTTGGAGAGTGGCAAAACCGG	0.55	451	CAA	37
gene:SMa0384_S	TCTGGATCGAGCAGACGGAAGGG	0.55	607	CAG	50
gene:SMa0384_S	CCAGGATATCCTAATCGCCGTGG	0.55	667	CAG	55
gene:SMa0384_S	ATCCCGCTATCGCTCAAAGCTGG	0.55	925	CAA	76
gene:SMa0384_S	CCGCTATCGCTCAAAGCTGGCGG	0.6	925	CAA	76
gene:SMa0384_S	CTCAAAGCTGGCGGCGCAACTGG	0.65	925	CAA	76
gene:SMa0384_S	TCAAAGCTGGCGGCGCAACTGGG	0.6	925	CAA	76
gene:SMa0384_S	CGGCGAGCTGTGCGTTCCCGCGG	0.75	1039	CGA	86
gene:SMa0384_S	GGCGAGCTGTGCGTTCCCGCGGG	0.75	1039	CGA	86
gene:SMa0384_S	ACGCGGCCGAGCAATGGAAACGG	0.6	1123	CAA	93
gene:SMa0384_S	AGCAATGGAAACGGGCGCCGCGG	0.65	1123	CAA	93
gene:SMa0384_S	GCAATGGAAACGGGCGCCGCGGG	0.7	1123	CAA	93
gene:SMa0384_S	ACACAGTTCGCCGTCATCTTTGG	0.5	1165	CAG	96
hisC3_S	AATCAGGTTATCCTCGGCAACGG	0.45	262	CAG	23
gene:SMa0389_S	GCAGTCTATCGCCGTCGCTTTGG	0.6	70	CAG	9
gene:SMa0389_S	CGCGCGAACGGTAGAGGGTTTGG	0.65	124	CGA	16
gene:SMa0389_S	GGACTGGCAATCCCGCATGCTGG	0.65	619	CAA	80
gene:SMa0389_S	CCCTCAGCGGCGCTTTGGCAAGG	0.7	646	CAG	84
gene:SMa0391_S	CGACGGATCAATGAATTGTCAGG	0.45	430	CGA	37
gene:SMa0391_S	AGCAGCGTGTCGCCATCGCCAGG	0.7	463	CAG	40
gene:SMa0391_S	GCAGCGTGTCGCCATCGCCAGGG	0.7	463	CAG	40
gene:SMa0391_S	CCACGATCAGCGAGAGGCGCTGG	0.7	625	CAG	55
gene:SMa0391_S	CGATCAGCGAGAGGCGCTGGTGG	0.7	625	CAG	55
gene:SMa0391_S	CGATCAGCGAGAGGCGCTGGTGG	0.7	628	CGA	55
gene:SMa0391_S	GAGCCATCCAGCAAAAGGCCCGG	0.6	685	CAA	60
gene:SMa0391_S	CATCCAGCAAAAGGCCCGGCCGG	0.65	682	CAG	60
gene:SMa0391_S	CATCCAGCAAAAGGCCCGGCCGG	0.65	685	CAA	60
gene:SMa0391_S	CAGGCCGTGTTTGAAACGAACGG	0.5	796	CAG	70
gene:SMa0391_S	ACAAATACGCATTGCGCCCATGG	0.5	895	CAA	78
gene:SMa0391_S	CAAATACGCATTGCGCCCATGGG	0.5	895	CAA	78
gene:SMa0391_S	ATCGAGTCGTTTACGAGATCCGG	0.45	985	CGA	86
gene:SMa0391_S	TCGAGTCGTTTACGAGATCCGGG	0.5	985	CGA	86
gene:SMa0391_S	GCAGTTCGGTCCGGGCGACGAGG	0.75	1066	CAG	94
gene:SMa0392_S	TGCCCAGGAGCCGGAAAAGCCGG	0.65	118	CAG	10
gene:SMa0392_S	CGAGATCCAGCCGAAGGTCTGGG	0.6	262	CAG	23
gene:SMa0392_S	CCGCCAACATGCAGCCGGCCTGG	0.75	640	CAG	57
gene:SMa0392_S	AAGGAGCAACAGCCGCTGCTCGG	0.6	676	CAA	60
gene:SMa0392_S	GCAACAGCCGCTGCTCGGCGAGG	0.75	676	CAA	60
gene:SMa0392_S	GCAACAGCCGCTGCTCGGCGAGG	0.75	679	CAG	60
gene:SMa0392_S	CCAAGGAAGCGCAGCAGATCTGG	0.6	922	CAG	82
gene:SMa0392_S	CCAAGGAAGCGCAGCAGATCTGG	0.6	925	CAG	82
gene:SMa0392_S	GGAAGCGCAGCAGATCTGGCTGG	0.65	922	CAG	82
gene:SMa0392_S	GCGCAGCAGATCTGGCTGGACGG	0.65	922	CAG	82
gene:SMa0392_S	GCGCAGCAGATCTGGCTGGACGG	0.65	925	CAG	82
gene:SMa0392_S	CAGATCTGGCTGGACGGTCTCGG	0.6	925	CAG	82
gene:SMa0392_S	CAAGCAGCTGATCCGTATCTCGG	0.5	1033	CAG	92
gene:SMa0392_S	CCAGTGGTTCGCCAAGTTCAAGG	0.55	1078	CAG	96
gene:SMa0394_S	GGGCAGGTGGTGCGCGCCTATGG	0.75	424	CAG	44
gene:SMa0394_S	CAACCAGGGCATGGTCAACGAGG	0.6	466	CAG	49
gene:SMa0394_S	CCAGTACATGCTGCCTTTCGCGG	0.55	556	CAG	58
gene:SMa0396_S	TCGCCCAGGCAAGTGACCTCAGG	0.65	169	CAG	21
gene:SMa0396_S	CGCCCGAAGCGTGACGCTGCCGG	0.75	643	CGA	80
hisD2_S	GCCCCAACTGGCCAGATACAAGG	0.6	16	CAA	1
hisD2_S	AGCAGAAGCCAGAAGCCATGTGG	0.55	349	CAG	25
hisD2_S	GGAACAGCCCTTCATTCATCTGG	0.5	1063	CAG	77
hisD2_S	GAACAGCCCTTCATTCATCTGGG	0.45	1063	CAG	77
gene:SMa0400_S	CCGGCCAATGGATCTCGCGACGG	0.65	145	CAA	14
gene:SMa0400_S	GATCTCGCGACGGCCCTCGACGG	0.7	157	CGA	15
gene:SMa0400_S	GGTGCAACTGCCGTCGCGACTGG	0.7	367	CAA	36
gene:SMa0400_S	CAGTATCCAGGCGATCGCGAGGG	0.6	712	CAG	70
gene:SMa0400_S	GGCGCTGCAACGTTTCATTGAGG	0.55	904	CAA	89
gene:SMa0403_S	CCACCAGGAAGAGGGAGAAGAGG	0.6	304	CAG	21
gene:SMa0403_S	GGACCAGCCATTGCTGATGTCGG	0.55	382	CAG	27
gene:SMa0404_S	GCAGCCGCAGGACCTTGCCACGG	0.7	166	CAG	14
gene:SMa0404_S	GCAGCCGCAGGACCTTGCCACGG	0.7	172	CAG	15
gene:SMa0404_S	GCATTTCCAGCTCTATGTGCTGG	0.5	379	CAG	33
gene:SMa0404_S	TTTCCAGCTCTATGTGCTGGAGG	0.5	379	CAG	33
gene:SMa0404_S	CTACGAGCGGCAGAATACGCCGG	0.6	424	CGA	36
gene:SMa0404_S	CGGATTCCGATCGCTGACGCGGG	0.65	517	CGA	45
gene:SMa0404_S	GTCGAGCAACTCAAGGCTCTCGG	0.55	1105	CAA	96
gene:SMa0404_S	GCAACTCAAGGCTCTCGGCGCGG	0.65	1105	CAA	96
gene:SMa0405_S	CGTGCGAACCGCGCTCTACGAGG	0.7	76	CGA	26
gene:SMa0405_S	GCGAACCGCGCTCTACGAGGCGG	0.7	76	CGA	26
gene:SMa0407_S	CGCCAGGCGGAGATCGCAAGCGG	0.7	670	CAG	84
gene:SMa0412_S	ACATGCCACTGATCCAGGAACGG	0.5	88	CAG	27
gene:SMa0412_S	CAAATCAGCGAAGTCGTTGAAGG	0.45	289	CAA	91
gene:SMa0414_S	TCCAGAAGCACGACGCCACCCGG	0.65	109	CAG	6
gene:SMa0414_S	GGGCCAGTATGGCGGCGGCACGG	0.75	286	CAG	17
gene:SMa0414_S	GGAGCAGATCGCCGAGGGCACGG	0.7	571	CAG	34
gene:SMa0414_S	GAGCAGATCGCCGAGGGCACGGG	0.7	571	CAG	34
gene:SMa0414_S	CAAGCCACGACCGTTCATGATGG	0.55	601	CGA	35
gene:SMa0414_S	ACGGTTATCGGATCCAGATGCGG	0.5	826	CAG	49
gene:SMa0414_S	ATCCAGATGCGGATTGCCGACGG	0.55	826	CAG	49
gene:SMa0414_S	AGCACTCCAAGCCGCGCTCTCGG	0.65	994	CAA	59
gene:SMa0414_S	CTCCAAGCCGCGCTCTCGGAAGG	0.7	994	CAA	59
gene:SMa0414_S	AAGTTTCGATCTCTCCTGGTCGG	0.45	1345	CGA	80
gene:SMa0414_S	GTAGTTCGATTCCGCCGATCTGG	0.55	1579	CGA	94
gene:SMa0414_S	TAGTTCGATTCCGCCGATCTGGG	0.5	1579	CGA	94
gene:SMa0414_S	TAGTTCGATTCCGCCGATCTGGG	0.5	1588	CGA	95
gene:SMa0414_S	CTTCGATCCGATCGATCTGAAGG	0.5	1615	CGA	96
gene:SMa0414_S	ATCCGATCGATCTGAAGGTAGGG	0.45	1624	CGA	97
gene:SMa0417_S	GTTCGTCAGGCAGCCTTCAAAGG	0.55	64	CAG	7
gene:SMa0417_S	GCCTGGCAAGACTATTGTGATGG	0.5	784	CAA	91
gene:SMa0417_S	GAACAGGCGATCAAGCGCCTCGG	0.6	817	CAG	95
gene:SMa5020_S	CCAGACGCCCTATTCACGCACGG	0.6	301	CAG	33
gene:SMa5020_S	GAGGCGATGGCCCACGATCGAGG	0.7	418	CGA	46
gene:SMa5020_S	GCGATGGCCCACGATCGAGGCGG	0.7	418	CGA	46
gene:SMa5020_S	GCAACAAGACGAGGCATCCAAGG	0.55	499	CAA	55
gene:SMa5020_S	GCAACAAGACGAGGCATCCAAGG	0.55	502	CAA	56
gene:SMa5020_S	GTCGTGGCGATTGGGTTCCCTGG	0.65	715	CGA	79
gene:SMa5020_S	CGACGCCCAGTCCAGGCGTCGGG	0.75	841	CAG	94
gene:SMa0421_S	AGACCAGCAGACAGCGCTTGAGG	0.6	19	CAG	3
gene:SMa0421_S	AGACCAGCAGACAGCGCTTGAGG	0.6	22	CAG	4
gene:SMa0421_S	ATGCCTTGCTGTTTCGATCGGGG	0.5	196	CGA	37
gene:SMa0421_S	TGTTTCGATCGGGGGACCGGAGG	0.65	196	CGA	37
gene:SMa0421_S	TCGATCGGGGGACCGGAGGCTGG	0.75	196	CGA	37
gene:SMa0421_S	CTACCTGCAACGCGGGCTGCGGG	0.7	313	CAA	60
gene:SMa0421_S	CAACGCGGGCTGCGGGCGAAGGG	0.75	313	CAA	60
gene:SMa5021_S	CGACAGGGCGCTCCCCGCAAGGG	0.75	94	CGA	21
gene:SMa5021_S	CGACAGGGCGCTCCCCGCAAGGG	0.75	97	CAG	22
gene:SMa5021_S	CTGAACAATTCCTTGAACGCTGG	0.45	235	CAA	54
gene:SMa5021_S	CGCAGCAGAGCGACGCGACGAGG	0.75	280	CAG	64
gene:SMa5021_S	CGCAGCAGAGCGACGCGACGAGG	0.75	283	CAG	65
gene:SMa5021_S	GCAGAGCGACGCGACGAGGCTGG	0.75	283	CAG	65
gene:SMa0424_S	CAGTCGTCCGAGGAAGTGTTCGG	0.55	538	CAG	51
gene:SMa0424_S	GAGCAATCGCTGACCGCCCGCGG	0.7	712	CAA	68
gene:SMa0424_S	CAATCGCTGACCGCCCGCGGAGG	0.75	712	CAA	68
gene:SMa0424_S	CGCCCAGCCGACCTTGATCGCGG	0.7	904	CAG	86
gene:SMa0424_S	CGAGGTTCAGGACAATGCCGCGG	0.6	994	CAG	95
gene:SMa0426_S	AGGTGAAGGGCTATCAGCGAGGG	0.55	202	CAG	25
gene:SMa0426_S	TCGCCGACCCGGTCCAGGAACGG	0.7	649	CAG	80
gene:SMa0429_S	TGCGAAAGCGCCTTCCTGTCTGG	0.6	331	CGA	32
gene:SMa0429_S	GCGAAAGCGCCTTCCTGTCTGGG	0.6	331	CGA	32
gene:SMa0429_S	GCGGCCAATCCCTTCCCGCACGG	0.7	397	CAA	39
gene:SMa0429_S	AGCACGATCGACCGGTGAGCCGG	0.65	511	CGA	50
gene:SMa0429_S	TGAACGGCAGCTTGCCAATGCGG	0.55	760	CAG	74
gene:SMa0429_S	ACGGCAGCTTGCCAATGCGGTGG	0.65	760	CAG	74
gene:SMa0429_S	CGAGCGATGCGCGCTCATTCAGG	0.65	967	CGA	95
gene:SMa0429_S	GATGCGCGCTCATTCAGGAGCGG	0.6	982	CAG	96
gene:SMa0429_S	CATTCAGGAGCGGGCAAATAAGG	0.5	982	CAG	96
gene:SMa0429_S	CAGGAGCGGGCAAATAAGGTCGG	0.55	982	CAG	96
gene:SMa0431_S	CGAGCAGGCCGTGGAGGCAGTGG	0.75	217	CAG	36
gene:SMa0431_S	CGCAGCCGAACCATGAATCTTGG	0.55	346	CGA	58
gene:SMa0431_S	GGCAGCTGGCTCTGGCCGACCGG	0.75	400	CAG	67
gene:SMa0431_S	GATCAAGCGAAAGCTCCCGCCGG	0.6	496	CGA	83
gene:SMa0433_S	CAATCCGCAACCAGGCGTCCTGG	0.65	79	CAG	16
gene:SMa0433_S	CCGCAACCAGGCGTCCTGGGCGG	0.75	79	CAG	16
gene:SMa0433_S	CGCAACCAGGCGTCCTGGGCGGG	0.75	79	CAG	16
gene:SMa0433_S	TGCGCAGGTCAAAGCGCGGCAGG	0.7	310	CAG	65
gene:SMa0433_S	CATGGTGCAGCGCTTCCTGGAGG	0.65	364	CAG	77
gene:SMa0436_S	GCGAACTCGGACAGGGGGAATGG	0.65	184	CAG	47
gene:SMa0436_S	AATGCACAGACGCTTGATGATGG	0.45	316	CAG	82
gene:SMa5022_S	ACAAGACCTCGTCTTCGAGACGG	0.5	46	CAA	12
gene:SMa5022_S	TTCCCGCAACTGCGTGCGCTTGG	0.65	127	CAA	34
gene:SMa5022_S	CGCAACTGCGTGCGCTTGGACGG	0.65	127	CAA	34
gene:SMa5022_S	TGGACAGCGCCCGCATGAGCAGG	0.7	310	CAG	84
gene:SMa5022_S	GAGCAGGCCATCAAGCGGCTTGG	0.65	325	CAG	88
gene:SMa5023_S	AACAGCTCACGCGTCTTCGCCGG	0.6	67	CAG	16
gene:SMa5023_S	CAGCTTGTTCTGGATCACTTCGG	0.45	367	CAG	88
gene:SMa0444_S	GTGCGAAGCCCACAGTCGAACGG	0.6	628	CGA	75
gene:SMa0444_S	AAGCCCACAGTCGAACGGCATGG	0.6	637	CAG	76
gene:SMa0444_S	ACAGTCGAACGGCATGGCCGAGG	0.65	637	CAG	76
gene:SMa0445_S	GGCGTCCCAAGGGGCACTGACGG	0.7	184	CAA	46
gene:SMa0445_S	CCAAGGGGCACTGACGGCGACGG	0.7	184	CAA	46
gene:SMa0445_S	GGCGCTTCAGGCGCAGGTGAAGG	0.7	250	CAG	63
gene:SMa0447_S	GTTACTCAGGGCAAACTGATTGG	0.45	16	CAG	1
gene:SMa0447_S	TTACTCAGGGCAAACTGATTGGG	0.4	16	CAG	1
gene:SMa0447_S	ATTGGGCAACTTCTTGCGTTCGG	0.45	34	CAA	3
gene:SMa0447_S	AGCGAGCCGTCGGCGGCTATCGG	0.7	166	CGA	14
gene:SMa0447_S	GCGAGCCGTCGGCGGCTATCGGG	0.75	166	CGA	14
gene:SMa0447_S	TACCCGTCAGATCGCGGAACGGG	0.6	568	CAG	50
gene:SMa0447_S	CCGTCAGATCGCGGAACGGGTGG	0.7	568	CAG	50
gene:SMa0447_S	TCAGATCGCGGAACGGGTGGCGG	0.65	568	CAG	50
gene:SMa0447_S	CAGATCGCGGAACGGGTGGCGGG	0.7	568	CAG	50
gene:SMa0447_S	CGCTCGAAGATTGCTTAGCGTGG	0.55	601	CGA	53
gene:SMa0447_S	CGAAGATTGCTTAGCGTGGTTGG	0.5	601	CGA	53
gene:SMa0447_S	CTGGCCCAAGGCCTCCTGGCCGG	0.75	673	CAA	59
gene:SMa0447_S	CAAGGCCTCCTGGCCGGCGTAGG	0.75	673	CAA	59
gene:SMa0447_S	GTGCCCCAGGCGTTGTTGCTCGG	0.65	718	CAG	63
gene:SMa0447_S	TCATGCAGGAATCAGTCTGGTGG	0.5	814	CAG	72
gene:SMa0447_S	CATGCAGGAATCAGTCTGGTGGG	0.5	814	CAG	72
gene:SMa0447_S	ATGCAGGAATCAGTCTGGTGGGG	0.5	814	CAG	72
gene:SMa0447_S	ACAACCTCCGTCCTCTTCAACGG	0.5	1063	CAA	94
gene:SMa0447_S	CAACCTCCGTCCTCTTCAACGGG	0.55	1063	CAA	94
gene:SMa0447_S	AACGGGGCGAGACCAGCGTTCGG	0.65	1087	CGA	96
gene:SMa0447_S	ACGGGGCGAGACCAGCGTTCGGG	0.7	1087	CGA	96
gene:SMa0447_S	CAGCGTTCGGGACCGCGCCAGGG	0.75	1093	CAG	97
gene:SMa0448_S	TGAAGCACAAGCAATACTGCAGG	0.45	256	CAA	62
gene:SMa0448_S	GCGTCTTTGCGCAAGAAGAATGG	0.5	316	CAA	76
gene:SMa0450_S	GCTGATTCAGGATTACCAGAGGG	0.45	43	CAG	14
gene:SMa0450_S	GCGCCAGCTGCTCCAGCAGTTGG	0.7	103	CAG	35
gene:SMa0450_S	CAGTTGGCCAGCCGCCTCGACGG	0.7	115	CAG	39
gene:SMa0450_S	GCAGCAGGCGCAGGATGCGCTGG	0.75	139	CAG	48
gene:SMa0450_S	GCAGCAGGCGCAGGATGCGCTGG	0.75	142	CAG	49
gene:SMa0450_S	CAGCAGGCGCAGGATGCGCTGGG	0.7	139	CAG	48
gene:SMa0450_S	CAGCAGGCGCAGGATGCGCTGGG	0.7	142	CAG	49
gene:SMa0450_S	GCGCAGGATGCGCTGGGAAATGG	0.65	148	CAG	51
gene:SMa0450_S	TGGGAAATGGCTGGCAGGGCTGG	0.65	172	CAG	59
gene:SMa0453_S	CCGACCAAATCGCAGTCGAATGG	0.55	238	CAA	58
gene:SMa0453_S	CGACCAAATCGCAGTCGAATGGG	0.5	238	CAA	58
gene:SMa0453_S	GACCAAATCGCAGTCGAATGGGG	0.5	238	CAA	58
gene:SMa0461_S	TGATCGCCAGATATCAGCGCCGG	0.55	286	CAG	23
gene:SMa0461_S	CCGTTGGAGAGTGGCAAAACCGG	0.55	451	CAA	37
gene:SMa0461_S	TCTGGATCGAGCAGACGGAAGGG	0.55	607	CAG	50
gene:SMa0461_S	CCAGGATATCCTAATCGCCGTGG	0.55	667	CAG	55
gene:SMa0461_S	ATCCCGCTATCGCTCAAAGCTGG	0.55	925	CAA	76
gene:SMa0461_S	CCGCTATCGCTCAAAGCTGGCGG	0.6	925	CAA	76
gene:SMa0461_S	CTCAAAGCTGGCGGCGCAACTGG	0.65	925	CAA	76
gene:SMa0461_S	TCAAAGCTGGCGGCGCAACTGGG	0.6	925	CAA	76
gene:SMa0461_S	CGGCGAGCTGTGCGTTCCCGCGG	0.75	1039	CGA	86
gene:SMa0461_S	GGCGAGCTGTGCGTTCCCGCGGG	0.75	1039	CGA	86
gene:SMa0461_S	ACGCGGCCGAGCAATGGAAACGG	0.6	1123	CAA	93
gene:SMa0461_S	AGCAATGGAAACGGGCGCCGCGG	0.65	1123	CAA	93
gene:SMa0461_S	GCAATGGAAACGGGCGCCGCGGG	0.7	1123	CAA	93
gene:SMa0461_S	ACACAGTTCGCCGTCATCTTTGG	0.5	1165	CAG	96
gene:SMa0462_S	CAAGCGACTCGATGTGATGAAGG	0.5	43	CGA	2
gene:SMa0462_S	AGCAAGCCGGCAAATTTCTCAGG	0.5	115	CAA	6
gene:SMa0462_S	GCAAGCCGGCAAATTTCTCAGGG	0.5	115	CAA	6
gene:SMa0462_S	TAATCCCCAGCCGATCGTGCTGG	0.6	169	CAG	9
gene:SMa0462_S	CAAGCACTCCTCGGCCAACTCGG	0.6	481	CAA	26
gene:SMa0462_S	CGGCCAACTCGGTAACATGATGG	0.55	496	CAA	26
gene:SMa0462_S	GGCCAACTCGGTAACATGATGGG	0.5	496	CAA	26
gene:SMa0462_S	GCGAAGCCCGGCGCTCGATCTGG	0.75	685	CGA	37
gene:SMa0462_S	GCATGCTCCAGCAGACGAACTGG	0.6	862	CAG	46
gene:SMa0462_S	CATGCTCCAGCAGACGAACTGGG	0.55	859	CAG	46
gene:SMa0462_S	TTCTGGCAACGCGAAATCTCCGG	0.5	1453	CGA	78
gene:SMa0462_S	CAGGGCATGGCCAACTCATTCGG	0.55	1495	CAG	81
gene:SMa0462_S	GGAAATCAATTGGGTGCGGTCGG	0.5	1666	CAA	90
gene:SMa0462_S	AATCAATTGGGTGCGGTCGGCGG	0.55	1666	CAA	90
cyaI2_S	TCGAAGTCTTACCCCAACCGAGG	0.55	25	CGA	0
cyaI2_S	CCAGAGGCACGGTGGAGTTGTGG	0.65	211	CAG	6
cyaI2_S	GTTCAGCTGGCTCATCGGATTGG	0.55	379	CAG	11
cyaI2_S	TTCAGCTGGCTCATCGGATTGGG	0.5	379	CAG	11
cyaI2_S	TCGAGGTATTCGCACGAGAACGG	0.5	1090	CGA	34
cyaI2_S	ATTCGCACGAGAACGGCCGGTGG	0.65	1090	CGA	34
cyaI2_S	CCAAGAACGCGCTATCCTGACGG	0.55	1546	CAA	48
cyaI2_S	TTTCAGTACCGCATCGCGCTTGG	0.55	1882	CAG	59
cyaI2_S	GGTTTCCCGACTGCTACTCGCGG	0.6	2026	CGA	63
cyaI2_S	CAGTTCCTCCGACTTCTCCACGG	0.55	2197	CAG	69
cyaI2_S	CCGACTTCTCCACGGCGAAGAGG	0.65	2206	CGA	69
cyaI2_S	CGACTTCTCCACGGCGAAGAGGG	0.6	2206	CGA	69
cyaI2_S	CCAGCTCGCATGCCTCAATGCGG	0.6	2557	CAG	80
cyaI2_S	TCTCGAACAGGGACGCGATGAGG	0.6	2818	CAG	88
cyaI2_S	CGAACAGGGACGCGATGAGGAGG	0.65	2818	CAG	88
cyaI2_S	AGCGCCCAACTGGCTGCGAGCGG	0.7	2863	CAA	90
cyaI2_S	ACTTGGTAACGCAGGTTCGTTGG	0.5	2893	CAG	91
cyaI2_S	CTCTCGCCGACGCGACGAGGCGG	0.75	3061	CGA	96
gene:SMa0466_S	AGCAGATTGAATTGGTCACGTGG	0.45	112	CAG	6
gene:SMa0466_S	GCAGATTGAATTGGTCACGTGGG	0.45	112	CAG	6
gene:SMa0466_S	CTCGTCCAGGAAGGACTGCTAGG	0.6	211	CAG	13
gene:SMa0466_S	CAGGAAGGACTGCTAGGCTTCGG	0.55	211	CAG	13
gene:SMa0466_S	CAGCTCGCGGACAAGAACATCGG	0.55	541	CAG	33
gene:SMa0466_S	ATGCAGCAAGGCGAGATCGACGG	0.55	733	CAG	45
gene:SMa0466_S	ATGCAGCAAGGCGAGATCGACGG	0.55	736	CAA	45
gene:SMa0466_S	ATCGACCAGTGGAAGGCGCTAGG	0.6	784	CAG	48
gene:SMa0466_S	CCTGGTCCAGGCACTCCTCAAGG	0.65	931	CAG	58
gene:SMa0466_S	CTGGTCCAGGCACTCCTCAAGGG	0.6	931	CAG	58
gene:SMa0466_S	CAGGCACTCCTCAAGGGCAACGG	0.6	931	CAG	58
gene:SMa0466_S	GCGCAGTCCAACCATCCCGACGG	0.65	1087	CAG	67
gene:SMa0467_S	GCATCGAGCCGCTCCATCGACGG	0.65	7	CGA	0
gene:SMa0467_S	CATCGAGCCGCTCCATCGACGGG	0.65	7	CGA	0
gene:SMa0467_S	ATTCATTGCTCGTGCAGTATGGG	0.4	259	CAG	25
gene:SMa0467_S	CAGGTGATCCGAGGCGACCTCGG	0.65	280	CAG	27
gene:SMa0469_S	CGCCGTTCCTCCAACGTCTTGGG	0.6	103	CAA	12
gene:SMa0469_S	TTCCTCCAACGTCTTGGGGTCGG	0.55	103	CAA	12
gene:SMa0469_S	CCTTCCCAAGACCACATTGCCGG	0.55	136	CAA	17
gene:SMa0469_S	CTTCCCAAGACCACATTGCCGGG	0.55	136	CAA	17
gene:SMa0469_S	CCAAGACCACATTGCCGGGACGG	0.6	136	CAA	17
gene:SMa0470_S	CCAGGAAAGTCCGCTCCTCAAGG	0.6	16	CAG	0
gene:SMa0470_S	GCATGCCATTCCAGCTGTCTGGG	0.55	463	CAG	25
gene:SMa0470_S	CCAGCGCGTCGCACTTGCCGCGG	0.75	484	CAG	26
gene:SMa0470_S	TATCCAGCGCGAACGAAACATGG	0.5	604	CAG	32
gene:SMa0470_S	GCGAAGCAGATTTGCCGCGCCGG	0.65	889	CAG	48
gene:SMa0470_S	TATCCGTCAGGACGAGATTCAGG	0.5	958	CAG	52
gene:SMa0470_S	ATCCGTCAGGACGAGATTCAGGG	0.5	958	CAG	52
gene:SMa0470_S	AACGATTCAGATGATCTTCCAGG	0.4	1315	CAG	71
gene:SMa0470_S	CAGGCCCTGCGCGAAGCGCTCGG	0.75	1369	CAG	74
gene:SMa0470_S	CAAGCCCAGCGCCACAGGAACGG	0.65	1423	CAG	77
gene:SMa0470_S	CGCAGGTGCTCAATCTATTCAGG	0.5	1606	CAG	87
gene:SMa0471_S	TCAGACTCGAATCGATGCCGAGG	0.55	22	CAG	7
gene:SMa0471_S	TCAGACTCGAATCGATGCCGAGG	0.55	28	CGA	9
gene:SMa0471_S	CTGTTCGAATCCTGTTAACTCGG	0.4	103	CGA	33
gene:SMa0471_S	TCGAATCCTGTTAACTCGGACGG	0.45	103	CGA	33
gene:SMa0471_S	ATGCGCACTTTCGAGAGCGCCGG	0.6	259	CGA	83
gene:SMa0471_S	GCACTTTCGAGAGCGCCGGGCGG	0.7	259	CGA	83
gene:SMa0473_S	CTCGAGAGCTTGTTATCCCTCGG	0.5	172	CGA	58
gene:SMa0473_S	CGAATTCTGCGTGTCCTGCACGG	0.55	235	CGA	79
gene:SMa0473_S	TCCTGCACGGCGCCCAGAAGTGG	0.7	262	CAG	89
gene:SMa0475_S	GCGCCAAGAACGCACCGTCCAGG	0.7	7	CAA	0
gene:SMa0475_S	CGCCAAGAACGCACCGTCCAGGG	0.65	7	CAA	0
gene:SMa0475_S	CGTCCGATCTGCGCCGACAGGGG	0.7	139	CGA	15
gene:SMa0475_S	TCTGCGCCGACAGGGGGTCACGG	0.7	139	CGA	15
gene:SMa0475_S	CGACAGGGGGTCACGGAAACTGG	0.65	139	CGA	15
gene:SMa0475_S	CGACAGGGGGTCACGGAAACTGG	0.65	142	CAG	15
gene:SMa0475_S	TGGCCGGCAGGGTTTGCCGTCGG	0.7	166	CAG	18
gene:SMa0475_S	CCGGCAGGGTTTGCCGTCGGAGG	0.75	166	CAG	18
gene:SMa0475_S	GCAGGGTTTGCCGTCGGAGGCGG	0.7	166	CAG	18
gene:SMa0475_S	GTACCGCCAGTTGAGCTACGAGG	0.6	220	CAG	24
gene:SMa0475_S	CCAGTTGAGCTACGAGGAGTTGG	0.55	220	CAG	24
gene:SMa0475_S	TGGCCAGCGCCCGGCAAGAAAGG	0.7	394	CAA	43
gene:SMa0475_S	CGGCAAGAAAGGTTGGAGAGCGG	0.55	394	CAA	43
gene:SMa0475_S	TCTGCAGCAGGCGGATTCGCTGG	0.65	517	CAG	57
gene:SMa0475_S	TCTGCAGCAGGCGGATTCGCTGG	0.65	520	CAG	57
gene:SMa0475_S	CTGCAGCAGGCGGATTCGCTGGG	0.65	517	CAG	57
gene:SMa0475_S	CTGCAGCAGGCGGATTCGCTGGG	0.65	520	CAG	57
gene:SMa0475_S	GGCGGCACAGTTGCCGCTGGCGG	0.75	691	CAG	76
gene:SMa0475_S	GCACAGTTGCCGCTGGCGGCAGG	0.75	691	CAG	76
gene:SMa0475_S	AGATCATCGCCCAGACCGAGCGG	0.6	778	CAG	86
gene:SMa0475_S	CATCGCCCAGACCGAGCGGCGGG	0.75	778	CAG	86
gene:SMa0475_S	GCAGCCGCGAACGTCGATTACGG	0.6	886	CGA	98
gene:SMa0476_S	CCTGCGCCAGGCCAAGGCCTGGG	0.75	94	CAG	26
gene:SMa0476_S	CTGCGCCAGGCCAAGGCCTGGGG	0.75	94	CAG	26
gene:SMa0476_S	ATCGAAAGCTCAGAAACTTCCGG	0.4	184	CGA	51
gene:SMa0476_S	TCGAAAGCTCAGAAACTTCCGGG	0.45	184	CGA	51
gene:SMa0478_S	CCAGACGCTCCCCACCCCGAAGG	0.75	109	CAG	9
gene:SMa0478_S	CGAAGGCCAAGGGCATACCCTGG	0.65	205	CAA	16
gene:SMa0478_S	AGGCCAAGGGCATACCCTGGTGG	0.65	205	CAA	16
gene:SMa0478_S	TCGTCATCTCCCAACCTTTCTGG	0.5	295	CAA	24
gene:SMa0478_S	CATCTCCCAACCTTTCTGGCCGG	0.55	295	CAA	24
gene:SMa0478_S	CTGCAGGCCGCGATCGACCGCGG	0.75	397	CAG	32
gene:SMa0478_S	TCGTACCAGTGGGTCGTAAAAGG	0.5	517	CAG	42
gene:SMa0478_S	TACCAGTGGGTCGTAAAAGGTGG	0.5	517	CAG	42
gene:SMa0478_S	TGCGCGATCCTATGACATCGAGG	0.55	562	CGA	46
gene:SMa0478_S	GCGCGATCCTATGACATCGAGGG	0.55	562	CGA	46
gene:SMa0478_S	CCATCAGACGGCGGCGGAAATGG	0.65	724	CAG	60
gene:SMa0478_S	GGCCAACTCGCCGGCTATGCCGG	0.7	910	CAA	75
gene:SMa0478_S	CGCGAGAGATTCTCGAATGCTGG	0.55	1054	CGA	87
gene:SMa0483_S	CCATGCAATTTCTTCGCGCGCGG	0.55	13	CAA	1
gene:SMa0483_S	TGCAATTTCTTCGCGCGCGGAGG	0.6	13	CAA	1
gene:SMa0483_S	CCATTCCGACATGCCGACGCTGG	0.65	82	CGA	8
gene:SMa0483_S	GCGACAAACGATCAGCAGCGCGG	0.6	211	CGA	22
gene:SMa0483_S	GCGACAAACGATCAGCAGCGCGG	0.6	214	CAA	23
gene:SMa0483_S	ACAAACGATCAGCAGCGCGGCGG	0.6	214	CAA	23
gene:SMa0483_S	CAAACGATCAGCAGCGCGGCGGG	0.65	214	CAA	23
gene:SMa0483_S	GCATAACCGACTGGCAAGGGCGG	0.6	835	CAA	90
gene:SMa0483_S	CCGACACGTGCTCGAGATATTGG	0.55	901	CGA	97
thrC2_S	CTGCAGGGCTTTGCAGCCGATGG	0.65	64	CAG	4
thrC2_S	TGCAGGGCTTTGCAGCCGATGGG	0.6	64	CAG	4
thrC2_S	GCAGGGCTTTGCAGCCGATGGGG	0.65	64	CAG	4
thrC2_S	CAGGGCTTTGCAGCCGATGGGGG	0.65	64	CAG	4
thrC2_S	TCGAATTCCGGTGATCGACCAGG	0.55	103	CGA	7
thrC2_S	GATCGACCAGGAGCAGCTGCAGG	0.65	121	CAG	8
thrC2_S	TCAAGACCTCGCCTTCGAACTGG	0.55	157	CAA	10
thrC2_S	GACCCAGTCCTTCAAGGACATGG	0.55	337	CAG	23
thrC2_S	CAGGTGGTCGACTATCTTCTCGG	0.5	373	CAG	25
thrC2_S	ACTATCTTCTCGGGCAGCGTCGG	0.55	397	CAG	27
thrC2_S	GCAAACAGCGCATCGATTGCTGG	0.55	478	CAG	32
thrC2_S	AGCGCCAGATGACCACATTGAGG	0.55	538	CAG	36
thrC2_S	GCGCCAGATGACCACATTGAGGG	0.55	538	CAG	36
thrC2_S	CCAGATGACCACATTGAGGGCGG	0.55	538	CAG	36
thrC2_S	CGGCAGGTCGCACGCAGAAGAGG	0.7	1432	CAG	98
gene:SMa0486_S	ACTGCCAAAATATTGTCGCATGG	0.4	463	CAA	48
gene:SMa0486_S	CTGCCAAAATATTGTCGCATGGG	0.4	463	CAA	48
gene:SMa0486_S	TGCCAAAATATTGTCGCATGGGG	0.4	463	CAA	48
gene:SMa0486_S	GCAGCCGGGCACCCACATCACGG	0.7	640	CAG	67
gene:SMa0486_S	CTCGAGCAGTGCCTGTCGCGCGG	0.7	748	CAG	78
gene:SMa0486_S	GCCGCGCAGGTACGTGAGCTCGG	0.7	808	CAG	84
gene:SMa0486_S	GCGCAGGTACGTGAGCTCGGCGG	0.7	808	CAG	84
gene:SMa0486_S	GCCAGATACGCGCCGGTACGCGG	0.7	829	CAG	87
gene:SMa0486_S	CCAGATACGCGCCGGTACGCGGG	0.7	829	CAG	87
gene:SMa0486_S	CACTTCACAGGACCAAATTACGG	0.4	862	CAG	90
gene:SMa0486_S	GGATATCCAAATCGCAAAAGCGG	0.4	913	CAA	96
gene:SMa0489_S	GATGATTCAGCTGATTGGCGTGG	0.5	46	CAG	5
gene:SMa0489_S	ATGATTCAGCTGATTGGCGTGGG	0.45	46	CAG	5
gene:SMa0489_S	GCTCAAGCAAGTTAGTCTCGAGG	0.5	94	CAA	12
gene:SMa0489_S	AGCGGACGAATCATAATCGACGG	0.45	208	CGA	27
gene:SMa0489_S	GACGAATCATAATCGACGGCCGG	0.5	208	CGA	27
gene:SMa0489_S	ACGAATCATAATCGACGGCCGGG	0.5	208	CGA	27
gene:SMa0489_S	TTTGAAGCGAGTGAAGATCCCGG	0.45	406	CGA	52
gene:SMa0489_S	GCGAGTGAAGATCCCGGAACAGG	0.6	406	CGA	52
gene:SMa0489_S	GGAACAGGCCAGCAAATACCCGG	0.55	424	CAG	55
gene:SMa0489_S	GGCGGCCAGCTGATCGAGGAAGG	0.7	676	CAG	88
gene:SMa0492_S	CCAGCTATTGCTGCTCTCCCTGG	0.6	64	CAG	9
gene:SMa0492_S	ACGGGTTGCCCCAGTTCGAATGG	0.6	232	CAG	33
gene:SMa0492_S	CTACCAAGTATTTCTCTCACTGG	0.4	580	CAA	84
gene:SMa0492_S	CCAACGATCGGTGAAGCGCCTGG	0.65	631	CAA	92
gene:SMa0492_S	CCAACGATCGGTGAAGCGCCTGG	0.65	634	CGA	92
gene:SMa0492_S	ACGATCGGTGAAGCGCCTGGAGG	0.65	634	CGA	92
gene:SMa0493_S	CGAATTGCCCTCCCGCCCTTCGG	0.65	454	CGA	64
gene:SMa0493_S	AAAGCAGGCCGCCAGCACGACGG	0.65	556	CAG	79
gene:SMa0493_S	AAGCAGGCCGCCAGCACGACGGG	0.7	556	CAG	79
gene:SMa0493_S	CGAACAGACATATTCAGCGGAGG	0.5	682	CAG	97
gene:SMa0495_S	AACTGGCAAACGTCCCTCACCGG	0.55	22	CAA	2
gene:SMa0495_S	TCGAGTATGTCTGCCAGGAATGG	0.5	220	CAG	26
gene:SMa0495_S	TCCAGATCCACGATGACGCCTGG	0.6	787	CAG	96
gene:SMa0495_S	CCAGATCCACGATGACGCCTGGG	0.6	787	CAG	96
gene:SMa0496_S	AAAGACCAGGAATTGGGAAAAGG	0.4	16	CAG	2
gene:SMa0496_S	CAGGAATTGGGAAAAGGCATAGG	0.45	16	CAG	2
gene:SMa0496_S	ACAGAAGAAGGAACTCGTGCAGG	0.5	508	CAG	75
gene:SMa0496_S	GTGCAGGCTCTCGCCGACGATGG	0.7	526	CAG	78
gene:SMa0496_S	CATATGTCGACTCCTCGGTATGG	0.5	583	CGA	87
gene:SMa0496_S	ATATGTCGACTCCTCGGTATGGG	0.45	583	CGA	87
gene:SMa0496_S	GTCGACTCCTCGGTATGGGCCGG	0.65	583	CGA	87
gene:SMa0496_S	TCGACTCCTCGGTATGGGCCGGG	0.65	583	CGA	87
gene:SMa0498_S	TCAGCTGCGCAGCTTCAATGCGG	0.55	46	CAG	5
gene:SMa0498_S	GCCAGCCTACGGTTTCTTACCGG	0.55	91	CAG	10
gene:SMa0498_S	CGCTCTTCGTGCGCCAAAGGCGG	0.65	157	CAA	17
gene:SMa0498_S	GCAACTTGTGCTGACCAGCGAGG	0.6	166	CAA	18
gene:SMa0498_S	CAACTTGTGCTGACCAGCGAGGG	0.55	166	CAA	18
gene:SMa0498_S	TCAACTCTCTGAGGGGCTGCTGG	0.6	406	CAA	45
gene:SMa0498_S	GCAGACGATCGTCTCCGACGAGG	0.65	532	CAG	59
gene:SMa0498_S	GGCTGCTTCAAGAGCAGATTCGG	0.5	742	CAG	82
gene:SMa0498_S	CTTCAAGAGCAGATTCGGCACGG	0.5	736	CAA	81
gene:SMa0498_S	TTCAAGAGCAGATTCGGCACGGG	0.5	736	CAA	81
gene:SMa0498_S	CAATACAGGTTCTGAAGACCCGG	0.45	763	CAG	84
gene:SMa0498_S	GGTCTCTCAGATGATCCGCAAGG	0.55	856	CAG	95
gene:SMa0499_S	ACTCAGGACGCCCACCTGCGCGG	0.7	190	CAG	30
gene:SMa0499_S	TCCGTCAGGCCGACCATGCCTGG	0.7	523	CAG	82
gene:SMa0499_S	GTCAGGCCGACCATGCCTGGTGG	0.7	523	CAG	82
gene:SMa0501_S	CGCAAATCGTCAGCGGATTGTGG	0.55	46	CAA	6
gene:SMa0501_S	CAGATCTTCGTGATCTTCTTCGG	0.4	214	CAG	31
gene:SMa0503_S	CAAGGCGCAGTGGGAGAGTGCGG	0.65	343	CAG	52
gene:SMa0506_S	ATGAGGAGATGCAGCCGGACGGG	0.6	172	CAG	21
gene:SMa0506_S	GGAGATGCAGCCGGACGGGCTGG	0.75	172	CAG	21
gene:SMa0506_S	TCTGGCCAGGTCGATGCCATCGG	0.6	553	CAG	69
gene:SMa0506_S	CAGGAGCGCTATCCCGACCGCGG	0.7	598	CAG	74
gene:SMa0506_S	CTCCAGAGCTTCTACGGCGTCGG	0.6	646	CAG	80
gene:SMa0506_S	TCCAGAGCTTCTACGGCGTCGGG	0.6	646	CAG	80
gene:SMa0506_S	TCTTCGTCCACAAGCAGAGCGGG	0.55	727	CAG	91
gene:SMa0506_S	CCACAAGCAGAGCGGGGAGTTGG	0.65	727	CAG	91
gene:SMa0506_S	CACAAGCAGAGCGGGGAGTTGGG	0.6	727	CAG	91
gene:SMa0508_S	AATATTCGAAAGAGCTTCGGTGG	0.4	28	CGA	3
gene:SMa0508_S	ATATTCGAAAGAGCTTCGGTGGG	0.4	28	CGA	3
gene:SMa0508_S	CCACCGAATGTCGCGCAAACCGG	0.6	196	CGA	26
gene:SMa0508_S	CCGGTCCAGGTGAAGGGAATCGG	0.6	316	CAG	43
gene:SMa0508_S	CCAGGTGAAGGGAATCGGCAAGG	0.6	316	CAG	43
gene:SMa0508_S	ACTTCGAGCCTTCCTCCACGCGG	0.6	703	CGA	96
gene:SMa0510_S	CTGCAGCCGCACATGGCCTCCGG	0.7	835	CAG	88
idnD_S	TCCAGGGCGCCTTTCGCGAGCGG	0.7	364	CAG	35
idnD_S	AGCCAGTGCGTGAAGGCCGAAGG	0.65	403	CAG	39
idnD_S	GCCAGTGCGTGAAGGCCGAAGGG	0.65	403	CAG	39
idnD_S	ATCCAGGCACTGCGCCCGCGCGG	0.75	760	CAG	73
idnD_S	ATCGTCCAGCTCGGTCTTGGCGG	0.6	790	CAG	76
idnO1_S	CAACATCGCCAGCGTCCAGACGG	0.6	418	CAG	51
idnO1_S	TGCCGTCGGCAACCTGACCAAGG	0.65	481	CAG	59
idnO1_S	GCCGTCGGCAACCTGACCAAGGG	0.65	481	CAG	59
idnO1_S	GGCCTGCATCTTCCTGTCCTCGG	0.6	673	CAG	83
idnK_S	TCGACGGGGAATCGTCCTGATGG	0.6	19	CGA	3
idnK_S	CGACGGGGAATCGTCCTGATGGG	0.6	19	CGA	3
idnK_S	CGAAGGCTCGCGGCCCCTGACGG	0.75	208	CGA	40
gene:SMa0516_S	GTGCAGGCACTGGTGGACAAAGG	0.6	115	CAG	12
gene:SMa0516_S	CCAGGCCGTCTTCGGTGACGCGG	0.7	220	CAG	24
gene:SMa0516_S	CAGGCCGTCTTCGGTGACGCGGG	0.7	220	CAG	24
gene:SMa0516_S	CAAGCAACTGGCGGCGGACGCGG	0.7	313	CAA	35
gene:SMa0516_S	AACCAGGTACTCTGCGGCCTCGG	0.6	526	CAG	59
gene:SMa0516_S	CACCCAGCTCGCGCTAGATGCGG	0.65	571	CAG	64
gene:SMa0516_S	ACCCAGCTCGCGCTAGATGCGGG	0.65	571	CAG	64
gene:SMa0516_S	ATCCCGCAGGCGCTAATGGGCGG	0.65	613	CAG	69
gene:SMa0516_S	TCCCGCAGGCGCTAATGGGCGGG	0.7	613	CAG	69
gene:SMa0516_S	CGCAGGCGCTAATGGGCGGGAGG	0.75	613	CAG	69
gene:SMa0516_S	GCAGGCGCTAATGGGCGGGAGGG	0.7	613	CAG	69
gene:SMa0516_S	CACCGAATGCTGACGGCTGCCGG	0.65	799	CGA	89
gene:SMa0516_S	ACCGAATGCTGACGGCTGCCGGG	0.65	799	CGA	89
gene:SMa0516_S	CGAGGATCAGGCGGCGCTGATGG	0.7	835	CAG	94
gene:SMa0520_S	TCCCGACTTGCGCGCAAGCTCGG	0.65	157	CGA	18
gene:SMa0520_S	CGGGTTTCGACACGCAATCCGGG	0.6	199	CGA	23
gene:SMa0520_S	GCTCGTCCAGCAGGAAATCGAGG	0.6	304	CAG	36
gene:SMa0520_S	CGCTGAGCAGATCCTGTCCATGG	0.6	514	CAG	60
gene:SMa0520_S	GCTGAGCAGATCCTGTCCATGGG	0.55	514	CAG	60
gene:SMa0520_S	CTGAGCAGATCCTGTCCATGGGG	0.55	514	CAG	60
gene:SMa0520_S	GCAGATCCTGTCCATGGGGCCGG	0.65	514	CAG	60
gene:SMa0520_S	ATCGAGCGAGCAGGAAAGGTTGG	0.55	598	CGA	70
gene:SMa0520_S	CCAGACGCTGACGGTGCCCATGG	0.7	715	CAG	84
gene:SMa0520_S	GAACAATTGGGAGAACTGATCGG	0.4	805	CAA	95
gene:SMa0520_S	AACAATTGGGAGAACTGATCGGG	0.4	805	CAA	95
gene:SMa0520_S	ACAATTGGGAGAACTGATCGGGG	0.45	805	CAA	95
gene:SMa0522_S	TTTGGCGCAGAAGGAAGGCAAGG	0.55	106	CAG	14
gene:SMa0522_S	GCAGAAGGAAGGCAAGGTGACGG	0.55	106	CAG	14
gene:SMa0522_S	GCGAGTGGAAAAGGCATTCGAGG	0.55	154	CGA	21
gene:SMa0522_S	TGCCCAACGCCTTTCGACCAAGG	0.6	403	CAA	55
gene:SMa0522_S	GCTTCAGCGTGGTGATTATCTGG	0.5	529	CAG	72
gene:SMa0522_S	GACGGACGATGTGAATGCGGCGG	0.6	706	CGA	96
gene:SMa0522_S	GACGATGTGAATGCGGCGGTTGG	0.6	706	CGA	96
gene:SMa0523_S	GGTCAGGATCAGCCGCCCGTCGG	0.7	28	CAG	6
gene:SMa0523_S	TTCCGACCGACGCGACAATGAGG	0.6	67	CGA	16
gene:SMa0523_S	CCGACGCGACAATGAGGACGAGG	0.65	67	CGA	16
gene:SMa0523_S	CGACGCGACAATGAGGACGAGGG	0.6	67	CGA	16
gene:SMa0525_S	GTCTCGAAATCGCTCGTTCAAGG	0.5	76	CGA	4
gene:SMa0525_S	CCGACGCACGATTGGCCTTCTGG	0.65	367	CGA	20
gene:SMa0525_S	AGGCCAGATTGGTTTCCTTGAGG	0.5	469	CAG	25
gene:SMa0525_S	GGCCAGATTGGTTTCCTTGAGGG	0.5	469	CAG	25
gene:SMa0525_S	GCCAGATTGGTTTCCTTGAGGGG	0.5	469	CAG	25
gene:SMa0525_S	GCTGCGCAGATGACGGGCGCCGG	0.75	631	CAG	34
gene:SMa0525_S	CGCAGATGACGGGCGCCGGACGG	0.75	631	CAG	34
gene:SMa0525_S	GCGATTGCCGTTGTTCGTTGCGG	0.55	976	CGA	54
gene:SMa0525_S	TGCCGTGCAGACCGGACGCGCGG	0.75	1453	CAG	80
gene:SMa0525_S	TGCAGGCCAAGTCACAGCCGTGG	0.65	1774	CAG	98
gene:SMa0525_S	TGCAGGCCAAGTCACAGCCGTGG	0.65	1786	CAG	98
gene:SMa0526_S	TCTCCGATGGTGGGCGAGGCTGG	0.7	208	CGA	19
gene:SMa0526_S	TCTTCCAGTCATATGCGCTCTGG	0.5	256	CAG	24
gene:SMa0526_S	TCAGGTCGAGGCCATGACCATGG	0.6	592	CAG	56
gene:SMa0526_S	ATCGAGCAGTTCGGCAGTCCCGG	0.6	652	CAG	62
gene:SMa0526_S	TCGAGCAGTTCGGCAGTCCCGGG	0.65	652	CAG	62
gene:SMa0526_S	CGAGCAGTTCGGCAGTCCCGGGG	0.7	652	CAG	62
gene:SMa0527_S	CTGCAGGGGCAGGCTGACATTGG	0.65	61	CAG	10
gene:SMa0527_S	GCAGGCTGACATTGGACTTTCGG	0.5	67	CAG	11
gene:SMa0527_S	TTCGGCACGAGGCGAGGCGCAGG	0.75	91	CGA	15
gene:SMa0527_S	GAAGATCAGGATGCCTATCTTGG	0.45	292	CAG	48
gene:SMa0527_S	ATCAGGATGCCTATCTTGGCTGG	0.5	292	CAG	48
gene:SMa0527_S	GGTGGCAGGAATTCCGTGACCGG	0.6	352	CAG	58
gene:SMa0527_S	GTGGCAGGAATTCCGTGACCGGG	0.6	352	CAG	58
gene:SMa5025_S	GCAGGCACAAGCCGCATCCCAGG	0.7	175	CAG	40
gene:SMa5025_S	GCAGGCACAAGCCGCATCCCAGG	0.7	181	CAA	41
gene:SMa5025_S	GGCACAAGCCGCATCCCAGGCGG	0.7	181	CAA	41
gene:SMa5025_S	TCCCAGGCGGAGATCGGATCCGG	0.65	193	CAG	44
gene:SMa5025_S	CTTGCGCCAGGTTGCCGCTGAGG	0.7	229	CAG	53
gene:SMa5025_S	CAGGGGCAACTGCTCATCGACGG	0.6	373	CAG	86
gene:SMa5025_S	CAGGGGCAACTGCTCATCGACGG	0.6	379	CAA	87
gene:SMa5025_S	GGGCAACTGCTCATCGACGGCGG	0.65	379	CAA	87
gene:SMa0535_S	GTGCGACCAAATCGCGCCGCGGG	0.7	52	CAA	21
gene:SMa0535_S	CGCCAGGTCGCTTCCGTTCCCGG	0.7	175	CAG	72
gene:SMa0537_S	GGTGGGGCAATTGCAGCGCGAGG	0.7	127	CAA	30
gene:SMa0537_S	GTGGGGCAATTGCAGCGCGAGGG	0.65	127	CAA	30
gene:SMa0537_S	GCAATTGCAGCGCGAGGGCAAGG	0.65	127	CAA	30
gene:SMa0537_S	GCAATTGCAGCGCGAGGGCAAGG	0.65	133	CAG	32
gene:SMa0538_S	CAGGCCGTGCTCATCTTCCCCGG	0.65	85	CAG	23
gene:SMa0538_S	GAACGATCAGCCAACCGCCGAGG	0.65	268	CAG	73
gene:SMa0538_S	CGATCAGCCAACCGCCGAGGCGG	0.7	268	CAG	73
gene:SMa0543_S	TGCGGGACGCGTCCCGAGATCGG	0.7	262	CGA	44
gene:SMa0543_S	CGTCCCGAGATCGGCGAGCGCGG	0.75	262	CGA	44
gene:SMa0543_S	CGTCCCGAGATCGGCGAGCGCGG	0.75	271	CGA	45
gene:SMa0543_S	GCGCGGCGACCTTCTCGATTTGG	0.65	280	CGA	47
gene:SMa0543_S	CTTCTCGATTTGGCTGCCAGCGG	0.55	289	CGA	48
gene:SMa0543_S	CTCGATTTGGCTGCCAGCGGCGG	0.65	289	CGA	48
gene:SMa0543_S	CTCGATTTGGCTGCCAGCGGCGG	0.65	301	CAG	50
gene:SMa0543_S	CGGCTCACAGATGGCGACGCAGG	0.7	343	CAG	58
gene:SMa0543_S	GCGACGCAGGACAAGCGCGGTGG	0.75	355	CAG	60
gene:SMa0543_S	CAGGACAAGCGCGGTGGTAACGG	0.6	355	CAG	60
gene:SMa0543_S	GCATCAAGCTGCCTTCGATGCGG	0.55	547	CAA	92
gene:SMa0543_S	TCAAGCTGCCTTCGATGCGGTGG	0.6	547	CAA	92
gene:SMa0545_S	CGGCGCAGAGGACCGGATCAAGG	0.7	316	CAG	71
gene:SMa0548_S	AAGATCCGAGCGGCCCGCCATGG	0.7	61	CGA	25
gene:SMa0548_S	GCGCCAGGCCTTGGCAAGCGAGG	0.75	115	CAG	47
gene:SMa0548_S	CGCCAGGCCTTGGCAAGCGAGGG	0.7	115	CAG	47
gene:SMa0548_S	CAGGCCTTGGCAAGCGAGGGCGG	0.7	115	CAG	47
gene:SMa0551_S	GCCTCGACCATCAGCCCGGCTGG	0.75	85	CAG	6
gene:SMa0551_S	CATCAGCCCGGCTGGAAAAAAGG	0.55	85	CAG	6
gene:SMa0551_S	ATCAGCCCGGCTGGAAAAAAGGG	0.5	85	CAG	6
gene:SMa0551_S	CTGCTGTCAATCTACGTTCGAGG	0.5	580	CAA	44
gene:SMa0551_S	CTGTCAATCTACGTTCGAGGTGG	0.5	580	CAA	44
gene:SMa0551_S	CGGCGAGCGGGCTTGCGTCTCGG	0.75	805	CGA	62
gene:SMa0551_S	ATGCAGATCGGGCTCATGCTAGG	0.55	868	CAG	67
gene:SMa0551_S	GCGCGAGGCCGCCCAGATCTCGG	0.75	967	CGA	74
gene:SMa0551_S	CTCACCATCTCGGCCAAGTGAGG	0.6	1051	CAA	81
gene:SMa0551_S	CAAGTGAGGGACCCCATCGCTGG	0.65	1051	CAA	81
gene:SMa0551_S	CGGAGCCCAGTTCGAGAGACTGG	0.65	1195	CAG	92
gene:SMa0551_S	AGCCCAGTTCGAGAGACTGGTGG	0.6	1195	CAG	92
gene:SMa0551_S	CCCAGTATCCGCGCCGTACATGG	0.65	1216	CAG	94
gene:SMa0552_S	GAACGGCCGAATCGATGAGTTGG	0.55	82	CGA	16
gene:SMa0552_S	CGGCCGAATCGATGAGTTGGTGG	0.6	82	CGA	16
gene:SMa0552_S	CGAATCGATGAGTTGGTGGTAGG	0.5	82	CGA	16
gene:SMa0552_S	CGGCAGATTATCGACGCCAGCGG	0.6	130	CAG	26
gene:SMa0552_S	TCGCGAACGACATTGTAGAGGGG	0.5	448	CGA	91
gene:SMa0552_S	CGCGAACGACATTGTAGAGGGGG	0.55	448	CGA	91
gene:SMa0552_S	GAACGACATTGTAGAGGGGGAGG	0.55	448	CGA	91
gene:SMa0554_S	GAGCAACTTGACCTCCTGCTTGG	0.55	16	CAA	2
gene:SMa0554_S	ATCCTGAGGGCCAGTTCGTCTGG	0.6	106	CAG	13
gene:SMa0554_S	TTCGCAGTGGCAGGCTGAGCTGG	0.65	232	CAG	29
gene:SMa0554_S	GTGGCAGGCTGAGCTGGAGCAGG	0.7	238	CAG	29
gene:SMa0554_S	CAGGCTGAGCTGGAGCAGGAAGG	0.65	238	CAG	29
gene:SMa0554_S	GGAGCAGGAAGGCTTCGACGCGG	0.65	253	CAG	31
gene:SMa0554_S	GGGAGCTTGAACAGCCTGCACGG	0.6	400	CAG	50
gene:SMa0554_S	CTTGAACAGCCTGCACGGCTTGG	0.6	400	CAG	50
gene:SMa0554_S	GAACAGCCTGCACGGCTTGGAGG	0.65	400	CAG	50
gene:SMa0554_S	CTGGCAACTGCTCGAGGGGATGG	0.65	445	CAA	55
gene:SMa0554_S	CGACCAATACCTCGCCGCGCTGG	0.7	496	CAA	62
gene:SMa0554_S	GAGCAAACCGCTGAGGTGCTCGG	0.6	718	CAA	89
gene:SMa0557_S	GACGGTCAGGTGGCGTTCAACGG	0.6	664	CAG	74
gene:SMa0557_S	GCAGATCGTGAAAGCCGCCCTGG	0.65	688	CAG	77
gene:SMa0557_S	TTGTGCAGATCCTAGACGACTGG	0.5	778	CAG	87
gene:SMa0558_S	CGTCCAACAGGTCGTCGCACAGG	0.65	58	CAA	14
gene:SMa0558_S	CGTCCAACAGGTCGTCGCACAGG	0.65	61	CAG	15
gene:SMa0558_S	CCAACAGGTCGTCGCACAGGAGG	0.65	58	CAA	14
gene:SMa0558_S	CCAACAGGTCGTCGCACAGGAGG	0.65	61	CAG	15
[truncated: 7,489 more rows]

## Sheet: pSymB
Supplementary Table S5: sgRNAs containing iSTOP targetable sites in forward strands of the genome (pSymB)
gene	sgRNA sequence (5'-3')	GC content of sgRNA	Cs_position	iSTOP codon	iSTOP position in gene body (%)
lacE_S	GTCGAGCAGAAGCTGCAGACCGG	0.6	223	CAG	17
lacE_S	TCGAGCAGAAGCTGCAGACCGGG	0.6	223	CAG	17
lacE_S	TCGAGCAGAAGCTGCAGACCGGG	0.6	232	CAG	18
lacE_S	CTGCAGACCGGGCTTTCGTCAGG	0.65	232	CAG	18
lacE_S	AGACATGCAGGATCTCACCTGGG	0.5	499	CAG	39
lacE_S	AAGCAGGTCGAAGAGAAGACCGG	0.5	538	CAG	42
lacE_S	GCATCATCATGCAATCGGCCGGG	0.55	613	CAA	48
lacE_S	TCATGCAATCGGCCGGGCAATGG	0.6	613	CAA	48
lacE_S	CGGGCAATGGTATTTCGATAAGG	0.45	625	CAA	49
lacE_S	AAGGCGCAGCCGGACCAGTCCGG	0.7	826	CAG	64
lacE_S	GCCGGACCAGTCCGGCAACTGGG	0.7	835	CAG	65
lacE_S	CCGGACCAGTCCGGCAACTGGGG	0.7	835	CAG	65
lacE_S	TTTCTATCAGAAGATCCTGCAGG	0.4	1003	CAG	78
lacE_S	ATCAGAAGATCCTGCAGGACCGG	0.5	1003	CAG	78
lacE_S	ATCAGAAGATCCTGCAGGACCGG	0.5	1015	CAG	79
lacE_S	TCAGAAGATCCTGCAGGACCGGG	0.55	1003	CAG	78
lacE_S	CAGAAGATCCTGCAGGACCGGGG	0.6	1003	CAG	78
lacE_S	CTGCAGGACCGGGGTGCAGTCGG	0.7	1015	CAG	79
lacE_S	TCTGGCAGAACTTCTCCGACTGG	0.55	1108	CAG	86
lacE_S	GCAGAACTTCTCCGACTGGCTGG	0.6	1108	CAG	86
lacE_S	GCAACTGCCGGCCGTGACGCAGG	0.75	1192	CAA	93
lacE_S	CAACTGCCGGCCGTGACGCAGGG	0.7	1192	CAA	93
lacE_S	GCAGGGAACGCCGGTCGACGAGG	0.75	1210	CAG	94
lacE_S	GCTGCAGGCGATCGAGGCCGAGG	0.75	1237	CAG	97
lacF_S	GTTCGAGCGCGCCGCGGTATCGG	0.7	7	CGA	0
lacF_S	GGCCGATATTACGACGTCAATGG	0.5	28	CGA	3
lacF_S	TCGTGCAGTTCTTCGCAGCAAGG	0.55	865	CAG	96
lacF_S	CGTGCAGTTCTTCGCAGCAAGGG	0.55	865	CAG	96
lacG_S	CATGCAACGCCAGTTCGTCCAGG	0.6	778	CAA	94
lacG_S	ATGCAACGCCAGTTCGTCCAGGG	0.55	778	CAA	94
lacG_S	CCAGTTCGTCCAGGGCATGCTGG	0.65	784	CAG	95
lacG_S	CAGTTCGTCCAGGGCATGCTGGG	0.6	784	CAG	95
lacZ1_S	CCTACCAGAGGGTTCTTGCCTGG	0.6	172	CAG	7
lacZ1_S	CCGCAAGGGCTATCCTTCTCCGG	0.6	553	CAA	24
lacZ1_S	CCAGAGCCTCGCCTTTGAAATGG	0.55	643	CAG	28
lacZ1_S	CGCATTACCCGCAGTCGAAATGG	0.55	964	CAG	42
lacZ1_S	CGGCTGGCAGCATATCGGTGGGG	0.65	1033	CAG	45
lacZ1_S	CTGGCAGCATATCGGTGGGGAGG	0.65	1033	CAG	45
lacZ1_S	CGCCCGCAGCAGGAATGCACCGG	0.7	1339	CAG	59
lacZ1_S	GCCCGCAGCAGGAATGCACCGGG	0.7	1339	CAG	59
lacZ1_S	CTATGACCAGGAGCAGCGCCAGG	0.65	1426	CAG	62
lacZ1_S	GCCAGGCCGAGCATGTTCGCCGG	0.7	1438	CAG	63
lacZ1_S	CAGCCAGTGCGATCCCTCCGAGG	0.7	1633	CAG	72
lacZ1_S	CCAGCCTTTCCTGAACGATGCGG	0.55	2056	CAG	90
lacZ1_S	GTCCTCCAGGGCGGTTCCGCCGG	0.75	2134	CAG	94
lacK1_S	CAGCGCCAGCGCGTGGCGATCGG	0.75	412	CAG	38
lacK1_S	CAGCGCCAGCGCGTGGCGATCGG	0.75	418	CAG	38
lacK1_S	CCAGGCCTATGCGCGCCTGCCGG	0.75	754	CAG	70
gene:SM_b20003_S	CAATCAGCAAGCGGTGGACGCGG	0.6	166	CAG	21
gene:SM_b20003_S	CAATCAGCAAGCGGTGGACGCGG	0.6	169	CAA	21
gene:SM_b20003_S	CAGAGGGCGGTCCGGGACGAGGG	0.75	604	CAG	77
gstR_S	TGGATCGCTGGCAGGCGATGCGG	0.65	13	CAG	1
gstR_S	TTCGTGCAGGTGGTCGAAAGCGG	0.55	34	CAG	3
gstR_S	GTGCAGGTGGTCGAAAGCGGCGG	0.65	34	CAG	3
gstR_S	GCAGGTGCTTTGCGGCTCGCCGG	0.7	487	CAG	53
gstR_S	CGCAGGAGCTTGCCCGTCATCGG	0.65	544	CAG	60
gstR_S	CCGGTTTCAGTCCTACCAGGTGG	0.6	715	CAG	78
gst15_S	TGCCGTTCAGCGCTGGCTTTCGG	0.6	277	CAG	45
gst15_S	CGTTCAGCGCTGGCTTTCGGTGG	0.65	277	CAG	45
gst15_S	CGGCCAGATCGCCCATGGTCCGG	0.7	304	CAG	49
gst15_S	GAGCAGGAGCTGGAAGGCAGAGG	0.65	412	CAG	67
gene:SM_b20006_S	GCGAAATCGCCCTGCAGAAGCGG	0.6	91	CAG	9
gene:SM_b20006_S	CCTGCAGAAGCGGTTGGGTGTGG	0.65	91	CAG	9
gene:SM_b20006_S	ACCACCTGATCGACCAGCACCGG	0.6	163	CAG	17
gene:SM_b20006_S	GTCCGAAATACATCCAGCTCCGG	0.5	481	CAG	50
gene:SM_b20006_S	CAGCTCGACGTCTCCCATCGTGG	0.65	634	CAG	66
gene:SM_b20006_S	CCTCCTGCAGATGAGCGGCGAGG	0.7	808	CAG	84
katC_S	CATGACCAGAAAGCGACACGCGG	0.55	55	CAG	2
katC_S	CAGAAAGCGACACGCGGCAACGG	0.6	55	CAG	2
katC_S	GACCAGAACAGCCTGCGCGCCGG	0.7	154	CAG	7
katC_S	GCAGTCGGTCGTGTGGAACGAGG	0.65	778	CAG	36
katC_S	ATGTGGCAAGCCATCCAGTCCGG	0.55	850	CAA	40
katC_S	CATCCAGTCCGGCAACTTCCCGG	0.6	859	CAG	40
katC_S	CATGACGCAGAACGTGCCGCCGG	0.65	1060	CAG	50
katC_S	ATGACGCAGAACGTGCCGCCGGG	0.65	1060	CAG	50
katC_S	ATCTGGACACGCAGCTGAAGCGG	0.55	1135	CAG	53
katC_S	GACACGCAGCTGAAGCGGCTCGG	0.65	1135	CAG	53
katC_S	TCCCTTCCAGCACTTTCAGCAGG	0.55	1201	CAG	56
katC_S	TTCCAGCACTTTCAGCAGGACGG	0.5	1201	CAG	56
katC_S	CTTTCAGCAGGACGGCCACATGG	0.6	1210	CAG	57
katC_S	CTTTCAGCAGGACGGCCACATGG	0.6	1213	CAG	57
katC_S	GAACTACCAGCCCAATTCCTGGG	0.5	1261	CAG	59
katC_S	AACTACCAGCCCAATTCCTGGGG	0.5	1261	CAG	59
katC_S	CCAGCCCAATTCCTGGGGCGAGG	0.7	1261	CAG	59
katC_S	CAGCCCAATTCCTGGGGCGAGGG	0.65	1261	CAG	59
katC_S	CCGACCATTACAGCCAGGCCCGG	0.65	1384	CAG	65
katC_S	CCAGGACCTCGACCCGTCGCCGG	0.75	1600	CAG	75
katC_S	CCCTCAGCATCATCCAGCGTGGG	0.6	1636	CAG	77
katC_S	GCCCACCAGATGCTCGACGGCGG	0.7	1816	CAG	85
gene:SM_b20008_S	GCGATCCGCGACCGAGCTTCCGG	0.7	109	CGA	10
gene:SM_b20008_S	CGATCCGCGACCGAGCTTCCGGG	0.7	109	CGA	10
gene:SM_b20008_S	CATGGCAGTATGAGCCGAAGTGG	0.55	145	CAG	13
gene:SM_b20008_S	ATGGCAGTATGAGCCGAAGTGGG	0.5	145	CAG	13
gene:SM_b20008_S	CAGTATGAGCCGAAGTGGGACGG	0.55	145	CAG	13
gene:SM_b20008_S	CCTGCAGATGCGCCTGCATCCGG	0.65	349	CAG	32
gene:SM_b20008_S	GCAGATGCGCCTGCATCCGGCGG	0.7	349	CAG	32
gene:SM_b20008_S	TCGCGTGCAGAAGCTCTCGCAGG	0.65	382	CAG	35
gene:SM_b20008_S	CCAACCAGCTCGAAGCATTGCGG	0.55	835	CAG	78
gene:SM_b20008_S	CAACCAGCTCGAAGCATTGCGGG	0.55	835	CAG	78
gene:SM_b20009_S	GAGCCAGTCCATCGCCCGGTTGG	0.7	100	CAG	10
gene:SM_b20009_S	GCGACGGACGCTTCAAGATGCGG	0.6	205	CGA	22
gene:SM_b20009_S	GACGCTTCAAGATGCGGAGGCGG	0.6	217	CAA	23
gene:SM_b20009_S	TTCAAGATGCGGAGGCGGCACGG	0.6	217	CAA	23
gene:SM_b20009_S	TCAAGATGCGGAGGCGGCACGGG	0.65	217	CAA	23
gene:SM_b20009_S	GGCAGGAGTTTCCGATGATTCGG	0.5	343	CAG	36
gene:SM_b20009_S	TGAGCAGGTGGCCGCGCTTGCGG	0.7	394	CAG	42
gene:SM_b20009_S	CAGGTGGCCGCGCTTGCGGAGGG	0.75	394	CAG	42
gene:SM_b20010_S	CGAACGGCAGCAAGCGGCGTCGG	0.7	157	CAG	14
gene:SM_b20010_S	TCTTATGCGAACCGATGAAGCGG	0.45	364	CGA	34
gene:SM_b20010_S	CCGCAAGCAGTGGAGTGCGGCGG	0.7	844	CAG	79
gene:SM_b20010_S	GGTCACTCAGTTCCTGGAACAGG	0.55	1042	CAG	97
gene:SM_b20010_S	CACTCAGTTCCTGGAACAGGCGG	0.55	1042	CAG	97
gene:SM_b20012_S	CAGCCGACCGTTCTCATTACCGG	0.55	19	CAG	0
gene:SM_b20012_S	GCTGGTGCAGGCACCCAGTCCGG	0.7	382	CAG	15
gene:SM_b20012_S	GCAGGCACCCAGTCCGGCCAAGG	0.75	382	CAG	15
gene:SM_b20012_S	CAGGCACCCAGTCCGGCCAAGGG	0.7	382	CAG	15
gene:SM_b20012_S	GGGCCAGCCCTATCTGCACAAGG	0.65	637	CAG	25
gene:SM_b20012_S	ACTTGCAGAAGCGTATCGGCCGG	0.55	763	CAG	29
gene:SM_b20012_S	GCAGACCGAGGTGCTCGACGAGG	0.7	850	CAG	33
gene:SM_b20012_S	TCAAGCAAGACCCGACCGCCTGG	0.65	1012	CAA	39
gene:SM_b20012_S	CGAGCAGGCGGAGAAACGCCTGG	0.7	1087	CAG	42
gene:SM_b20012_S	GCAGGCGGAGAAACGCCTGGCGG	0.7	1087	CAG	42
gene:SM_b20012_S	CCATACGCAATGCCCGACTCGGG	0.6	1312	CGA	51
gene:SM_b20012_S	CAATGGATCACGGCAGCGCTCGG	0.6	1396	CAA	54
gene:SM_b20012_S	TATCAGATGGGCCATGTCGACGG	0.5	1678	CAG	65
gene:SM_b20012_S	ATCAGATGGGCCATGTCGACGGG	0.55	1678	CAG	65
gene:SM_b20012_S	ATCATCCAGCCGCCGCTTATCGG	0.55	1948	CAG	76
gene:SM_b20012_S	TCGCGACCATCCAGTATCTCTGG	0.55	2050	CAG	80
gene:SM_b20013_S	CCGAAACAGACCTTGCGCGTCGG	0.6	19	CAG	1
gene:SM_b20013_S	AAACCAGGTCTTCTGCACACCGG	0.5	424	CAG	34
gene:SM_b20013_S	GTTCTGGCAGGGCGACAAGCAGG	0.65	553	CAG	44
gene:SM_b20013_S	TTCTGGCAGGGCGACAAGCAGGG	0.6	553	CAG	44
gene:SM_b20013_S	TGGCAGGGCGACAAGCAGGGCGG	0.7	553	CAG	44
gene:SM_b20013_S	CAGGGCGACAAGCAGGGCGGTGG	0.75	553	CAG	44
gene:SM_b20013_S	AGGGCGACAAGCAGGGCGGTGGG	0.7	565	CAG	45
gene:SM_b20013_S	CGCATCCAGCTCGAGCTTCTCGG	0.6	877	CAG	70
gene:SM_b20013_S	GCATCCAGCTCGAGCTTCTCGGG	0.6	877	CAG	70
gene:SM_b20013_S	CGAAAAACAGAATGCCGAGCAGG	0.5	994	CAG	79
gene:SM_b20013_S	GAAAAACAGAATGCCGAGCAGGG	0.45	994	CAG	79
gene:SM_b20013_S	TGCCGAGCAGGGCCTGATGCCGG	0.7	1006	CAG	80
gene:SM_b20013_S	TGCCCGTCGTGGCGCGAACGGGG	0.75	1231	CGA	98
gene:SM_b20014_S	CCCGAAATCTGCGCACCCGCAGG	0.7	163	CGA	16
gene:SM_b20014_S	GCAGGTCGACAACGTCGCCGCGG	0.7	466	CAG	46
gene:SM_b20014_S	GTCCAGCATCTGATTTCACTCGG	0.45	502	CAG	50
gene:SM_b20014_S	ACGAATCGGACGCGACGTGCCGG	0.65	769	CGA	76
gene:SM_b20014_S	CGAATCGGACGCGACGTGCCGGG	0.7	769	CGA	76
gene:SM_b20014_S	GGCCAGCCGCGCTCCGAGATCGG	0.75	865	CAG	86
gene:SM_b20015_S	CGACCGGCGGTCAGATCCTGCGG	0.7	112	CAG	11
gene:SM_b20015_S	GGCCAGAACGTCGTCATACTCGG	0.55	166	CAG	17
gene:SM_b20015_S	CAGAACGTCGTCATACTCGGCGG	0.55	166	CAG	17
gene:SM_b20015_S	GTCACGCAACCGCTCGCCTATGG	0.65	475	CAA	49
gene:SM_b20016_S	CAGACCTACGTCGTCTATGCCGG	0.55	205	CAG	20
gene:SM_b20016_S	GTCACGCAACTGCTTGCCGTCGG	0.6	604	CAA	60
gene:SM_b20016_S	CAGCAGGCGGCCTACCAGACCGG	0.7	628	CAG	63
gene:SM_b20016_S	CAGCAGGCGGCCTACCAGACCGG	0.7	631	CAG	63
gene:SM_b20016_S	AGCAGGCGGCCTACCAGACCGGG	0.7	631	CAG	63
gene:SM_b20016_S	AGCAGGCGGCCTACCAGACCGGG	0.7	643	CAG	64
gene:SM_b20016_S	CGAGTGGCAGAACTTCGTGCAGG	0.6	916	CAG	92
gene:SM_b20016_S	GAGTGGCAGAACTTCGTGCAGGG	0.55	916	CAG	92
gene:SM_b20017_S	GACCAGCCGGTGACGATCAGTGG	0.65	193	CAG	12
gene:SM_b20017_S	TCGGCGCGATCTCACGGCATCGG	0.65	226	CGA	15
gene:SM_b20017_S	CAGCGCGCGGCGCGCTATATCGG	0.7	355	CAG	23
gene:SM_b20017_S	TCAGCTCGTCGAGATCATGAAGG	0.5	451	CAG	29
gene:SM_b20017_S	GGCATCGCAATCGTCGGTGCCGG	0.65	751	CAA	49
gene:SM_b20017_S	ATCGCAATCGTCGGTGCCGGCGG	0.65	751	CAA	49
gene:SM_b20017_S	GCAATCGTCGGTGCCGGCGGTGG	0.75	751	CAA	49
gene:SM_b20017_S	GCACGGCCAGGGCCAATCGGCGG	0.75	889	CAG	59
gene:SM_b20017_S	ATCCGGCGACTGGCCGCGGAGGG	0.75	1336	CGA	88
gene:SM_b20017_S	TCTGTACCAAGCCGCTTACGAGG	0.55	1483	CAA	98
gene:SM_b20018_S	GCGTACCCAGATGATCGACGAGG	0.6	124	CAG	12
gene:SM_b20018_S	CCAGATGATCGACGAGGCAAAGG	0.55	124	CAG	12
gene:SM_b20018_S	TTCGCCCAGGCGAAGGAAGCCGG	0.65	316	CAG	30
gene:SM_b20018_S	TCGGCATCGACCAGACCGCCTGG	0.7	397	CAG	38
gene:SM_b20018_S	GGACATCCAGGTCGTCAACGAGG	0.6	550	CAG	53
gene:SM_b20018_S	GCTGGTGCAGGACGGCATGGCGG	0.7	652	CAG	63
gene:SM_b20018_S	GTGCAGGACGGCATGGCGGCCGG	0.75	652	CAG	63
gene:SM_b20018_S	GCTGCAGGGCAAGGAACTGAAGG	0.6	841	CAG	82
gene:SM_b20018_S	AAGCAGCTCGAGGGCAAGCCCGG	0.65	946	CAG	92
sucB_S	CATCCAGGCTCCGCTGGAGCAGG	0.7	22	CAG	1
sucB_S	CCAGGCTCCGCTGGAGCAGGAGG	0.75	22	CAG	1
sucB_S	CAGGCTCCGCTGGAGCAGGAGGG	0.7	22	CAG	1
sucB_S	AGGCTCCGCTGGAGCAGGAGGGG	0.7	37	CAG	3
sucB_S	GGAGCAGGAGGGGACCAAAGCGG	0.65	37	CAG	3
sucB_S	CCGGCAGGAAGGCCCTGCTTCGG	0.7	388	CAG	34
sucB_S	CAGCCGCAATCGGCGATCCTCGG	0.65	940	CAG	82
sucB_S	CAGCCGCAATCGGCGATCCTCGG	0.65	946	CAA	83
sucB_S	GCAATCGGCGATCCTCGGCGTGG	0.7	946	CAA	83
sucB_S	CAATCGGCGATCCTCGGCGTGGG	0.65	946	CAA	83
sucB_S	CACGATCCAGATCCGTCCGATGG	0.6	1021	CAG	89
pdh_S	GGCTCAGGCCGCACTCAAAAAGG	0.6	7	CAG	0
pdh_S	CTCTACCAGTTCTCGGCACGCGG	0.6	148	CAG	7
pdh_S	CGGCACCCAGTATACCCCGACGG	0.65	403	CAG	19
pdh_S	ACCCAGTATACCCCGACGGCCGG	0.65	403	CAG	19
pdh_S	TACCCAGACCTACAAGAGCGAGG	0.55	820	CAG	39
pdh_S	CGAAGGCCGAATGCAGGTCATGG	0.6	1036	CGA	49
pdh_S	GAAGGCCGAATGCAGGTCATGGG	0.55	1036	CGA	49
pdh_S	GGCCGAATGCAGGTCATGGGCGG	0.65	1036	CGA	49
pdh_S	GCCGAATGCAGGTCATGGGCGGG	0.65	1036	CGA	49
pdh_S	CGACGGCCAGAGGATCAACATGG	0.6	1114	CAG	53
pdh_S	CCAGAGGATCAACATGGTGACGG	0.5	1114	CAG	53
pdh_S	AACCAGCGGGTCGTCCTCTTCGG	0.6	1174	CAG	56
pdh_S	ACCAGCGGGTCGTCCTCTTCGGG	0.65	1174	CAG	56
pdh_S	CCAGCGGGTCGTCCTCTTCGGGG	0.7	1174	CAG	56
pdh_S	ATCGAGCAGCTCAACGATTGCGG	0.5	1387	CAG	66
pdh_S	CCTTCGTCCACCAGCCCGGCTGG	0.75	1525	CAG	73
gene:SM_b20021_S	TTCTAGGGATCCTCCAGGACCGG	0.55	55	CAG	11
gene:SM_b20022_S	TTCCGGCAAATGCGCGACGCGGG	0.65	340	CGA	59
gene:SM_b20022_S	AAATGCGCGACGCGGGCTGCCGG	0.7	340	CGA	59
gene:SM_b20022_S	GCAGGTCCATCTCGCCGATCCGG	0.65	358	CAG	63
gene:SM_b20023_S	ATCCGGCAGCATCTCGGCCTTGG	0.65	154	CAG	4
gene:SM_b20023_S	CAGCATCTCGGCCTTGGCACCGG	0.65	154	CAG	4
gene:SM_b20023_S	TCAGGATCGGCTATCAGGAACGG	0.5	316	CAG	8
gene:SM_b20023_S	GCAGGTATCCGTCAGCCACGAGG	0.65	571	CAG	15
gene:SM_b20023_S	GGCGCAGGTTTCGGAAGAGCTGG	0.65	679	CAG	18
gene:SM_b20023_S	CGAGCGATTCCGTGTCGGTCCGG	0.65	1021	CGA	28
gene:SM_b20023_S	GCAGAACCTGCCGCTCGACGTGG	0.7	1165	CAG	32
gene:SM_b20023_S	CACGCGGCAGAAGGCGTTCGGGG	0.7	1489	CAG	41
gene:SM_b20023_S	GCGGCAGAAGGCGTTCGGGGTGG	0.75	1489	CAG	41
gene:SM_b20023_S	CGGCAGAAGGCGTTCGGGGTGGG	0.7	1489	CAG	41
gene:SM_b20023_S	GGAACTGCAATCGGAATGCCTGG	0.55	1558	CAA	43
gene:SM_b20023_S	ACTGCAATCGGAATGCCTGGCGG	0.55	1558	CAA	43
gene:SM_b20023_S	CGCAGGGGATCGCCCGTGAGCGG	0.75	1588	CAG	43
gene:SM_b20023_S	CGGACGAGGACGACCAGGCGCGG	0.75	1696	CAG	46
gene:SM_b20023_S	AAACCAGACGATCGTCGTCGAGG	0.55	1981	CAG	54
gene:SM_b20023_S	CAGACGATCGTCGTCGAGGACGG	0.6	1981	CAG	54
gene:SM_b20023_S	GCTGCAGAACACCGCCTATTCGG	0.55	2161	CAG	59
gene:SM_b20023_S	CCAGAACGTCAACGATCTCAAGG	0.5	2626	CAG	72
gene:SM_b20023_S	ACAGGTCGCGGCCAACGAGAAGG	0.65	2650	CAG	73
gene:SM_b20023_S	CAGGTCGCGGCCAACGAGAAGGG	0.65	2650	CAG	73
gene:SM_b20023_S	CGCGCAATTTGGAGAGGATGTGG	0.55	2701	CAA	74
gene:SM_b20023_S	ACGAGATGGACCAGGGCTGCCGG	0.65	2818	CAG	77
gene:SM_b20023_S	GGACCAGGGCTGCCGGATCGCGG	0.75	2818	CAG	77
gene:SM_b20024_S	CCGGAGACGACCGGCAGGCAAGG	0.75	52	CAG	5
gene:SM_b20024_S	CCGGCAGGCAAGGGAAGAAGAGG	0.65	52	CAG	5
gene:SM_b20024_S	CGATGCCTGTGCCGGATCTCTGG	0.65	94	CGA	9
gene:SM_b20024_S	GGTGAAACAGCGCCGCCCTACGG	0.65	181	CAG	18
gene:SM_b20024_S	CCGTCATTGCCGCCCAAGCCAGG	0.7	418	CAA	43
gene:SM_b20024_S	GGCGCAGCGTCTACTCGACCCGG	0.7	604	CAG	62
gene:SM_b20025_S	CAGATTATCGTCGAGAATGTCGG	0.4	181	CAG	18
gene:SM_b20025_S	GTCGCCCAGGCCGATCCGGACGG	0.75	241	CAG	24
gene:SM_b20025_S	GATCCAGGGCGGCACGATCAAGG	0.65	637	CAG	65
gene:SM_b20025_S	TTTCAGGTCGGCATCTGGCACGG	0.55	736	CAG	75
gene:SM_b20025_S	GTCGCTGCAGAAGGCACTCAAGG	0.6	814	CAG	83
gene:SM_b20026_S	TCTTCGCCTGGCAGTCGCTCGGG	0.65	79	CAG	17
gene:SM_b20026_S	CAGTCGCTCGGGCTCGAGCTCGG	0.7	79	CAG	17
gene:SM_b20027_S	CGGCTATCAGATGGCGCGCAAGG	0.65	295	CAG	19
gene:SM_b20027_S	GGCTATCAGATGGCGCGCAAGGG	0.6	295	CAG	19
gene:SM_b20027_S	CTTCAGGCAGATGGTCGCGCCGG	0.65	742	CAG	49
gene:SM_b20027_S	ATCATCCAGGGCATCGTGCCCGG	0.6	1015	CAG	67
gene:SM_b20027_S	TGGAGCAGCCGGCGCTCTTCTGG	0.7	1051	CAG	69
gene:SM_b20027_S	GGAGCAGCCGGCGCTCTTCTGGG	0.7	1051	CAG	69
gene:SM_b20027_S	GAGCAGCCGGCGCTCTTCTGGGG	0.7	1051	CAG	69
gene:SM_b20027_S	GCGCGAGCAGGTCTTCGTCGAGG	0.7	1483	CAG	98
gene:SM_b20027_S	CGAGCAGGTCTTCGTCGAGGAGG	0.65	1483	CAG	98
gene:SM_b20028_S	CCGGCGAGCCGAGAAATTCGAGG	0.65	10	CGA	0
gene:SM_b20028_S	TCGTCGCGGCGCGAGAGGAACGG	0.7	202	CGA	17
gene:SM_b20028_S	CGGCGCGAGAGGAACGGCCTGGG	0.75	202	CGA	17
gene:SM_b20028_S	GTCGAACCGAGGCGGAGAGCTGG	0.7	250	CGA	21
gene:SM_b20028_S	CGACCCGCGCCGGATGCCTATGG	0.75	424	CGA	37
gene:SM_b20028_S	ATGGCTGCAGTCAATCTGTCTGG	0.5	454	CAA	39
gene:SM_b20028_S	TGCAGTCAATCTGTCTGGCTCGG	0.5	454	CAA	39
gene:SM_b20028_S	GCAGTCAATCTGTCTGGCTCGGG	0.55	454	CAA	39
gene:SM_b20028_S	CAGTCAATCTGTCTGGCTCGGGG	0.55	454	CAA	39
gene:SM_b20028_S	CAATCTGTCTGGCTCGGGGAAGG	0.6	454	CAA	39
gene:SM_b20028_S	TCGCGAAGGCGCAACGCCCTTGG	0.7	577	CAA	50
gene:SM_b20028_S	AAGGCGCAACGCCCTTGGGGAGG	0.7	577	CAA	50
gene:SM_b20028_S	GCGGGCGTTCTCAGGGCAGAGGG	0.7	658	CAG	57
gene:SM_b20028_S	CGCGCAGAACGTCACCGTACTGG	0.65	766	CAG	67
gene:SM_b20028_S	GGCACGACCGTCATCATTCTCGG	0.55	880	CGA	77
gene:SM_b20028_S	ACGACCGTCATCATTCTCGGTGG	0.55	880	CGA	77
gene:SM_b20028_S	CTCGGCAGCAATTTATTCTGCGG	0.45	907	CAG	79
gene:SM_b20028_S	TCGGCAGCAATTTATTCTGCGGG	0.45	907	CAG	79
gene:SM_b20028_S	TCGGCAGCAATTTATTCTGCGGG	0.45	910	CAA	80
gene:SM_b20028_S	GCAATTTATTCTGCGGGCACTGG	0.5	910	CAA	80
gene:SM_b20029_S	GCAGCGGATCTACCTGCTCTCGG	0.6	196	CAG	41
rpoE9_S	ACAGGCTACGCAAGCGGATGCGG	0.6	7	CAG	0
rpoE9_S	CGCCTATCGAATGCTCGGCTCGG	0.6	76	CGA	8
rpoE9_S	TGCAGGAGGCCTTCATCCGCTGG	0.65	115	CAG	13
rpoE9_S	TCGATCAGCTGAAATCGGCACGG	0.5	211	CAG	24
rpoE9_S	GCGCCAGCGCGAGACCTATGTGG	0.7	232	CAG	27
rpoE9_S	CGCCAGCGCGAGACCTATGTGGG	0.65	232	CAG	27
rpoE9_S	GCCAGCGCGAGACCTATGTGGGG	0.65	232	CAG	27
rpoE9_S	CACCATCCAGCGCGACGCCGCGG	0.75	409	CAG	47
gene:SM_b20031_S	ACCCGCGACACTCGCTCATCCGG	0.65	133	CGA	53
gene:SM_b20031_S	CCCGCGACACTCGCTCATCCGGG	0.7	133	CGA	53
gene:SM_b20032_S	TCGAAGGCAATGCGCAGGTCAGG	0.6	316	CAG	42
gene:SM_b20032_S	CAGTTCTTCCTCGGCAATTACGG	0.45	667	CAG	90
gene:SM_b20034_S	CAACCAGGGAATAACGGTGTCGG	0.5	115	CAG	20
gene:SM_b20034_S	CCAGGGAATAACGGTGTCGGAGG	0.6	115	CAG	20
gene:SM_b20035_S	GTGGCGCAGAACGTGCTGAACGG	0.6	133	CAG	10
gene:SM_b20035_S	AGCAGTTCGAACTACCGCCGCGG	0.6	589	CAG	45
gene:SM_b20035_S	TGCCGGTCATCAAGCAGGCGGGG	0.65	1045	CAG	81
gene:SM_b20035_S	CAAGCAGGCGGGGATCGATCCGG	0.65	1045	CAG	81
gene:SM_b20036_S	TCAGACGGTCAAATTCGCATCGG	0.45	91	CAG	8
gene:SM_b20036_S	TCATCCGCAGGTGACCGGCATGG	0.65	133	CAG	13
gene:SM_b20036_S	TCAGACCGTCTCGGCGCTGCAGG	0.7	235	CAG	23
gene:SM_b20036_S	CAGACCGTCTCGGCGCTGCAGGG	0.7	235	CAG	23
gene:SM_b20036_S	CGTTCTGCAGCAGGCGGCTGTGG	0.7	784	CAG	77
gene:SM_b20036_S	GCAGGATGCCGCAGCACTCGAGG	0.7	835	CAG	82
gene:SM_b20036_S	TATCGGCCAGGAGACGGTTGAGG	0.6	964	CAG	94
aroE2_S	CATCCAGGCTTCGCTGACGCCGG	0.65	55	CAG	6
aroE2_S	GCAGCTCGGCGCCGTCAACACGG	0.7	277	CAG	32
aroE2_S	AGCTTCTTTCGCGAAGCCTTTGG	0.5	664	CGA	77
aroE2_S	TTCAGGCGGTCGGCGCGTTTCGG	0.65	775	CAG	90
gene:SM_b20038_S	CAAGCAGCTGGAGGCCGCGCTGG	0.75	178	CAG	78
gene:SM_b20039_S	GTCCATCCGATCCTTCGCTTTGG	0.55	139	CGA	9
gene:SM_b20039_S	GCGTTGCGAGGCATCGCCCGCGG	0.75	424	CGA	29
gene:SM_b20039_S	TCAGCTTCTGACACGGCGCGTGG	0.65	496	CAG	34
gene:SM_b20039_S	CGTGGCGCAGCACGGCATCGAGG	0.75	520	CAG	36
gene:SM_b20039_S	CAGATATTGCTCACCGAATCCGG	0.45	547	CAG	38
gene:SM_b20039_S	GCGCATCAGGCAAGAATCTTCGG	0.5	676	CAG	47
gene:SM_b20039_S	TCAAGCTTGCGGAGCAGGCCGGG	0.65	850	CAG	59
gene:SM_b20039_S	GGTGCGCCAGCGGTTGGCAGGGG	0.75	1141	CAG	80
gene:SM_b20039_S	CCAGCGGTTGGCAGGGGCCATGG	0.75	1141	CAG	80
gene:SM_b20039_S	GCCCAAAGACTCGCGCGGATCGG	0.65	1174	CAA	82
gene:SM_b20039_S	CCCAAAGACTCGCGCGGATCGGG	0.65	1174	CAA	82
gene:SM_b20039_S	CGCAGGCGGGCATGTTCCTCTGG	0.7	1216	CAG	85
gene:SM_b20039_S	GCGAGGCAAGCGCTCGCCAGAGG	0.75	1279	CAA	89
gene:SM_b20039_S	TCGCCCAGTCGGAAGACGAGCGG	0.65	1369	CAG	96
gene:SM_b20040_S	TGTCGCGAAGGCTTGGCGGCTGG	0.7	514	CGA	59
gene:SM_b20040_S	GCGAAGGCTTGGCGGCTGGCAGG	0.75	514	CGA	59
gene:SM_b20040_S	CGGCTGGCAGGTCATTTGCTGGG	0.6	532	CAG	61
gene:SM_b20040_S	CAATTGCTGCAACCCTTCTTCGG	0.45	733	CAA	85
gene:SM_b20040_S	GCTGCAACCCTTCTTCGGTCTGG	0.6	742	CAA	86
gene:SM_b20041_S	TCTATGTCGGCCCGCGAGGCGGG	0.7	322	CGA	60
gene:SM_b20041_S	GTGCAGAAACGCGGCGAGAACGG	0.6	430	CAG	80
gene:SM_b20042_S	GGCGCGGCGACGATTGGATCTGG	0.7	274	CGA	23
gene:SM_b20042_S	CGAGTCGCAGTCGTCGAGAGTGG	0.65	556	CAG	48
gene:SM_b20042_S	ACCAGCTGCCCGCCGCGCTTGGG	0.75	664	CAG	57
gene:SM_b20042_S	AGCCGTTGCGCCGGCAGCACTGG	0.75	733	CAG	63
gene:SM_b20042_S	AGCGTCGACGCTCAAAGGACCGG	0.6	844	CGA	72
gene:SM_b20042_S	CCGATCGAACAGCAATCTCCCGG	0.55	979	CGA	84
gene:SM_b20042_S	CGATCGAACAGCAATCTCCCGGG	0.55	979	CGA	84
gene:SM_b20043_S	TGCATTTCCGCCAGGACTGTCGG	0.55	583	CAG	69
gene:SM_b20043_S	CTACCGCAGCATGCGATAGACGG	0.55	679	CAG	80
gene:SM_b20043_S	TACCGCAGCATGCGATAGACGGG	0.55	679	CAG	80
gene:SM_b20043_S	AGACGGGCAGTTCGGCTACAAGG	0.6	697	CAG	82
gene:SM_b20043_S	GACGGGCAGTTCGGCTACAAGGG	0.6	697	CAG	82
gene:SM_b20043_S	ACGGGCAGTTCGGCTACAAGGGG	0.6	697	CAG	82
gene:SM_b20043_S	GGCAGTTCGGCTACAAGGGGCGG	0.65	697	CAG	82
gene:SM_b20043_S	GCAGTTCGGCTACAAGGGGCGGG	0.65	697	CAG	82
repC1_S	CAGCTCTCGCTCCGTACCCACGG	0.65	259	CAG	19
repC1_S	TACGCCCGAAGGAGCCGTAATGG	0.6	376	CGA	28
repC1_S	CCGAAGGAGCCGTAATGGAGCGG	0.6	376	CGA	28
repC1_S	CCGACTGCGAGCGGCAGCAACGG	0.7	592	CAG	45
repC1_S	GCGGCAGCAACGGAGATATGAGG	0.6	592	CAG	45
repC1_S	GCGGCAGCAACGGAGATATGAGG	0.6	595	CAA	45
repC1_S	CGGCGCCCAAAGCTGCAACGCGG	0.7	847	CAA	64
repC1_S	TTCGCAGCAGCCGGTCAGCTCGG	0.65	916	CAG	69
repC1_S	TTCGCAGCAGCCGGTCAGCTCGG	0.65	919	CAG	70
repC1_S	TGCCCGCAGATCGCCGATTACGG	0.6	1006	CAG	76
repC1_S	CACAGGGCCGTATAACGAACTGG	0.55	1027	CAG	78
repB1_S	CAGCGCTCCACTGGCCTCGTCGG	0.7	103	CAG	10
repB1_S	CACCCAGAAGGTCGAGCGAGCGG	0.65	157	CAG	15
repB1_S	CCAGAAGGTCGAGCGAGCGGAGG	0.7	157	CAG	15
repB1_S	GGTCGAGCGAGCGGAGGAATTGG	0.65	169	CGA	16
repB1_S	CCATGCTGGTTCAGCAGATTCGG	0.5	298	CAG	29
repB1_S	CCATGCTGGTTCAGCAGATTCGG	0.5	301	CAG	29
repB1_S	GTTCAGCAGATTCGGGACCACGG	0.55	298	CAG	29
repB1_S	GTTCAGCAGATTCGGGACCACGG	0.55	301	CAG	29
repB1_S	AACAGGTTCCGATCCTCGTGCGG	0.55	322	CAG	32
repB1_S	GGCCGATATCAGGTCGCCTACGG	0.6	364	CGA	36
repB1_S	ATCAGGTCGCCTACGGCCACAGG	0.65	370	CAG	36
repB1_S	CGAGCAACTCGTCATTTCCCAGG	0.55	457	CAA	45
repB1_S	GAGCAACTCGTCATTTCCCAGGG	0.5	457	CAA	45
repB1_S	AGCAACTCGTCATTTCCCAGGGG	0.5	457	CAA	45
repA1_S	GCAGAGAATCCAGAGTCTTGAGG	0.5	10	CAG	0
repA1_S	AATCCAGAGTCTTGAGGAGCAGG	0.5	19	CAG	1
repA1_S	CTGCGCCAGATCGCCTCAGAAGG	0.65	199	CAG	16
repA1_S	CAGATCGCCTCAGAAGGCCATGG	0.6	199	CAG	16
repA1_S	GGTCCGCAGCCGCTGTCAAACGG	0.65	226	CAG	18
repA1_S	GCGCAGTATCTCGCCTTGCGCGG	0.65	415	CAG	34
repA1_S	CATCAGCCGGAACTGGACGTCGG	0.6	496	CAG	41
repA1_S	GGACCGCAGAGCCAAATGACCGG	0.6	970	CAG	81
repA1_S	CAAGCAGACGCTCTATGAAGTGG	0.5	1072	CAG	89
gene:SM_b20047_S	ACGGCGAACGGGATCAGGAGTGG	0.65	142	CAG	75
gene:SM_b20048_S	GCATCAGAGAATTCTGAGCGAGG	0.5	13	CAG	1
gene:SM_b20048_S	TTCGCGAATGACCGTGAACAAGG	0.5	118	CGA	16
gene:SM_b20048_S	CTTTCCGCAGGTCCAATCCGCGG	0.6	208	CAG	29
gene:SM_b20048_S	GCAGGTCCAATCCGCGGTGATGG	0.65	208	CAG	29
gene:SM_b20048_S	GCAGGTCCAATCCGCGGTGATGG	0.65	214	CAA	30
gene:SM_b20048_S	AGCGGGAGGTACAGTCCCTCGGG	0.65	256	CAG	36
gene:SM_b20048_S	GGCACAGGCGCTCGAAATTGCGG	0.6	559	CAG	78
gene:SM_b20048_S	CAGGCGCTCGAAATTGCGGTCGG	0.6	559	CAG	78
fusA2_S	CGAGCCGCGAGGGCGCATAAGGG	0.7	337	CGA	17
fusA2_S	CGGCAGATTCCCATCCGCGACGG	0.65	403	CAG	20
fusA2_S	ATCTGATTTCGGAGCGAGCCTGG	0.55	460	CGA	23
fusA2_S	GCGAGCCTGGCGCTATCGCGAGG	0.75	460	CGA	23
fusA2_S	CGAGCCTGGCGCTATCGCGAGGG	0.7	460	CGA	23
fusA2_S	TCGCCAGAGCGTCGGCAAGACGG	0.65	838	CAG	42
fusA2_S	TCTCCAGAACGGAGTGAAGCAGG	0.55	874	CAG	44
fusA2_S	CTCCAGAACGGAGTGAAGCAGGG	0.55	874	CAG	44
fusA2_S	TCCAGAACGGAGTGAAGCAGGGG	0.55	874	CAG	44
fusA2_S	CCAGAACGGAGTGAAGCAGGGGG	0.6	874	CAG	44
fusA2_S	GTGAAGCAGGGGGCGACGCTCGG	0.7	889	CAG	45
fusA2_S	AAGCAGGGGGCGACGCTCGGCGG	0.75	889	CAG	45
fusA2_S	GCTTTGCAGGATCCCGCAAGCGG	0.6	928	CAG	47
fusA2_S	TGCAGGATCCCGCAAGCGGCCGG	0.7	928	CAG	47
fusA2_S	GGCGGGCCAGCTCTTCGGAGCGG	0.75	979	CAG	49
fusA2_S	TGAAGGTGATGCAGGAGGAGGGG	0.55	1183	CAG	60
fusA2_S	GTGATGCAGGAGGAGGGGACAGG	0.65	1183	CAG	60
fusA2_S	TGATGCAGGAGGAGGGGACAGGG	0.6	1183	CAG	60
fusA2_S	GATGCAGGAGGAGGGGACAGGGG	0.65	1183	CAG	60
fusA2_S	GCGCAGCTCGTTTGCGCTCAAGG	0.65	1204	CAG	61
fusA2_S	GCCATCGCAAGCAGACCGGCGGG	0.7	1357	CAG	69
fusA2_S	GCAAGCAGACCGGCGGGGCAGGG	0.75	1357	CAG	69
fusA2_S	GCCAGGTGCTCGGCTTCGATCGG	0.65	1744	CAG	88
fusA2_S	CCAGGTGCTCGGCTTCGATCGGG	0.65	1744	CAG	88
fusA2_S	CAGGCGATCGTCACCGCACACGG	0.65	1918	CAG	97
gene:SM_b20050_S	TGTCGTGCAGAGCTTCTTGAAGG	0.5	346	CAG	67
gene:SM_b20050_S	GCAGAGCTTCTTGAAGGTTCCGG	0.5	346	CAG	67
gene:SM_b20050_S	CGTCGCGCAGGCCCTGTTGCTGG	0.75	418	CAG	81
gene:SM_b20050_S	CGCGCAGGCCCTGTTGCTGGCGG	0.75	418	CAG	81
gene:SM_b20050_S	ACAGGTTGCCCTGCCACTGCCGG	0.65	478	CAG	93
cpo_S	CAACCCATCCTCTTCTCCCATGG	0.55	67	CAA	8
cpo_S	ACGGCCGCTCGGACCAGGTGTGG	0.75	193	CAG	23
cpo_S	ACAACCGCTCGCAATTCTTCAGG	0.5	466	CAA	56
cpo_S	TGGCTGCAGGGCATGATGGGCGG	0.65	556	CAG	67
cpo_S	GACGACCAGATCGTGCCGATCGG	0.6	679	CAG	82
gene:SM_b20055_S	GGGACGAGCACTGCCATCGAAGG	0.65	13	CGA	1
gene:SM_b20055_S	TGCCAGATGGCGATGGTCCACGG	0.6	64	CAG	6
gene:SM_b20055_S	GGTCAGTTCTCCGCGGAGCGCGG	0.7	112	CAG	11
gene:SM_b20055_S	CAGTTCTCCGCGGAGCGCGGCGG	0.75	112	CAG	11
gene:SM_b20055_S	CGATTCTCAAAGTGCAGCATTGG	0.45	679	CAG	68
gene:SM_b20055_S	TATGCGCAGCATCTGCGCGTCGG	0.6	811	CAG	81
gene:SM_b20055_S	GCAGCATCTGCGCGTCGGCAAGG	0.7	811	CAG	81
gene:SM_b20055_S	GCTCGGTCGAACAGATCGCCTGG	0.65	871	CAG	87
gene:SM_b20055_S	GAACAGATCGCCTGGTCCGTCGG	0.6	871	CAG	87
btuF_S	TCTGAAACGACCGCTCATTGCGG	0.5	19	CGA	1
btuF_S	CTGAAACGACCGCTCATTGCGGG	0.55	19	CGA	1
btuF_S	TGGTGGCGGTGCAGTTTCAGTGG	0.6	355	CAG	33
btuF_S	GGCGGTGCAGTTTCAGTGGCAGG	0.65	355	CAG	33
btuF_S	GTGCAGTTTCAGTGGCAGGTCGG	0.55	355	CAG	33
btuF_S	GTTTCAGTGGCAGGTCGGCCCGG	0.65	361	CAG	33
btuF_S	CAGTGGCAGGTCGGCCCGGAAGG	0.75	361	CAG	33
btuF_S	CAGTGGCAGGTCGGCCCGGAAGG	0.75	367	CAG	34
btuF_S	CCGGAGCAGTTCGAGGAGCTCGG	0.65	403	CAG	37
btuF_S	GCGACGGCAGGTCTTCACCATGG	0.65	487	CGA	45
btuF_S	GCGACGGCAGGTCTTCACCATGG	0.65	493	CAG	46
btuF_S	TGTTCAGGATAAGGGCGAGAAGG	0.5	556	CAG	52
btuC_S	TGACCCTGGCCGGGCGAACGGGG	0.75	28	CGA	2
btuC_S	CGAACGGGGACGGGACGCGTCGG	0.75	28	CGA	2
btuC_S	TTGCGCAGACGGTGGCGAACCGG	0.65	142	CAG	13
btuC_S	CGAACCTATTTCGCCCTCGTCGG	0.55	745	CGA	71
btuC_S	CCCGGCCAGGTCTTGCCGATCGG	0.7	958	CAG	91
btuC_S	CGTTGATACTCGGACAAAGGAGG	0.5	1024	CAA	98
btuD_S	GGTCGCGCAAAGGCTCGCTCTGG	0.7	226	CAA	28
btuD_S	GTCGAGCAGCAGGCCGAGACCGG	0.7	247	CAG	30
btuD_S	AGCAGGCCGAGACCGGCGAGCGG	0.75	250	CAG	31
btuD_S	GCGCGCCAAGCGGTCGAGCTCGG	0.75	283	CAA	35
btuD_S	GGCAAAGGCTGCACATTGCTCGG	0.55	433	CAA	54
btuD_S	GCAAAGGCTGCACATTGCTCGGG	0.55	433	CAA	54
btuD_S	TCGCCGCCAGGACCTGACGGTGG	0.75	550	CAG	68
btuD_S	TCGCGGTGATGCAGGCCGGCCGG	0.75	625	CAG	78
gene:SM_b20059_S	CAAACGTTCGACCTCGCCTTCGG	0.55	61	CAA	7
gene:SM_b20059_S	CGGAGCAGGCTTTCGCCGAATGG	0.65	397	CAG	50
TRm5_S	GATGCAGGAGGTGCTGGAAGCGG	0.6	97	CAG	8
TRm5_S	ACGCTATCAGCGCTCCGAGCGGG	0.65	283	CAG	23
TRm5_S	ATGTGCAAGGGGTGTCGACGCGG	0.6	331	CAA	27
TRm5_S	GCAAGGGGTGTCGACGCGGAAGG	0.7	331	CAA	27
TRm5_S	CAGGCGGTGTTGATCGCTGTCGG	0.6	535	CAG	44
TRm5_S	GCAGATCCTGTCGGTCGAGATGG	0.6	580	CAG	48
gene:SM_b22003_S	ACAGACGTCCGTTATGTCTCCGG	0.5	295	CAG	91
gene:SM_b22003_S	CAGACGTCCGTTATGTCTCCGGG	0.55	295	CAG	91
gene:SM_b20061_S	CTTCCGAACCCCCGAGGACAAGG	0.65	43	CGA	27
gene:SM_b20061_S	TTCCGAACCCCCGAGGACAAGGG	0.6	43	CGA	27
gene:SM_b20061_S	GCAAGCGGATACCGCAGGAGCGG	0.65	76	CAG	48
gene:SM_b20061_S	GATACCGCAGGAGCGGCTTGTGG	0.65	76	CAG	48
gene:SM_b20061_S	GCAGGAGCGGCTTGTGGCCGAGG	0.75	76	CAG	48
gene:SM_b20062_S	CAGGTGCAAACCGGCCGCTACGG	0.65	61	CAG	24
gene:SM_b20062_S	CAGGTGCAAACCGGCCGCTACGG	0.65	67	CAA	26
gene:SM_b20063_S	CCAGCTTTATACTGCATTTGAGG	0.4	115	CAG	38
gene:SM_b20064_S	GTGGCGAGAGGTATCGACGATGG	0.6	37	CGA	8
gene:SM_b20064_S	TGGCGAGAGGTATCGACGATGGG	0.55	37	CGA	8
gene:SM_b20064_S	GTTTGTGCGACTTCCGCTTGAGG	0.55	76	CGA	17
gene:SM_b20064_S	TGTGCGACTTCCGCTTGAGGAGG	0.6	76	CGA	17
gene:SM_b20064_S	GTGCGACTTCCGCTTGAGGAGGG	0.6	76	CGA	17
gene:SM_b20065_S	ATGGCACAGGAAAAGCGACTCGG	0.5	7	CAG	1
gene:SM_b20065_S	GGACCAGGCAAGCATGGAAGAGG	0.6	82	CAG	20
gene:SM_b20066_S	AAGAACCAACCGGGTCACGTAGG	0.55	61	CAA	32
gene:SM_b20066_S	AACCAACCGGGTCACGTAGGCGG	0.6	61	CAA	32
gene:SM_b20067_S	CAATCTGGAACAGATCGTCATGG	0.45	22	CAA	4
gene:SM_b20067_S	CGCAGCCCAGGCGGACATCGCGG	0.75	178	CAG	34
gene:SM_b20067_S	GCAGCCCAGGCGGACATCGCGGG	0.75	178	CAG	34
gene:SM_b20068_S	CGGCCAGATCGTGAATGGCAAGG	0.6	142	CAG	67
gene:SM_b20068_S	GCATTACCAGGTGGTGATGAAGG	0.5	172	CAG	81
gene:SM_b20068_S	TTACCAGGTGGTGATGAAGGTGG	0.5	172	CAG	81
gene:SM_b20068_S	TACCAGGTGGTGATGAAGGTGGG	0.5	172	CAG	81
gene:SM_b20069_S	CATCAAACGAATCGGCGCGGTGG	0.6	619	CGA	44
gene:SM_b20069_S	CACCCAGGCATTCAGCCCGACGG	0.65	742	CAG	52
gene:SM_b20069_S	CCAGGCATTCAGCCCGACGGCGG	0.7	742	CAG	52
gene:SM_b20070_S	GCGCAGCTTCCGGAGCTCATCGG	0.65	412	CAG	27
gene:SM_b20070_S	TCAGATCATCTTCCCCTACTCGG	0.45	658	CAG	44
gene:SM_b20070_S	TCAGATCGTCGACGACATGACGG	0.5	724	CAG	48
gene:SM_b20070_S	AGCCAGGAATGCATCGGTCAAGG	0.55	766	CAG	51
gene:SM_b20071_S	TCGGCCAGGTCTTTGGCTGGCGG	0.65	454	CAG	38
gene:SM_b20071_S	CGGCCAGGTCTTTGGCTGGCGGG	0.7	454	CAG	38
gene:SM_b20071_S	CGAGCCTTCTCGACCAGGTGCGG	0.65	577	CAG	48
gene:SM_b20071_S	CTCGACCAGGTGCGGGTGCTCGG	0.7	577	CAG	48
gene:SM_b20071_S	CAGGTGCGGGTGCTCGGCTCCGG	0.75	577	CAG	48
gene:SM_b20071_S	CCTTCTGCAGGCGCTCGTGCTGG	0.7	823	CAG	68
gene:SM_b20072_S	CATTCTGCGAAACGGAATGCAGG	0.5	112	CGA	12
gene:SM_b20072_S	GCGAAACGGAATGCAGGACCAGG	0.6	112	CGA	12
gene:SM_b20072_S	GACCAGGCGGCCAAGCTCGATGG	0.7	130	CAG	13
gene:SM_b20072_S	GTGCAGAACTTCGTCTCTTCCGG	0.5	208	CAG	22
gene:SM_b20072_S	CGAGGAGCAGAGCGCCAATTGGG	0.6	556	CAG	59
gene:SM_b20072_S	AGCAGAGCGCCAATTGGGACCGG	0.6	556	CAG	59
gene:SM_b20072_S	CGCGATCCAGGCAATGAAGGCGG	0.6	673	CAG	72
gene:SM_b20072_S	GATCCAGGCAATGAAGGCGGCGG	0.6	673	CAG	72
gene:SM_b20072_S	ATCCAGGCAATGAAGGCGGCGGG	0.6	673	CAG	72
gene:SM_b20072_S	TCCAGGCAATGAAGGCGGCGGGG	0.65	673	CAG	72
gene:SM_b20072_S	CCAGGCAATGAAGGCGGCGGGGG	0.7	673	CAG	72
gene:SM_b20072_S	TTCCAGAACGCGATCGCTCAAGG	0.55	787	CAG	84
gene:SM_b20072_S	TCCAGAACGCGATCGCTCAAGGG	0.55	787	CAG	84
gene:SM_b20072_S	CCAGAACGCGATCGCTCAAGGGG	0.6	787	CAG	84
gene:SM_b20072_S	CGCTCAAGGGGCGGCCGCAATGG	0.75	802	CAA	86
gene:SM_b20072_S	AGAAGACCGCACGGCAGATCTGG	0.6	862	CAG	92
gene:SM_b20073_S	CGCCAAACCCAGGAAATGCCCGG	0.6	34	CAA	3
gene:SM_b20073_S	ATGCAGCCGCTGCCCGATCACGG	0.65	70	CAG	8
gene:SM_b20073_S	TGCAGCCGCTGCCCGATCACGGG	0.7	70	CAG	8
gene:SM_b20073_S	GCAGCCGCTGCCCGATCACGGGG	0.75	70	CAG	8
gene:SM_b20073_S	CCAGGGTTCCGGACGCCTGAAGG	0.7	103	CAG	12
gene:SM_b20073_S	GCGCAGATGCTGGCCGAACGCGG	0.7	619	CAG	72
gene:SM_b20073_S	CGCAGATGCTGGCCGAACGCGGG	0.7	619	CAG	72
gene:SM_b20073_S	ACAGGTGCCTATGAAGCGACCGG	0.55	730	CAG	85
gene:SM_b20073_S	CAGGTGCCTATGAAGCGACCGGG	0.6	730	CAG	85
gene:SM_b20073_S	CCAGCCCGTGGAACTCGCCTCGG	0.7	754	CAG	87
gene:SM_b20075_S	GCACCACCGACCAGTCGCCGCGG	0.75	40	CAG	20
gene:SM_b20075_S	CACCGACCAGTCGCCGCGGTGGG	0.75	40	CAG	20
gene:SM_b20075_S	GACCAGTCGCCGCGGTGGGAGGG	0.75	40	CAG	20
gene:SM_b20076_S	GGTTGGACAGGCCACCGCCGAGG	0.75	61	CAG	5
gene:SM_b20077_S	TGGCGATCACGCAGCCGACCCGG	0.7	13	CAG	0
gene:SM_b20077_S	GAGCCTATCGCGAACGAAGCCGG	0.6	577	CGA	34
gene:SM_b20077_S	CGAACGAAGCCGGCAGCGCCTGG	0.75	577	CGA	34
gene:SM_b20077_S	GCAACTCGCGCAGTGGCCGCCGG	0.75	598	CAA	35
gene:SM_b20077_S	CAACTCGCGCAGTGGCCGCCGGG	0.75	598	CAA	35
gene:SM_b20077_S	CAGTGGCCGCCGGGCGCAATCGG	0.75	607	CAG	36
gene:SM_b20077_S	GCGCGAGCAGGAATTCGAATCGG	0.55	718	CAG	43
gene:SM_b20077_S	CGCGAGCAGGAATTCGAATCGGG	0.55	718	CAG	43
gene:SM_b20077_S	GCGAGCAGGAATTCGAATCGGGG	0.55	718	CAG	43
gene:SM_b20077_S	CGCTCCAATTGGCCGACCTCAGG	0.65	766	CAA	46
gene:SM_b20077_S	CACCGATCAATCGGATCGCAAGG	0.55	901	CAA	54
gene:SM_b20077_S	CAGATCATCGCCACCCGCGTCGG	0.65	1009	CAG	60
gene:SM_b20077_S	TATCCAGGCCGCCCGTTCCGAGG	0.7	1060	CAG	63
gene:SM_b20077_S	ATCCAGGCCGCCCGTTCCGAGGG	0.7	1060	CAG	63
gene:SM_b20077_S	CGTGCTTCAGAACCTCACTGCGG	0.55	1120	CAG	67
gene:SM_b20077_S	AAGACGCAGCTGACCGAGGTTGG	0.6	1189	CAG	71
gene:SM_b20077_S	AGACGCAGCTGACCGAGGTTGGG	0.6	1189	CAG	71
gene:SM_b20077_S	GCAATGCGTCCGCAAATTCGTGG	0.55	1228	CAA	73
gene:SM_b20077_S	GAGAACCGACCGGGAGAGGAAGG	0.65	1258	CGA	75
gene:SM_b20077_S	TACTGCGAATAGCCTTCGTCAGG	0.5	1465	CGA	87
gene:SM_b20077_S	TCGCAGCGGGTGGCGGAGCTTGG	0.75	1567	CAG	94
gene:SM_b20077_S	CAGCGGGTGGCGGAGCTTGGCGG	0.75	1567	CAG	94
gene:SM_b20079_S	GCGCAGAACAACCTGTTCCGAGG	0.6	298	CAG	9
gene:SM_b20079_S	CAGAACAACCTGTTCCGAGGCGG	0.55	298	CAG	9
gene:SM_b20079_S	GACCGAAGCAATATCCTGCGCGG	0.55	517	CGA	16
gene:SM_b20079_S	ACAGCTCAGCGGCGCGAATGCGG	0.65	673	CAG	20
gene:SM_b20079_S	CCAGTTTACCGGTGACGCCGCGG	0.65	1237	CAG	38
gene:SM_b20079_S	GGGTTCCAGAACGTGCTGGACGG	0.6	1477	CAG	45
gene:SM_b20079_S	TTCCAGAACGTGCTGGACGGCGG	0.6	1477	CAG	45
gene:SM_b20079_S	CGCACAGGCGAACATTCTCCTGG	0.6	1666	CAG	51
gene:SM_b20079_S	GCACAGGCGAACATTCTCCTGGG	0.55	1666	CAG	51
gene:SM_b20079_S	CAGGCGAACATTCTCCTGGGCGG	0.6	1666	CAG	51
gene:SM_b20079_S	GGCGGGCAGGACGTCATCGACGG	0.7	1723	CAG	53
gene:SM_b20079_S	GGGCAGGACGTCATCGACGGCGG	0.7	1723	CAG	53
gene:SM_b20079_S	CTACCGAGACAAGACCGCATCGG	0.55	2698	CGA	83
gene:SM_b20079_S	TTCCAGTTCGACTTCGCTCTCGG	0.5	2911	CAG	90
gene:SM_b20079_S	GGCGACGCAGTTCTACGCGGCGG	0.7	3034	CAG	94
gene:SM_b20080_S	GCGAGCGAACCAATCCCGACCGG	0.65	316	CGA	27
gene:SM_b20080_S	CGAGCGAACCAATCCCGACCGGG	0.65	316	CGA	27
gene:SM_b20080_S	CCGGGCAGACGATTGCGATCTGG	0.65	559	CAG	47
gene:SM_b20080_S	CGGGCAGACGATTGCGATCTGGG	0.6	559	CAG	47
gene:SM_b20080_S	GGGCAGACGATTGCGATCTGGGG	0.6	559	CAG	47
gene:SM_b20080_S	CGGGCAGATGGCGATCCGCTCGG	0.7	595	CAG	50
gene:SM_b20080_S	GGCAGGCAATCCACTGCTGCAGG	0.65	880	CAG	75
gene:SM_b20081_S	TGATCATCAATGCGATGCCGTGG	0.5	223	CAA	31
gene:SM_b20081_S	TCATCAATGCGATGCCGTGGAGG	0.55	223	CAA	31
gene:SM_b20081_S	TCAATGCGATGCCGTGGAGGAGG	0.6	223	CAA	31
gene:SM_b20081_S	CGGTCAGAGCGTCGAAATTTCGG	0.5	289	CAG	40
gene:SM_b20081_S	GGTCAGAGCGTCGAAATTTCGGG	0.5	289	CAG	40
gene:SM_b20081_S	TGCGCACCAGGGCGCCTATCAGG	0.7	607	CAG	85
gene:SM_b20081_S	GCGCACCAGGGCGCCTATCAGGG	0.7	607	CAG	85
gene:SM_b20081_S	CGCACCAGGGCGCCTATCAGGGG	0.7	607	CAG	85
gene:SM_b20081_S	ACCAGGGCGCCTATCAGGGGCGG	0.7	607	CAG	85
gene:SM_b20081_S	ACCAGGGCGCCTATCAGGGGCGG	0.7	619	CAG	87
gene:SM_b20081_S	GCCTATCAGGGGCGGACGCCCGG	0.75	619	CAG	87
gene:SM_b20081_S	TATCAGGGGCGGACGCCCGGCGG	0.75	619	CAG	87
gene:SM_b20082_S	GCAAATTCCGTTCCTGATCGCGG	0.5	124	CAA	15
gene:SM_b20082_S	CAAATTCCGTTCCTGATCGCGGG	0.5	124	CAA	15
gene:SM_b20082_S	GGACGATCGATGGCTGGGCAAGG	0.65	283	CGA	34
gene:SM_b20082_S	CAGCTTCGCCACCGCTACGACGG	0.65	460	CAG	56
gene:SM_b20082_S	AGGCACATGACCGAATCGATTGG	0.5	520	CGA	63
gene:SM_b20083_S	TCCACACCCAGCAAAACAGCCGG	0.55	34	CAA	14
gene:SM_b20083_S	CCACACCCAGCAAAACAGCCGGG	0.6	31	CAG	12
gene:SM_b20083_S	TGAATGTCAGCGCGCAATGGAGG	0.55	58	CAG	24
gene:SM_b20083_S	AGCAATATGTTGCAGCCATGCGG	0.45	160	CAA	66
gene:SM_b20085_S	AGAAAAGCAGCCAGGCGGCCGGG	0.65	109	CAG	74
gene:SM_b20085_S	AAGCAGCCAGGCGGCCGGGAAGG	0.75	109	CAG	74
gene:SM_b20086_S	GCAGACGGCCGGCAACACCCCGG	0.75	64	CAG	21
gene:SM_b20086_S	GCTTCACCGAAGACCAGGCACGG	0.6	154	CAG	50
gene:SM_b20086_S	CCAGGCACGGGAACGGATGCAGG	0.7	154	CAG	50
gene:SM_b20086_S	GATGCAGGAGGCGGGCTACACGG	0.65	172	CAG	56
gene:SM_b20087_S	CCCTGGTCGCACAGGCGGACGGG	0.75	445	CAG	73
gene:SM_b20088_S	CGTCGCATCTCTCGCGACGGGGG	0.7	52	CGA	2
gene:SM_b20088_S	TCTCTCGCGACGGGGGATAAGGG	0.6	52	CGA	2
gene:SM_b20088_S	CATCTCGCAGCCCTATATTGTGG	0.5	187	CAG	9
gene:SM_b20088_S	CGAAGTCCAGCCGGGCGATACGG	0.65	229	CAG	11
gene:SM_b20088_S	CGATTTGCCGAGCTCCGTTACGG	0.55	355	CGA	17
gene:SM_b20088_S	AAGGAGCAGCTCGACCTCGGCGG	0.65	490	CAG	24
gene:SM_b20088_S	TGAGGAGCAGCGCCTGATGAAGG	0.6	541	CAG	27
gene:SM_b20088_S	CGAGGAGCAGGACCTCGGCGGGG	0.75	589	CAG	29
gene:SM_b20088_S	ATGAGGAGCGGGCTCAGTCCCGG	0.65	655	CAG	33
gene:SM_b20088_S	ACCGCTATGTCCGACATCGAAGG	0.55	931	CGA	47
gene:SM_b20088_S	TATGTCCGACATCGAAGGCAAGG	0.5	931	CGA	47
gene:SM_b20088_S	CGTTCCAGCGGTTCCCGACCTGG	0.7	970	CAG	49
gene:SM_b20088_S	CAGAACGAGCCGTCGACCTATGG	0.6	1195	CAG	60
gene:SM_b20088_S	CAGGCAATGCCGCGAACTCCTGG	0.65	1270	CAA	64
gene:SM_b20088_S	TCGGTCAGCTCTGCCGCGAGCGG	0.7	1567	CAG	79
gene:SM_b20088_S	CAGCTCTGCCGCGAGCGGTTTGG	0.7	1567	CAG	79
gene:SM_b20088_S	GGCGACCAGGCAGCGCTGATCGG	0.7	1594	CAG	80
gene:SM_b20088_S	CAGGCAGCGCTGATCGGCTTCGG	0.65	1594	CAG	80
gene:SM_b20088_S	GCCAGTTCGACGGCTTCGTCTGG	0.65	1873	CAG	94
gene:SM_b20088_S	CGGCGCGCAACACATAAAGGCGG	0.6	1930	CAA	97
gene:SM_b20088_S	GGCGCGCAACACATAAAGGCGGG	0.6	1930	CAA	97
gene:SM_b20089_S	CTGGCAGAATGCCAGCTACCAGG	0.6	64	CAG	19
gene:SM_b20089_S	TGGCAGAATGCCAGCTACCAGGG	0.55	64	CAG	19
gene:SM_b20089_S	CAGCTACCAGGGCGAGGTCGTGG	0.7	79	CAG	24
gene:SM_b20089_S	CTACCAGGGCGAGGTCGTGGTGG	0.7	79	CAG	24
gene:SM_b20089_S	CCAGGGCGAGGTCGTGGTGGCGG	0.75	79	CAG	24
gene:SM_b20090_S	CCGGAAAACCGCAGGTTTCGCGG	0.6	19	CAG	9
gene:SM_b20090_S	AAACCGCAGGTTTCGCGGTTCGG	0.55	19	CAG	9
gene:SM_b20090_S	TCTCGACCAGTCGGCCGAATCGG	0.6	139	CAG	72
gene:SM_b20090_S	CTCGACCAGTCGGCCGAATCGGG	0.65	139	CAG	72
gene:SM_b20090_S	TCGACCAGTCGGCCGAATCGGGG	0.65	139	CAG	72
gene:SM_b20091_S	TGCTCACCAGCCAGTCGAGCCGG	0.65	85	CAG	16
gene:SM_b20091_S	CACCAGCCAGTCGAGCCGGCTGG	0.75	85	CAG	16
gene:SM_b20091_S	CCTGCAGGAGACGAAGGACCAGG	0.65	142	CAG	28
gene:SM_b20091_S	GCAGGAGACGAAGGACCAGGCGG	0.65	142	CAG	28
gene:SM_b20091_S	AGCCGAACAGGCGGGCGATCAGG	0.7	361	CAG	71
gene:SM_b20091_S	GGGCGATCAGGAGACAAAGCGGG	0.6	373	CAG	73
gene:SM_b20091_S	CCTGCAGCAGGAAATCGCGATGG	0.6	406	CAG	80
gene:SM_b20091_S	CCTGCAGCAGGAAATCGCGATGG	0.6	409	CAG	80
gene:SM_b20091_S	GCAGCAGGAAATCGCGATGGCGG	0.6	406	CAG	80
gene:SM_b20091_S	GCAGCAGGAAATCGCGATGGCGG	0.6	409	CAG	80
gene:SM_b20091_S	AATTCCTGGAGCGAGACCAGCGG	0.55	475	CGA	93
gene:SM_b20091_S	GCGAGACCAGCGGGACGTGACGG	0.7	475	CGA	93
gene:SM_b20091_S	GCGAGACCAGCGGGACGTGACGG	0.7	481	CAG	94
gene:SM_b20092_S	TTCCGAAGGCGATGCGACAGCGG	0.6	25	CGA	3
gene:SM_b20092_S	GCATTGCAGGAAGTCGACGTCGG	0.55	145	CAG	19
gene:SM_b20092_S	CAGGTGATCGTGACGCATCTCGG	0.55	382	CAG	50
gene:SM_b20092_S	CGCCAGGCGACCGCCCTTCTAGG	0.75	430	CAG	56
gene:SM_b20092_S	GGCCCAGGGAGACGCTCACGTGG	0.75	475	CAG	62
gene:SM_b20093_S	TCAGCTGCTCAGCGCCTTCGAGG	0.65	658	CAG	69
gene:SM_b20094_S	GTCGCCGCGAAGGCTTTGTTCGG	0.6	100	CGA	5
gene:SM_b20094_S	TGGAACAAATCACGGTTGAAAGG	0.4	136	CAA	7
gene:SM_b20094_S	GGAACAAATCACGGTTGAAAGGG	0.4	136	CAA	7
gene:SM_b20094_S	ATCCGGCCGGCCGATGGCGTCGG	0.75	229	CGA	12
gene:SM_b20094_S	GCCGATGGCGTCGGACAAGCCGG	0.7	229	CGA	12
gene:SM_b20094_S	ATCAGGCGGAAGAGCAGATCTGG	0.55	358	CAG	20
gene:SM_b20094_S	ATCAGGCGGAAGAGCAGATCTGG	0.55	370	CAG	20
gene:SM_b20094_S	GAAGAGCAGATCTGGATCACCGG	0.5	370	CAG	20
gene:SM_b20094_S	AGCAGATCTGGATCACCGGATGG	0.55	370	CAG	20
gene:SM_b20094_S	GCAGATCTGGATCACCGGATGGG	0.55	370	CAG	20
gene:SM_b20094_S	GGCCCCCAGGCGGAATCGCTCGG	0.75	430	CAG	24
gene:SM_b20094_S	GGCTCTTTCGCAGGCAGCAATGG	0.6	556	CAG	31
gene:SM_b20094_S	GACATCCAGGTGGCGCTCGAAGG	0.65	775	CAG	43
gene:SM_b20094_S	CCAGGTGGCGCTCGAAGGCGAGG	0.75	775	CAG	43
gene:SM_b20094_S	CGAAAACCAGTATTTCGCATCGG	0.4	1039	CAG	58
gene:SM_b20094_S	GAAAACCAGTATTTCGCATCGGG	0.4	1039	CAG	58
gene:SM_b20094_S	TTGGGCAGTTGCTCTGCGACCGG	0.6	1066	CAG	60
gene:SM_b20094_S	AGCGGGCCGACCGATACGGCAGG	0.75	1207	CGA	68
gene:SM_b20094_S	CCGACCGATACGGCAGGCTCAGG	0.7	1207	CGA	68
gene:SM_b20094_S	CGACCGATACGGCAGGCTCAGGG	0.65	1207	CGA	68
gene:SM_b20095_S	CGAGCAATCGGCCGCCTTCATGG	0.65	151	CAA	8
gene:SM_b20095_S	TCGCCAACGACGTGCAGGAGCGG	0.65	490	CAG	26
gene:SM_b20095_S	GTGCAGGAGCGGATGGCAGATGG	0.65	490	CAG	26
gene:SM_b20095_S	CAGGAGCGGATGGCAGATGGCGG	0.65	490	CAG	26
gene:SM_b20095_S	GGCTCAAACGCAAGCAGGACAGG	0.6	1003	CAG	55
gene:SM_b20095_S	CGCAAGAGCAGACGCGAAACTGG	0.6	1030	CAA	56
gene:SM_b20095_S	CGCAAGAGCAGACGCGAAACTGG	0.6	1042	CGA	57
gene:SM_b20095_S	AGCAGACGCGAAACTGGCGCCGG	0.65	1036	CAG	56
gene:SM_b20095_S	GCAGACGCGAAACTGGCGCCGGG	0.7	1036	CAG	56
gene:SM_b20095_S	GCAGACGCGAAACTGGCGCCGGG	0.7	1042	CGA	57
gene:SM_b20095_S	GAAACCGCAGGCGGCGGTCGCGG	0.75	1102	CAG	60
gene:SM_b20095_S	CAGGCGGCGGTCGCGGCTTTCGG	0.75	1102	CAG	60
gene:SM_b20095_S	CGGACAGAACACCGAGCTTGCGG	0.6	1168	CAG	64
gene:SM_b20095_S	ACATGCTGAACCAGATCGCCTGG	0.55	1417	CAG	77
gene:SM_b20095_S	TGGGAGCAGATGATGTTTCTCGG	0.45	1432	CAG	78
gene:SM_b20095_S	CATGGATCAGGCCTTCGCCGTGG	0.65	1564	CAG	86
gene:SM_b20095_S	GATCAGGCCTTCGCCGTGGATGG	0.65	1564	CAG	86
gene:SM_b20095_S	ATCAGGCCTTCGCCGTGGATGGG	0.6	1564	CAG	86
gene:SM_b20096_S	TTCGGTTCGAACCGGAAGTATGG	0.5	16	CGA	3
gene:SM_b20096_S	TCGGTTCGAACCGGAAGTATGGG	0.5	16	CGA	3
gene:SM_b20096_S	AGGCGATGGGCAATCGCCGACGG	0.65	73	CGA	16
gene:SM_b20096_S	CGATCGTCGTGCAGCAGACGCGG	0.65	370	CAG	83
gene:SM_b20096_S	CGATCGTCGTGCAGCAGACGCGG	0.65	373	CAG	84
gene:SM_b20096_S	AGCAGACGCGGCTCGATTCCCGG	0.65	373	CAG	84
gene:SM_b20097_S	TACCTCTCAGAACCTCGGCCAGG	0.6	31	CAG	2
gene:SM_b20097_S	CGCGGCAGGGCCGCAGCATACGG	0.75	148	CAG	12
gene:SM_b20097_S	GCAGGGCCGCAGCATACGGCCGG	0.75	148	CAG	12
gene:SM_b20097_S	TGCGCAACACCACCGCGCCACGG	0.7	262	CAA	21
gene:SM_b20097_S	CAACACCACCGCGCCACGGTCGG	0.7	262	CAA	21
gene:SM_b20097_S	GCAGCTGACCGAGCTCAGCAAGG	0.65	295	CAG	23
gene:SM_b20097_S	CAGACCGTCGGCGGTGCGATCGG	0.7	367	CAG	29
gene:SM_b20097_S	ACGATCTGCACCGCCAGGAATGG	0.6	598	CAG	48
gene:SM_b20097_S	GCTCCGGCAGGAAATGGATCCGG	0.6	1168	CAG	94
gene:SM_b20097_S	CTCCGGCAGGAAATGGATCCGGG	0.6	1168	CAG	94
gene:SM_b20097_S	CGGCAGGAAATGGATCCGGGCGG	0.65	1168	CAG	94
gene:SM_b20097_S	GGCAGGAAATGGATCCGGGCGGG	0.65	1168	CAG	94
gene:SM_b20098_S	AAGAGGCGATGGACGATAGCCGG	0.55	22	CGA	5
gene:SM_b20098_S	AGAGGCGATGGACGATAGCCGGG	0.6	22	CGA	5
gene:SM_b20098_S	GAGGCGATGGACGATAGCCGGGG	0.65	22	CGA	5
gene:SM_b20098_S	AGGCGATGGACGATAGCCGGGGG	0.65	22	CGA	5
gene:SM_b20098_S	GGCGATGGACGATAGCCGGGGGG	0.7	22	CGA	5
gene:SM_b20098_S	CAATTTACCCGCCTCGACAGCGG	0.55	304	CAA	76
gene:SM_b20099_S	ATCCGTGGTTCCAGGCGGCGCGG	0.7	337	CAG	20
gene:SM_b20099_S	GGACCCCCAGGGCTTTCTCAGGG	0.65	664	CAG	40
gene:SM_b20099_S	CGCCAGGACGGCCTTCTGCTCGG	0.7	709	CAG	43
gene:SM_b20099_S	GGGCAGAAGGCCGACCCCATCGG	0.7	838	CAG	51
gene:SM_b20099_S	CCAGGCGCTTTCGATCATGCCGG	0.6	859	CAG	52
gene:SM_b20099_S	GCGAGGACCTTTCCCGACCGGGG	0.7	1156	CGA	70
gene:SM_b20099_S	AGGACCTTTCCCGACCGGGGCGG	0.7	1156	CGA	70
gene:SM_b20099_S	GTCCAGCCGCCGGTGACAGACGG	0.7	1246	CAG	76
gene:SM_b20099_S	CGAAGCTCAACGTGAGGACCCGG	0.6	1300	CAA	79
gene:SM_b20099_S	GAAGCTCAACGTGAGGACCCGGG	0.6	1300	CAA	79
gene:SM_b20099_S	AAGCTCAACGTGAGGACCCGGGG	0.6	1300	CAA	79
gene:SM_b20099_S	TCCGGGCAGCGTCTGGCGATAGG	0.7	1570	CAG	96
gene:SM_b20099_S	CCGGGCAGCGTCTGGCGATAGGG	0.7	1570	CAG	96
gene:SM_b20099_S	CAGCGTCTGGCGATAGGGCTCGG	0.65	1570	CAG	96
gene:SM_b20100_S	AGGGGCAAAGCGGCTTTGCCTGG	0.65	142	CAA	14
gene:SM_b20100_S	GGGGCAAAGCGGCTTTGCCTGGG	0.65	142	CAA	14
gene:SM_b20100_S	CAGGCAACTGAGCGGAAGTTCGG	0.55	181	CAG	18
gene:SM_b20100_S	GAAAGGCGGAACGAAACGGAAGG	0.55	370	CGA	37
gene:SM_b20100_S	ACGAAACGGAAGGCTGCGCGAGG	0.65	370	CGA	37
gene:SM_b20100_S	TCAGTCGCCGGAAAAGCTCGCGG	0.6	574	CAG	58
gene:SM_b20100_S	ATCGCCCAGGCCTTCAAGCGCGG	0.65	604	CAG	61
gene:SM_b20100_S	GCCCAGGCCTTCAAGCGCGGCGG	0.75	604	CAG	61
gene:SM_b20100_S	CAGGCCTTCAAGCGCGGCGGCGG	0.75	604	CAG	61
gene:SM_b20100_S	CTATGCCCGAAGCGACGAGGAGG	0.65	670	CGA	67
gene:SM_b20100_S	CCCGAAGCGACGAGGAGGCGCGG	0.75	670	CGA	67
gene:SM_b20100_S	GGAACGCCTTCGACCAGTGGCGG	0.65	706	CAG	71
gene:SM_b20100_S	CCTTTCAGTCGGAAACCCTGAGG	0.55	736	CAG	74
gene:SM_b20101_S	CCGCTATGGCGCTGCAGGAAAGG	0.65	94	CAG	7
gene:SM_b20101_S	GCGCTGCAGGAAAGGATGGGCGG	0.65	94	CAG	7
gene:SM_b20101_S	CATCAGACGGGCCACAACAGCGG	0.6	157	CAG	12
gene:SM_b20101_S	AAGAAAGAGCGCAGCAGAATGGG	0.45	361	CAG	28
gene:SM_b20101_S	AAGAAAGAGCGCAGCAGAATGGG	0.45	364	CAG	28
gene:SM_b20101_S	AGTCCCGCAGGCCGGCATCCGGG	0.75	1054	CAG	82
gene:SM_b20101_S	GCGCAGGCGGTCATGGCCGACGG	0.75	1072	CAG	83
gene:SM_b20101_S	TCCTCTTCAAACAGACCGAAAGG	0.45	1120	CAG	87
gene:SM_b20101_S	GAACGATCACAATCGCTTCATGG	0.45	1237	CGA	96
gene:SM_b20101_S	AACGATCACAATCGCTTCATGGG	0.4	1237	CGA	96
gene:SM_b20101_S	GGACTCATGCGCAACTTCATCGG	0.5	1267	CAA	98
acoR_S	TCGTTCCGGAAACGCGACTTAGG	0.55	160	CGA	8
acoR_S	ACCTGTTCCGCCAGGTGGCGGGG	0.7	235	CAG	12
acoR_S	CCAGAACCTGGCACTGCACCTGG	0.65	559	CAG	29
acoR_S	TGGCGCAAGCGCGTAATCAATGG	0.55	625	CAA	33
acoR_S	GGCGCAAGCGCGTAATCAATGGG	0.55	625	CAA	33
acoR_S	GCAGCAACTGATCGGCGAGCCGG	0.65	790	CAG	41
acoR_S	GCAGCAACTGATCGGCGAGCCGG	0.65	793	CAA	42
acoR_S	AGCAAATTCCACCGGCCTTGCGG	0.55	970	CAA	51
acoR_S	GCGATTGCCGATCCTCATTCAGG	0.55	1057	CGA	56
acoR_S	CGATTGCCGATCCTCATTCAGGG	0.5	1057	CGA	56
acoR_S	CATTCAGGGCGAGACCGGAACGG	0.6	1075	CAG	57
acoR_S	ATTCAGGGCGAGACCGGAACGGG	0.6	1075	CAG	57
acoR_S	TGCCGCTTGCCCTGCAAAGCCGG	0.65	1321	CAA	70
acoR_S	CTGCAGACGCTCGTCTCGCAAGG	0.65	1429	CAG	75
acoR_S	CTCGCAAGGAGCATTCCGCGAGG	0.65	1444	CAA	76
acoR_S	GAGCAACTCCTGAAGCGGCACGG	0.6	1543	CAA	81
acoR_S	GGACCAACTCCTGGCGAATGCGG	0.6	1711	CAA	90
gene:SM_b20103_S	TGAACAGGGCGACATCGATGCGG	0.55	67	CAG	3
gene:SM_b20103_S	TGTTCCAGGCCGACTGCTATTGG	0.55	100	CAG	5
gene:SM_b20103_S	GCAGCTCGCTGCGATCAAGCCGG	0.65	193	CAG	10
gene:SM_b20103_S	GCGCCAGGACGAGAAGGAACCGG	0.65	226	CAG	12
gene:SM_b20103_S	CAGCCCTATGCCGTCATCATCGG	0.55	493	CAG	27
gene:SM_b20103_S	TCATCGGCGGCGGCCAAGGCGGG	0.75	523	CAA	29
gene:SM_b20103_S	GGCCAAGGCGGGATCGCGCTCGG	0.75	523	CAA	29
gene:SM_b20103_S	GCGATACGACGAGGCGACCGAGG	0.7	793	CGA	43
gene:SM_b20103_S	AAACAGCTCGTTCTCGCAACCGG	0.5	868	CAG	48
gene:SM_b20103_S	CGAAGGCCAGGACATCTTCAAGG	0.55	925	CAG	51
gene:SM_b20103_S	GAAGGCCAGGACATCTTCAAGGG	0.5	925	CAG	51
gene:SM_b20103_S	CAGCATTCTTCGCAGCATCCCGG	0.55	949	CAG	52
gene:SM_b20103_S	AGCATTCTTCGCAGCATCCCGGG	0.55	961	CAG	53
gene:SM_b20103_S	CGTCCGATCGGACACGCTGATGG	0.65	1102	CGA	61
gene:SM_b20103_S	CGACGCAGCAGGAGGCGCTCTGG	0.75	1660	CAG	92
gene:SM_b20103_S	CAGGAGGCGCTCTGGTTCCACGG	0.65	1663	CAG	92
gene:SM_b20103_S	GCGGCAACCTGCATCAGTCGCGG	0.65	1699	CAG	94
gene:SM_b20103_S	CAGTTGAAAGCGCGCTGCGAAGG	0.6	1732	CAG	96
gene:SM_b20104_S	TATTCCAATACGGCTTCGGCCGG	0.5	328	CAA	43
gene:SM_b20104_S	TCCAATACGGCTTCGGCCGGCGG	0.65	328	CAA	43
gene:SM_b20104_S	CCAATACGGCTTCGGCCGGCGGG	0.7	328	CAA	43
gene:SM_b20104_S	AGCAAAGAGAGACGCTCCTGCGG	0.55	718	CAA	94
gene:SM_b20105_S	CTACCCCCAATATGCGACGCTGG	0.6	157	CAA	24
gene:SM_b20105_S	GCAGGAAGCCGTCTTCAATCTGG	0.55	232	CAG	36
gene:SM_b20106_S	GCTATGCCGATCAGGTCTACGGG	0.55	64	CAG	8
gene:SM_b20106_S	CTCGCAAGATCTGCCGAACCTGG	0.6	262	CAA	35
gene:SM_b20106_S	TCAGGAGCTTCGCTTCTACGTGG	0.55	316	CAG	43
gene:SM_b20106_S	GGAAGGCCAGGCGGCAGCACTGG	0.75	343	CAG	46
gene:SM_b20106_S	CCAGGCGGCAGCACTGGCAGCGG	0.75	343	CAG	46
gene:SM_b20106_S	GCAGCTTGCCGCCATTCTCGAGG	0.65	382	CAG	52
gene:SM_b20106_S	GATCGCAGGCACGTGCCCGCCGG	0.75	586	CAG	80
gene:SM_b20106_S	ATCGCAGGCACGTGCCCGCCGGG	0.75	586	CAG	80
gene:SM_b20106_S	GCGCGCCGACGGATGACGGACGG	0.75	700	CGA	95
gene:SM_b20107_S	CAATTCCCGGCAGATCCCGCCGG	0.65	337	CAA	35
gene:SM_b20107_S	GGCTTGCAGGCGCTTCATGACGG	0.6	775	CAG	80
gene:SM_b20108_S	AGCAGGTGGACGATCTGACCTGG	0.6	244	CAG	16
gene:SM_b20108_S	GGCCTCGCAAATGGTCGTTCCGG	0.6	901	CAA	59
gene:SM_b20108_S	GCCTCGCAAATGGTCGTTCCGGG	0.6	901	CAA	59
gene:SM_b20108_S	TCGAAGCGATGCGATCCATGTGG	0.55	1084	CGA	71
gene:SM_b20108_S	AGCGATGCGATCCATGTGGCAGG	0.6	1084	CGA	71
gene:SM_b20108_S	CGATCCATGTGGCAGGAGATCGG	0.55	1084	CGA	71
gene:SM_b20108_S	GATCCATGTGGCAGGAGATCGGG	0.55	1096	CAG	72
gene:SM_b20108_S	GCCAGCTCGAAGCGGCCGACTGG	0.75	1126	CAG	74
gene:SM_b20108_S	CCAGCTCGAAGCGGCCGACTGGG	0.7	1126	CAG	74
gene:SM_b20108_S	GCAGCAGCACGACAACAATACGG	0.5	1201	CAG	79
gene:SM_b20108_S	GCAGCAGCACGACAACAATACGG	0.5	1204	CAG	79
gene:SM_b20108_S	CAGCAGCACGACAACAATACGGG	0.5	1201	CAG	79
gene:SM_b20108_S	CAGCAGCACGACAACAATACGGG	0.5	1204	CAG	79
gene:SM_b20108_S	GTTTCAGGAGGTCTTCGCGAAGG	0.55	1354	CAG	89
gene:SM_b20109_S	CGCCGGCCAGAGCCTGATCGCGG	0.75	31	CAG	3
gene:SM_b20109_S	CAGAGCCTGATCGCGGTGATCGG	0.6	31	CAG	3
gene:SM_b20109_S	AGCGCAGCGTCAGGCCTTCTCGG	0.65	136	CAG	14
gene:SM_b20109_S	CAGGCCTTCTCGGAGACGCACGG	0.65	142	CAG	15
gene:SM_b20109_S	TCTCGCCCGATTCGATTTCGGGG	0.55	217	CGA	23
gene:SM_b20109_S	GCTCATCCAGGCGACGGTGCTGG	0.7	820	CAG	88
gene:SM_b20109_S	CCAGGCGACGGTGCTGGTGACGG	0.7	820	CAG	88
gene:SM_b20110_S	CGTTCAGCCTGTCCCAGGGTTGG	0.65	220	CAG	23
gene:SM_b20110_S	CAGGGTTGGACTTACGTGCTCGG	0.55	220	CAG	23
gene:SM_b20110_S	TACAGGCGCCTGAGTTCACCTGG	0.6	730	CAG	77
gene:SM_b20110_S	ACAGGCGCCTGAGTTCACCTGGG	0.6	730	CAG	77
gene:SM_b20110_S	CAGGCGCCTGAGTTCACCTGGGG	0.65	730	CAG	77
gene:SM_b20110_S	ATGCCGATCCGCAGCAGCGCTGG	0.7	886	CAG	93
gene:SM_b20110_S	ATGCCGATCCGCAGCAGCGCTGG	0.7	889	CAG	93
gene:SM_b20110_S	CCGATCCGCAGCAGCGCTGGCGG	0.75	889	CAG	93
gene:SM_b20111_S	GCAGAGGGCGATCGAGATATTGG	0.55	397	CAG	24
gene:SM_b20111_S	CAGAGGGCGATCGAGATATTGGG	0.5	397	CAG	24
gene:SM_b20111_S	CAGCGCCAGCGCATCATGATCGG	0.6	484	CAG	29
gene:SM_b20111_S	CAGCGCCAGCGCATCATGATCGG	0.6	490	CAG	29
gene:SM_b20111_S	CCAGCGCATCATGATCGGCATGG	0.6	490	CAG	29
gene:SM_b20111_S	AGCAACTGCTGGCCTTCCGCCGG	0.65	1081	CAA	65
gene:SM_b20111_S	GAAGGTGCAGATGGTGTTTCAGG	0.5	1108	CAG	67
gene:SM_b20111_S	GCTATCCGCACCAGTTCTCAGGG	0.55	1288	CAG	78
gene:SM_b20111_S	ACCAGTTCTCAGGGGGCCAGCGG	0.65	1288	CAG	78
gene:SM_b20111_S	GGCAGCGCATCGCCATTGCCCGG	0.7	1309	CAG	79
gene:SM_b20111_S	GCAGCGCATCGCCATTGCCCGGG	0.7	1309	CAG	79
gene:SM_b20111_S	GGTGCAGGTCATCGACCTTCTGG	0.6	1402	CAG	85
gene:SM_b20111_S	GCAGGTCATCGACCTTCTGGCGG	0.6	1402	CAG	85
gene:SM_b20111_S	GTGGCAGACAGCCGCCGACGCGG	0.75	1618	CAG	98
gene:SM_b20112_S	CATCGCGCAATCCAGCGGTCGGG	0.65	205	CAA	23
gene:SM_b20112_S	CCTTCCAGTCAGGCGCGGCCTGG	0.75	466	CAG	52
gene:SM_b20112_S	CTTCCAGTCAGGCGCGGCCTGGG	0.7	466	CAG	52
gene:SM_b20112_S	TCGCCCAGCTATCCTTCGCGAGG	0.65	688	CAG	77
gene:SM_b20112_S	CGCCCAGCTATCCTTCGCGAGGG	0.65	688	CAG	77
gene:SM_b20113_S	CCTTCAGGCCGCCGAGCTGCCGG	0.75	31	CAG	3
gene:SM_b20113_S	CGACGAACAGGCGCTCATCACGG	0.6	721	CAG	77
gene:SM_b20113_S	ACAGGCGCTCATCACGGCGCTGG	0.7	721	CAG	77
gene:SM_b20113_S	GCAACAGATGGGCGACAGCATGG	0.6	871	CAA	93
gene:SM_b20113_S	GCAACAGATGGGCGACAGCATGG	0.6	874	CAG	93
gene:SM_b20114_S	GTTCATCCAGGACGTTCGTCCGG	0.55	109	CAG	15
ilvD4_S	GCAGATGGGCTACGACGCCAAGG	0.65	79	CAG	4
ilvD4_S	CTATCGAAACTTCCTGGCCATGG	0.5	286	CGA	16
ilvD4_S	TCGAAACTTCCTGGCCATGGAGG	0.55	286	CGA	16
ilvD4_S	GGATGAGCAATGGATCGGCGTGG	0.6	535	CAA	31
ilvD4_S	TGAGCAATGGATCGGCGTGGAGG	0.6	535	CAA	31
ilvD4_S	GCAATGGATCGGCGTGGAGGAGG	0.65	535	CAA	31
ilvD4_S	CAATGGATCGGCGTGGAGGAGGG	0.6	535	CAA	31
ilvD4_S	GTATGAGCACGCGATGCGGCAGG	0.65	697	CGA	40
ilvD4_S	CGGCAAGCAGTACCTCATGGAGG	0.6	934	CAG	54
gene:SM_b20116_S	AGCCGCAGAGGCTCACCGGACGG	0.7	622	CAG	28
gene:SM_b20116_S	GCCGCAGAGGCTCACCGGACGGG	0.75	622	CAG	28
gene:SM_b20116_S	GCAGAGGCTCACCGGACGGGAGG	0.75	622	CAG	28
gene:SM_b20116_S	AGGGCCTGGTGAACCAGTGCTGG	0.65	1327	CAG	60
gene:SM_b20116_S	GAGGTACAGGCCTATGTCTTCGG	0.5	1408	CAG	63
gene:SM_b20116_S	ATGGCGCAATCCTCCTTCTGCGG	0.55	1681	CAA	76
gene:SM_b20116_S	CGCAATCCTCCTTCTGCGGCTGG	0.65	1681	CAA	76
gene:SM_b20116_S	GCAATCCTCCTTCTGCGGCTGGG	0.6	1681	CAA	76
gene:SM_b20116_S	CAATCCTCCTTCTGCGGCTGGGG	0.6	1681	CAA	76
gene:SM_b20116_S	TTTCCTGCGTCCCGCAGGCCTGG	0.7	1960	CAG	88
gene:SM_b20116_S	CTCCAGTCGATGATCGGACTCGG	0.55	1996	CAG	90
gene:SM_b20116_S	CCAGGTCGTGGTCGACGTCCTGG	0.7	2146	CAG	97
gene:SM_b20117_S	GCTCGTCCGACAGGGCCATGAGG	0.7	100	CGA	9
gene:SM_b20117_S	CCAGCGAAAACCGATGCCGCCGG	0.65	424	CAG	38
gene:SM_b20117_S	CCAGCGAAAACCGATGCCGCCGG	0.65	427	CGA	38
gene:SM_b20117_S	TTCCCTTCACCGGCCAGCCGAGG	0.7	505	CAG	45
gene:SM_b20117_S	TGTCAGAAGGGCGAGTTCCTCGG	0.55	715	CAG	64
gene:SM_b20118_S	TCCGAATGCAGATGATTCCACGG	0.45	31	CGA	7
gene:SM_b20118_S	AAGAACAGCTATCGCTGATCTGG	0.45	190	CAG	45
gene:SM_b20118_S	GAACCAGAATGTCCGCATTGCGG	0.5	307	CAG	73
gene:SM_b20119_S	GTGTCGCCAGCGTCGTCATGGGG	0.65	37	CAG	10
gene:SM_b20119_S	TGTCGCCAGCGTCGTCATGGGGG	0.65	37	CAG	10
gene:SM_b20119_S	CGTTCGACAGCCTCGAAGCGTGG	0.65	91	CGA	25
gene:SM_b20119_S	CGTTCGACAGCCTCGAAGCGTGG	0.65	94	CAG	26
gene:SM_b20119_S	AAGGCGCGAGGCGTGCGGTTCGG	0.7	214	CGA	59
gene:SM_b20119_S	CCGCGCAGATCGAAAACGCCCGG	0.65	256	CAG	71
gene:SM_b22004_S	TCGCGACCAGCTCGCCACGCTGG	0.75	88	CGA	22
gene:SM_b22004_S	ACGCTGGAAGTCGATATTTCCGG	0.45	112	CGA	28
gene:SM_b22004_S	CTGCAAACCTTTCCGCACCGAGG	0.6	187	CAA	47
gene:SM_b22004_S	GGCCAGGCTTGCGAACGCTTGGG	0.65	238	CGA	60
gene:SM_b22004_S	TGCGAACGCTTGGGTTTCGCCGG	0.6	238	CGA	60
gene:SM_b20121_S	GGCACAGATGGTCAAGACGAAGG	0.55	49	CAG	17
gene:SM_b20121_S	CGCCTTGCAGGCGCGCGACAAGG	0.75	127	CAG	46
gene:SM_b20123_S	GTTGCAGGCCTTCATTGCCGTGG	0.6	25	CAG	2
gene:SM_b20123_S	GCAGGCCCGCAAGATCATGTCGG	0.6	205	CAG	22
gene:SM_b20123_S	CCGACATATCGGTGCAGGTGCGG	0.6	373	CAG	41
gene:SM_b20123_S	GGTGCAGGTGCGGGACATGCCGG	0.7	373	CAG	41
gene:SM_b20123_S	GCAGGTGCGGGACATGCCGGAGG	0.75	373	CAG	41
gene:SM_b20123_S	TCCAGGCCAGCGTGCTGATGCGG	0.65	472	CAG	52
gene:SM_b20123_S	CCAGGCCAGCGTGCTGATGCGGG	0.7	472	CAG	52
gene:SM_b20123_S	CAAAGGCGCGGCAGGTGAGCTGG	0.7	544	CAG	60
gene:SM_b20123_S	CCGCCAGCTCACGACCAATGTGG	0.65	742	CAG	82
gene:SM_b20123_S	CCGCCAACCGATGCTCTCGCCGG	0.7	826	CAA	92
gene:SM_b20123_S	CCAACCGATGCTCTCGCCGGCGG	0.7	826	CAA	92
gene:SM_b20124_S	TGAAGGGCAGATCGTCTTCAAGG	0.5	184	CAG	12
gene:SM_b20124_S	GAAGGGCAGATCGTCTTCAAGGG	0.5	184	CAG	12
gene:SM_b20124_S	GGCAGATCGTCTTCAAGGGACGG	0.55	184	CAG	12
gene:SM_b20124_S	GGTCCACCAGCACTTCATGCTGG	0.6	262	CAG	17
gene:SM_b20124_S	GCAGCGGGTCGAGATCTTGAAGG	0.6	445	CAG	29
gene:SM_b20124_S	CTTCGCCAACTCGTCGCAGACGG	0.6	559	CAA	36
gene:SM_b20124_S	GCTGCGAGACGTATCTTTCGAGG	0.55	826	CGA	54
gene:SM_b20124_S	TGGCCAGAGCGAGCTGGCGCTGG	0.75	892	CAG	58
gene:SM_b20124_S	AATCAGCAGAAGCTCGTCGTCGG	0.5	1225	CAG	80
gene:SM_b20124_S	AATCAGCAGAAGCTCGTCGTCGG	0.5	1228	CAG	80
gene:SM_b20124_S	ATCAGCAGAAGCTCGTCGTCGGG	0.55	1225	CAG	80
gene:SM_b20124_S	ATCAGCAGAAGCTCGTCGTCGGG	0.55	1228	CAG	80
gene:SM_b20125_S	TGCGCTGCAGCTGCAATTGCAGG	0.6	784	CAG	84
gene:SM_b20125_S	GCTGCAATTGCAGGCGCAGCCGG	0.65	790	CAA	84
gene:SM_b20125_S	CGCTGATACTTGTCCGAAACCGG	0.5	880	CGA	94
gene:SM_b20126_S	CCCAGGCCTATGGCGCCCTTTGG	0.7	43	CAG	3
gene:SM_b20126_S	CGGCCTATCCGCAGTCGGCCCGG	0.75	574	CAG	52
gene:SM_b20126_S	CTATCCGCAGTCGGCCCGGCTGG	0.75	574	CAG	52
gene:SM_b20126_S	CCCGGCTGGTCCAGGAGGCATGG	0.75	592	CAG	53
gene:SM_b20126_S	GCTCTTTCAGTCGATCTCTCCGG	0.5	859	CAG	78
gene:SM_b20126_S	CTCTTTCAGTCGATCTCTCCGGG	0.5	859	CAG	78
gene:SM_b20126_S	CAGTCGATCTCTCCGGGCTATGG	0.6	859	CAG	78
gene:SM_b20126_S	GCTCATGCAGATCACGGCACAGG	0.6	985	CAG	89
gene:SM_b20126_S	TCAGGGCATCGTCATTCTCTCGG	0.5	1027	CAG	93
gene:SM_b20127_S	CAGGGCTACAACGTCATTCTCGG	0.5	256	CAG	26
gene:SM_b20127_S	GTTTCAGGATGCCGCTCTCGAGG	0.6	295	CAG	30
gene:SM_b20127_S	GAGCCAGCCCTTCTACCTGATGG	0.6	403	CAG	41
gene:SM_b20127_S	AGCCAGCCCTTCTACCTGATGGG	0.55	403	CAG	41
gene:SM_b20127_S	CGGTGTGCGAAGCGTCGCGCCGG	0.75	520	CGA	53
gene:SM_b20127_S	TTCCAGGCCGCCGCGGAATCCGG	0.7	670	CAG	68
gene:SM_b20127_S	TCAGGCTGCAAATCCCGTGACGG	0.55	886	CAG	90
gene:SM_b20128_S	CACCAGCATCTGGACAAGACAGG	0.55	241	CAG	18
gene:SM_b20128_S	CGGGAACCTTGCAGGGAGCGCGG	0.7	298	CAG	22
gene:SM_b20128_S	AACCTTGCAGGGAGCGCGGGAGG	0.7	298	CAG	22
gene:SM_b20128_S	GCGACGTGCGGCGCGGACAATGG	0.75	358	CGA	27
gene:SM_b20128_S	CAATCAGGATATCGAATGGCTGG	0.45	538	CAG	40
gene:SM_b20128_S	GTCGAACAGGCCGACGCGGTCGG	0.7	583	CAG	44
gene:SM_b20128_S	TCGAACAGGCCGACGCGGTCGGG	0.7	583	CAG	44
gene:SM_b20128_S	CGAACAGGCCGACGCGGTCGGGG	0.75	583	CAG	44
gene:SM_b20128_S	GAACAGGCCGACGCGGTCGGGGG	0.75	583	CAG	44
gene:SM_b20128_S	CTGCAGGGGCGCACCGTCCTCGG	0.75	763	CAG	58
gene:SM_b20128_S	CAGGACCCGTTCGTGCCGACCGG	0.7	994	CAG	75
gene:SM_b20128_S	TGCATCCAGGTGCTCGCGAAAGG	0.6	1231	CAG	93
gene:SM_b20128_S	TCCAGGTGCTCGCGAAAGGCCGG	0.65	1231	CAG	93
gene:SM_b20129_S	GGCCGAGCAACGTGTCGTCCAGG	0.7	79	CAA	10
gene:SM_b20129_S	TGTCGTCCAGGTCATCGTCGAGG	0.6	91	CAG	11
gene:SM_b20129_S	ACCGCCAGCCGCTGCTCTCCTGG	0.75	523	CAG	67
gene:SM_b20129_S	GCAGGCGTTTCGCTCCGTTCAGG	0.65	700	CAG	89
gene:SM_b20129_S	GTTCAGGCCAACGCCGCGTCCGG	0.7	718	CAG	92
gene:SM_b20129_S	CAACGGGAGGATGGTGACGCCGG	0.65	748	CAA	95
gene:SM_b20130_S	CTCGGTACAGGTGCGCAACCGGG	0.65	310	CAG	35
gene:SM_b20130_S	ATGCAGGAAGCCACTCCCATCGG	0.55	754	CAG	87
gene:SM_b20131_S	CCTCCTGCAACAGAAATTCATGG	0.45	268	CAA	55
gene:SM_b20131_S	CAACAGAAATTCATGGAGCACGG	0.4	268	CAA	55
gene:SM_b20131_S	CAACAGAAATTCATGGAGCACGG	0.4	271	CAG	55
gene:SM_b20131_S	CAGAAATTCATGGAGCACGGCGG	0.5	271	CAG	55
gene:SM_b20131_S	GCAGTGCGGCTTCTGCACGCCGG	0.7	298	CAG	61
gene:SM_b20131_S	CAGTGCGGCTTCTGCACGCCGGG	0.7	298	CAG	61
gene:SM_b20132_S	ATCAGTACATCCTGGATGACAGG	0.45	313	CAG	13
gene:SM_b20132_S	TCAGTACATCCTGGATGACAGGG	0.45	313	CAG	13
gene:SM_b20132_S	TGGATGACAGGGTGCGATATTGG	0.5	337	CGA	14
gene:SM_b20132_S	CAGGGTGCGATATTGGGGCGAGG	0.65	337	CGA	14
gene:SM_b20132_S	AGGGTGCGATATTGGGGCGAGGG	0.6	337	CGA	14
gene:SM_b20132_S	CCGGAACCAGGTGTTGCCGCCGG	0.7	508	CAG	21
gene:SM_b20132_S	GTCAGCCAGTGGGACGGCAACGG	0.65	643	CAG	27
gene:SM_b20132_S	CTCGACCCAGAGCGCATTCATGG	0.6	685	CAG	29
gene:SM_b20132_S	CAGAGCGCATTCATGGTCCGCGG	0.6	685	CAG	29
gene:SM_b20132_S	CCCTGCTCGCGCGACAGACGGGG	0.75	832	CGA	35
gene:SM_b20132_S	CCCTGCTCGCGCGACAGACGGGG	0.75	835	CAG	36
gene:SM_b20132_S	CGCGACACCCCGGCAAGATATGG	0.65	898	CGA	38
gene:SM_b20132_S	AAGCAGGGCTTCACCAAAGACGG	0.5	925	CAG	39
gene:SM_b20132_S	GCTTTCGCAGATCGTCGCCGAGG	0.65	1513	CAG	65
gene:SM_b20132_S	CAGATCGTCGCCGAGGAACTCGG	0.6	1513	CAG	65
gene:SM_b20132_S	GCGGTGCAACTGGTCGGCGTAGG	0.7	1816	CAA	78
gene:SM_b20133_S	GCAGAAGCTGCTTGCCCGCAAGG	0.65	259	CAG	24
gene:SM_b20133_S	TTTCGACCAGGGCCGCCTGACGG	0.65	781	CAG	74
gene:SM_b20133_S	CCAGGCGGTGCACAAGCTGATGG	0.65	892	CAG	84
gene:SM_b20134_S	TCATCCAGTGTCTCGGCGTCTGG	0.6	208	CAG	14
gene:SM_b20134_S	GGCGGACAGCCCATGATAAAAGG	0.55	484	CAG	34
gene:SM_b20134_S	ACCGGTCAGATTCTGGCCGTCGG	0.6	814	CAG	58
gene:SM_b20134_S	GAGGTGCAGCCGGATTTGCTCGG	0.6	1348	CAG	96
gene:SM_b20134_S	GCAGCCGGATTTGCTCGGTGAGG	0.65	1348	CAG	96
gene:SM_b20134_S	CAGCCGGATTTGCTCGGTGAGGG	0.6	1348	CAG	96
gene:SM_b20135_S	CGGACCGGGAACAGAGAAAGCGG	0.6	19	CAG	3
gene:SM_b20135_S	CAGAGAAAGCGGATCATCGTCGG	0.5	19	CAG	3
gene:SM_b20135_S	CGCCCAGATCACGCTGGCGATGG	0.7	139	CAG	21
gene:SM_b20135_S	GATGGCCCAGGCGACGGAGGCGG	0.75	427	CAG	67
gene:SM_b20135_S	ATGGCCCAGGCGACGGAGGCGGG	0.75	427	CAG	67
gene:SM_b20135_S	TCCGCAGACGCTGGACGAGATGG	0.65	487	CAG	76
gene:SM_b20135_S	GGCTCGCACATCGATGGAGCGGG	0.65	565	CGA	89
gene:SM_b20135_S	CACTCGACGTGAAGATGTCGAGG	0.55	601	CGA	94
gene:SM_b20136_S	GGAAGCTCAACCAGCAAGGCCGG	0.6	133	CAG	9
gene:SM_b20136_S	GGAAGCTCAACCAGCAAGGCCGG	0.6	136	CAA	9
gene:SM_b20136_S	TGTTCGGGACCTCCCAGGACCGG	0.65	247	CAG	17
gene:SM_b20136_S	CAGGTTGCCGAGGGGCCCTTCGG	0.7	769	CAG	55
gene:SM_b20136_S	GCAACGCTTCCCGAGCGTGACGG	0.65	961	CAA	69
gene:SM_b20136_S	ATGTCGCCCTCAACCAGACGAGG	0.6	1036	CAG	75
gene:SM_b20136_S	CAACCAGACGAGGCCCGGCGAGG	0.75	1036	CAG	75
gene:SM_b20136_S	CAGATCATGCTCGGGCTGCTCGG	0.6	1060	CAG	77
gene:SM_b20137_S	CAGCCGCCGCCCGGCAATACAGG	0.75	154	CAG	16
gene:SM_b20137_S	GGCATTTCGGGATCCAGACCGGG	0.6	559	CAG	59
gene:SM_b20138_S	CCAGGGGCTGAACCTCGACGAGG	0.7	775	CAG	83
gene:SM_b20138_S	GAGGCGCAGGCGCGCCTCAACGG	0.75	883	CAG	95
gene:SM_b20139_S	GCGCGATCAGTGGGTCTACTGGG	0.6	394	CAG	79
gene:SM_b20139_S	CAGTGGGTCTACTGGGACACAGG	0.6	394	CAG	79
dapA2_S	GTACGCAGGACGGCCTGATCCGG	0.65	331	CAG	37
dapA2_S	CACCCAGAACCATATCGAGCCGG	0.55	415	CAG	47
dapA2_S	CGGTGCGCAGGATACGCTCGAGG	0.7	496	CAG	56
dapA2_S	GCAGGTAGCGCGCGACGTGCCGG	0.75	520	CAG	58
dapA2_S	CAGGTAGCGCGCGACGTGCCGGG	0.75	520	CAG	58
dapA2_S	TCGCTGCAGAACGGTGCGGCCGG	0.7	589	CAG	66
dapA2_S	TACCTGCAGGATCCCTCCGTCGG	0.6	781	CAG	88
dapA2_S	AGGAGCAGGACGCAAAAATCCGG	0.5	835	CAG	94
dapA2_S	GGAGCAGGACGCAAAAATCCGGG	0.55	835	CAG	94
gene:SM_b20141_S	CCAGCGCGTCATGATCGCCATGG	0.65	484	CAG	29
gene:SM_b20141_S	ACTGCAGCGCGAAACGGGCATGG	0.65	604	CAG	36
gene:SM_b20141_S	GCAGCGCGAAACGGGCATGGCGG	0.7	604	CAG	36
gene:SM_b20141_S	CGACCTCCAGATGGTGTTCCAGG	0.6	1063	CAG	64
gene:SM_b20141_S	GGTCTACCAGCTGATCTCCGAGG	0.6	1117	CAG	67
gene:SM_b20141_S	ACCAGCTGATCTCCGAGGCATGG	0.6	1117	CAG	67
gene:SM_b20141_S	CCAGCTGATCTCCGAGGCATGGG	0.6	1117	CAG	67
gene:SM_b20141_S	CCTGGTGCAGGTCGGTCTTTCGG	0.6	1201	CAG	72
gene:SM_b20141_S	GGCAGCGCATCGCCATTGCCCGG	0.7	1264	CAG	76
gene:SM_b20141_S	GCAGCGCATCGCCATTGCCCGGG	0.7	1264	CAG	76
gene:SM_b20141_S	GCAGCTGATCATCTGCGACGAGG	0.6	1303	CAG	79
gene:SM_b20141_S	CAGGGAGAGGTCGTCGAGCTCGG	0.65	1471	CAG	89
gene:SM_b20142_S	GGCCGCTCAGAACACCCTGATGG	0.65	286	CAG	30
gene:SM_b20142_S	GCATGTTCGTGCAGGCTGCCCGG	0.65	571	CAG	61
gene:SM_b20142_S	CGTGCAGGCTGCCCGGGTCATGG	0.75	571	CAG	61
gene:SM_b20142_S	GTGCAGGCTGCCCGGGTCATGGG	0.7	571	CAG	61
gene:SM_b20142_S	TCCAGCCGCCGGAAATCACCTGG	0.65	724	CAG	78
gene:SM_b20142_S	CCAGCCGCCGGAAATCACCTGGG	0.65	724	CAG	78
gene:SM_b20142_S	CAGCCGCCGGAAATCACCTGGGG	0.65	724	CAG	78
gene:SM_b20142_S	GCCTGATGATCTCGCAGGGCCGG	0.65	760	CAG	82
gene:SM_b20142_S	GGCAATATCTCACCAATGCCTGG	0.5	769	CAA	83
gene:SM_b20142_S	CGCTCGATCCGGTACAGCGCTGG	0.7	883	CAG	95
gene:SM_b20143_S	GAGCAGTTCCGCGAGCTGCACGG	0.65	145	CAG	15
gene:SM_b20143_S	CGTCCAGTTCGCGCGCTATGTGG	0.65	187	CAG	20
gene:SM_b20143_S	GTCCAGTTCGCGCGCTATGTGGG	0.6	187	CAG	20
gene:SM_b20143_S	CCAGGTGGTTCGCGGTTCCATGG	0.65	565	CAG	61
gene:SM_b20143_S	CAGGCGGCGAGCCTGCTGAATGG	0.7	709	CAG	77
gene:SM_b20143_S	CCTGCAGCGCGATTTCAACGTGG	0.6	799	CAG	87
gene:SM_b20144_S	AGCAGAAGGAGGATGGCAGCTGG	0.6	244	CAG	16
gene:SM_b20144_S	AGCAGATCGTGCTTTCCGCCCGG	0.6	577	CAG	38
gene:SM_b20144_S	GCAGATCGTGCTTTCCGCCCGGG	0.65	577	CAG	38
gene:SM_b20144_S	GCAGACCGAGGCGACCAACCCGG	0.7	718	CAG	47
gene:SM_b20144_S	GCAGGCCAAGAAGCTCATCGAGG	0.6	967	CAG	64
gene:SM_b20144_S	GGCCATCCAGGCGCAGTTGCAGG	0.7	1084	CAG	71
gene:SM_b20144_S	CATCCAGGCGCAGTTGCAGGAGG	0.65	1084	CAG	71
gene:SM_b20144_S	CAGGCGCAGTTGCAGGAGGTCGG	0.65	1084	CAG	71
gene:SM_b20144_S	CAGGCGCAGTTGCAGGAGGTCGG	0.65	1090	CAG	72
gene:SM_b20144_S	AGGCGCAGTTGCAGGAGGTCGGG	0.65	1090	CAG	72
gene:SM_b20144_S	AGGCGCAGTTGCAGGAGGTCGGG	0.65	1096	CAG	72
gene:SM_b20144_S	GTTGCAGGAGGTCGGGCTCAAGG	0.65	1096	CAG	72
gene:SM_b20145_S	CGCAATGGGGCGAGCCGCAGCGG	0.75	220	CAA	18
gene:SM_b20145_S	GCAGAACCCGGTGCTGTTCACGG	0.6	268	CAG	22
gene:SM_b20145_S	GTCGCAGCCTTCGGGCAACCAGG	0.7	325	CAG	27
gene:SM_b20145_S	TCCAGCGCCCCGGCCAGAAGTGG	0.75	511	CAG	43
gene:SM_b20145_S	TCCAGCGCCCCGGCCAGAAGTGG	0.75	523	CAG	44
gene:SM_b20145_S	CGATCGATGGCGGCCGAAGCTGG	0.7	580	CGA	48
gene:SM_b20145_S	TGGCAGCTCGCCGATCTCAACGG	0.6	589	CAG	49
pdxA2_S	ACCGCACCTCCGTCGATCACGGG	0.65	841	CAG	80
gene:SM_b20147_S	TTACGATCCATCAGCCGCGCCGG	0.6	16	CAG	1
gene:SM_b20147_S	CAATCGCTCGCCGATGTCGCCGG	0.65	310	CAA	28
gene:SM_b20147_S	CTTCAACCAGCCGTCCGCTGCGG	0.65	844	CAG	76
gene:SM_b20147_S	CTCGCAACGTGATCTGCTGTCGG	0.55	910	CAA	82
gene:SM_b20148_S	GCAGGAAGGGACCCCCCGCAAGG	0.75	10	CAG	1
gene:SM_b20148_S	CAGGAAGGGACCCCCCGCAAGGG	0.7	10	CAG	1
gene:SM_b20148_S	ATGCACCGAGCAATCAAGTCCGG	0.5	64	CGA	9
gene:SM_b20148_S	ACCAGGGGCTCATCTATTCCCGG	0.55	184	CAG	26
gene:SM_b20148_S	CCACCAACCGGCAGTCCCACCGG	0.7	415	CAG	59
gene:SM_b20149_S	CAACCTATACTGATCGTCGTCGG	0.45	583	CAA	56
gene:SM_b20149_S	TCGAGCAGGTCGACGTGCTGCGG	0.65	631	CAG	61
gene:SM_b20149_S	CGAGCAGGTCGACGTGCTGCGGG	0.7	631	CAG	61
gene:SM_b20149_S	ACATCGCAAGGCAAATAATGGGG	0.4	1009	CAA	97
gene:SM_b20149_S	CGCAAGGCAAATAATGGGGGAGG	0.55	1009	CAA	97
gene:SM_b20150_S	TCGAGCAGAACTTTGTCGCGAGG	0.55	37	CGA	4
gene:SM_b20150_S	GCCTCAGGACTTCCTGACCGAGG	0.65	136	CAG	16
gene:SM_b20150_S	TCAGGACTTCCTGACCGAGGTGG	0.6	136	CAG	16
gene:SM_b20150_S	CGATCGCCTTTGTCCAAAGCGGG	0.55	337	CAA	40
gene:SM_b20151_S	TTCGCCAGTCGATGCCGAAGCGG	0.6	325	CAG	52
gene:SM_b20151_S	GGCAATTGATGCCGGACGAATGG	0.55	499	CAA	80
gene:SM_b20151_S	AGCGCGAACGGCAGAAGGAGCGG	0.65	598	CAG	96
gene:SM_b20152_S	ATCCGACACGTCGTGCTGCTCGG	0.6	211	CGA	12
gene:SM_b20152_S	TCCGACACGTCGTGCTGCTCGGG	0.65	211	CGA	12
gene:SM_b20152_S	CCGACACGTCGTGCTGCTCGGGG	0.7	211	CGA	12
gene:SM_b20152_S	AAGCAATTCCTCGGCCGCGACGG	0.6	376	CAA	21
gene:SM_b20152_S	CGGTCGAAGACCGTCGATACGGG	0.6	580	CGA	33
gene:SM_b20152_S	TCGATACGGGGTGGCCTCACCGG	0.65	580	CGA	33
gene:SM_b20152_S	GAACGAGAAGTCGCGCTGCTCGG	0.6	1192	CGA	69
gene:SM_b20153_S	GAGTTGCCCTCGGACGAACGCGG	0.65	367	CGA	22
gene:SM_b20153_S	CTTCTGCAGTCGCCGGCACTCGG	0.65	472	CAG	28
gene:SM_b20153_S	CAGGAGACCGAGAGCGACATCGG	0.6	925	CAG	56
gene:SM_b20153_S	ACGGTCAGGGCGAACTCGTAAGG	0.6	1324	CAG	80
gene:SM_b20153_S	CATCTGCAGCGCCTGCGCGAAGG	0.7	1480	CAG	90
gene:SM_b20153_S	ATCTGCAGCGCCTGCGCGAAGGG	0.65	1480	CAG	90
gene:SM_b20153_S	TGCAGCGCCTGCGCGAAGGGCGG	0.75	1480	CAG	90
gene:SM_b20154_S	CAGCTGGACCTGCTGAGCATCGG	0.6	241	CAG	24
gene:SM_b20154_S	CAGGCGATCGTCGTTCTCTCCGG	0.6	361	CAG	36
gene:SM_b20154_S	CAACCAGCGTCTCGACCGCACGG	0.65	448	CAG	45
gene:SM_b20154_S	CACTGCGACTGATAGAGTCGAGG	0.55	520	CGA	52
gene:SM_b20154_S	AGACCCCCGCCCAGTTGCGCCGG	0.75	583	CAG	59
gene:SM_b20154_S	CACGCAGCGAATGCAGGCCGAGG	0.7	610	CAG	61
gene:SM_b20154_S	CACGCAGCGAATGCAGGCCGAGG	0.7	613	CGA	62
gene:SM_b20154_S	ACGCAGCGAATGCAGGCCGAGGG	0.65	610	CAG	61
gene:SM_b20154_S	ACGCAGCGAATGCAGGCCGAGGG	0.65	613	CGA	62
gene:SM_b20154_S	CGCAGCGAATGCAGGCCGAGGGG	0.7	610	CAG	61
gene:SM_b20154_S	CGCAGCGAATGCAGGCCGAGGGG	0.7	613	CGA	62
gene:SM_b20154_S	CGCAGCGAATGCAGGCCGAGGGG	0.7	619	CAG	62
gene:SM_b20154_S	GCAGCGAATGCAGGCCGAGGGGG	0.7	610	CAG	61
gene:SM_b20154_S	GCAGCGAATGCAGGCCGAGGGGG	0.7	613	CGA	62
gene:SM_b20154_S	GCGAATGCAGGCCGAGGGGGTGG	0.75	613	CGA	62
gene:SM_b20154_S	GCGAATGCAGGCCGAGGGGGTGG	0.75	619	CAG	62
gene:SM_b20154_S	ACGAGTCCGGGGTGCAGGCGGGG	0.75	682	CAG	69
gene:SM_b20154_S	GCAGGCGGGGCGTGAGCTTCTGG	0.75	682	CAG	69
gene:SM_b20154_S	CCGCAGGACGTCTCGATCGTCGG	0.65	799	CAG	80
gene:SM_b20154_S	ACGACATCCCGCAGGCCGGTTGG	0.7	835	CAG	84
gene:SM_b20154_S	CAGGCCGGTTGGAAAAGCTACGG	0.55	835	CAG	84
gene:SM_b20154_S	CCAATCCTTTCAGGCCCTGACGG	0.55	874	CAA	88
gene:SM_b20154_S	CTTTCAGGCCCTGACGGAAAAGG	0.55	883	CAG	89
gene:SM_b20154_S	GCAAGTCGTGCCGGTGACCTTGG	0.65	943	CAA	95
gene:SM_b20155_S	CGCCTTCGGCCTGGCAGGCATGG	0.75	70	CAG	3
gene:SM_b20155_S	CCTGGCAGGCATGGCGCTATCGG	0.65	70	CAG	3
gene:SM_b20155_S	ACGCCGTTCGCGTGCAGTTCGGG	0.65	202	CAG	10
gene:SM_b20155_S	GCGTGCAGTTCGGGCACGAGCGG	0.7	202	CAG	10
gene:SM_b20155_S	ATAAGCCGAACGGACATGTTCGG	0.45	391	CGA	21
gene:SM_b20155_S	TAAGCCGAACGGACATGTTCGGG	0.5	391	CGA	21
gene:SM_b20155_S	CGATTCCCAGCTCGAGGATTCGG	0.55	655	CAG	35
gene:SM_b20155_S	GGTCGATGAACCGGCAGAGCCGG	0.65	997	CAG	53
gene:SM_b20155_S	GACGCAGCTCGGCAAGGACCCGG	0.7	1519	CAG	82
gene:SM_b20155_S	GCAGCTCGGCAAGGACCCGGAGG	0.75	1519	CAG	82
gene:SM_b20155_S	CAGAAGGGCTCGCTCGTGACCGG	0.65	1603	CAG	86
gene:SM_b20156_S	TCTTCCAAAGTTATGCCTTGTGG	0.4	268	CAA	23
gene:SM_b20156_S	TCAGACGGGCACGTCCGACGTGG	0.7	760	CAG	67
gene:SM_b20157_S	CATGGCGCAGCTCATCCCGCAGG	0.7	325	CAG	28
gene:SM_b20157_S	ATGGCGCAGCTCATCCCGCAGGG	0.65	325	CAG	28
gene:SM_b20157_S	CGCAGGGATTTGCCGAGAGCTGG	0.65	337	CAG	29
gene:SM_b20157_S	GCAGTACCAGAACCCTTTGACGG	0.5	391	CAG	34
gene:SM_b20157_S	GCAGTACCAGAACCCTTTGACGG	0.5	397	CAG	35
gene:SM_b20157_S	GTACCAGAACCCTTTGACGGTGG	0.55	397	CAG	35
gene:SM_b20157_S	GGCAGCTGACCGAGCCCAAGTGG	0.7	484	CAG	43
gene:SM_b20157_S	CATGCAGGATCCGCTCGGGAAGG	0.65	523	CAG	46
gene:SM_b20157_S	TTCAACCAAATGGCGAAGCATGG	0.45	565	CAA	50
gene:SM_b20157_S	TCAACCAAATGGCGAAGCATGGG	0.45	565	CAA	50
gene:SM_b20157_S	CAACCAAATGGCGAAGCATGGGG	0.5	565	CAA	50
gene:SM_b20157_S	CGGCCAATCGGAACCCTTCATGG	0.6	742	CAA	65
gene:SM_b20157_S	GGCCAATCGGAACCCTTCATGGG	0.55	742	CAA	65
gene:SM_b20157_S	TCAGCTTCTGCCCTACAGCATGG	0.55	1033	CAG	91
gene:SM_b20157_S	GTGAGACGTGGCAGGATTTCTGG	0.55	1093	CAG	97
gene:SM_b20158_S	GGCGCAGGCGGACAATGTGCAGG	0.7	265	CAG	23
gene:SM_b20158_S	GCGCAGGCGGACAATGTGCAGGG	0.65	265	CAG	23
gene:SM_b20158_S	CTTGGCGCAGCTCCTGCCGGAGG	0.75	325	CAG	28
gene:SM_b20158_S	ATTCGTGCAGAGTTATCTGCCGG	0.45	349	CAG	31
gene:SM_b20158_S	CGTGCAGAGTTATCTGCCGGAGG	0.6	349	CAG	31
gene:SM_b20158_S	TTCAACCAGATGGAGGCGCATGG	0.55	565	CAG	50
gene:SM_b20158_S	TTTCGGCCAGGATTTGCAGACGG	0.5	622	CAG	55
gene:SM_b20158_S	GGGCAGAAGGCGCCGTTCTTCGG	0.65	742	CAG	65
gene:SM_b20158_S	GCGAGGAGTGGCAGGACTTCTGG	0.65	1093	CAG	97
gene:SM_b20159_S	ATGCAGCACAGTCCGCCTGCCGG	0.65	4	CAG	0
gene:SM_b20159_S	TGCAGCACAGTCCGCCTGCCGGG	0.7	4	CAG	0
gene:SM_b20159_S	CGATACGAGCCGCTCACCCTCGG	0.65	730	CGA	82
gene:SM_b20160_S	CCAGAACGGCGTCACCACCGTGG	0.7	139	CAG	22
gene:SM_b20160_S	AGAAGCAGTCTTATCCGAGGCGG	0.5	361	CAG	58
gene:SM_b20160_S	GAAGCAGTCTTATCCGAGGCGGG	0.55	361	CAG	58
gene:SM_b20160_S	GCCAACTCGCGCGCGCAGAGTGG	0.75	517	CAA	83
gene:SM_b22005_S	AAGAAGCAGGTGGTCTTTCCCGG	0.5	121	CAG	32
gene:SM_b22005_S	AAACGCGCGCCTTACAGCAACGG	0.55	331	CAG	89
gene:SM_b22005_S	TACAGCAACGGATGCTCCGCTGG	0.6	331	CAG	89
gene:SM_b22005_S	TACAGCAACGGATGCTCCGCTGG	0.6	334	CAA	90
gene:SM_b20161_S	GCGTAAACTTCATCCGAACCGGG	0.5	94	CGA	26
gene:SM_b20161_S	ATCCGAACCGGGAGAAGTCATGG	0.55	94	CGA	26
gene:SM_b20161_S	GGCACCCGAAAAGTGCCGGGAGG	0.7	157	CGA	44
gene:SM_b20161_S	CGAATGGTCCGAGCAGCATCCGG	0.6	241	CGA	68
gene:SM_b20161_S	GCGTCAAGAGGTGGCGATGCAGG	0.65	274	CAA	78
gene:SM_b20161_S	CGTCAAGAGGTGGCGATGCAGGG	0.6	274	CAA	78
gene:SM_b20162_S	GCGAAGCGCTGCAGCAGCTCAGG	0.7	157	CAG	22
gene:SM_b20162_S	GCGAAGCGCTGCAGCAGCTCAGG	0.7	160	CAG	23
gene:SM_b20162_S	GTTCAATCGGTCATCGCCGCCGG	0.6	310	CAA	44
gene:SM_b20162_S	TAATTTCCAGGAAGCGATGCAGG	0.45	373	CAG	54
gene:SM_b20162_S	AGGAAGCGATGCAGGATATCTGG	0.5	385	CAG	55
gene:SM_b20162_S	GCGATGCAGGATATCTGGAACGG	0.5	385	CAG	55
gene:SM_b20162_S	TCGCACCCAGGCGGCGATGCTGG	0.75	640	CAG	92
gene:SM_b20163_S	TCTGTTCCAACCGATTTCCCCGG	0.5	319	CAA	27
gene:SM_b20163_S	ACGTCGTTTCGCAGACGGAGCGG	0.6	358	CAG	30
gene:SM_b20163_S	CACGCAGTTTCGCGTGACGCCGG	0.65	379	CAG	32
gene:SM_b20163_S	ACGCAGTTTCGCGTGACGCCGGG	0.65	379	CAG	32
gene:SM_b20163_S	GTCCAAACAGGAGGATATTCTGG	0.45	442	CAG	37
gene:SM_b20163_S	ACAGGAGGATATTCTGGTTGCGG	0.45	442	CAG	37
gene:SM_b20163_S	CGCACCCAGGTGCTTCGAAACGG	0.6	538	CAG	45
gene:SM_b20163_S	TCAGCCCACCGACAAGCGCATGG	0.65	634	CAG	54
gene:SM_b20163_S	CAGCAGATTCAAGGCGAGCACGG	0.55	829	CAG	70
gene:SM_b20163_S	CAGCAGATTCAAGGCGAGCACGG	0.55	832	CAG	71
gene:SM_b20163_S	AGCAGATTCAAGGCGAGCACGGG	0.55	832	CAG	71
gene:SM_b20163_S	GCGAGGTTTCCGAGCAGTTGCGG	0.6	1048	CAG	89
gene:SM_b20163_S	TTGCGGCAGCGCCGCGTCGTCGG	0.75	1057	CAG	90
gene:SM_b20164_S	CGAACTTCAGATCGCCAAGCAGG	0.55	31	CAG	1
gene:SM_b20164_S	TTCAGATCGCCAAGCAGGCAAGG	0.55	31	CAG	1
gene:SM_b20164_S	TTCAGATCGCCAAGCAGGCAAGG	0.55	43	CAG	1
gene:SM_b20164_S	CAAGCAGGCAAGGATCATCGAGG	0.55	43	CAG	1
gene:SM_b20164_S	CGCCCTTCAGGCGGAGGTCTGGG	0.7	139	CAG	6
gene:SM_b20164_S	TCGCCTACCAGGCGCAGGAGCGG	0.7	232	CAG	10
gene:SM_b20164_S	CCAGCAGTCCCATCTGCTGCAGG	0.65	640	CAG	28
gene:SM_b20164_S	CCAGCAGTCCCATCTGCTGCAGG	0.65	643	CAG	28
gene:SM_b20164_S	GCAGTCCCATCTGCTGCAGGCGG	0.65	643	CAG	28
gene:SM_b20164_S	CGGTGCAGGAGCGCTTCCGCCGG	0.75	895	CAG	39
gene:SM_b20164_S	GACGCAGGCCTCGGCGCTTCTGG	0.75	1000	CAG	44
gene:SM_b20164_S	GCAGCGGGTGCAGGAGCGCACGG	0.75	1021	CAG	45
gene:SM_b20164_S	CGACGAGCAGACCAAGATCGAGG	0.6	1090	CAG	48
gene:SM_b20164_S	CGAGCAGACCAAGATCGAGGCGG	0.6	1090	CAG	48
gene:SM_b20164_S	GCAGCCGGGCACGGAGGAAGTGG	0.75	1246	CAG	55
gene:SM_b20164_S	GCAGGGCGTGGCCGAGGATCTGG	0.75	1393	CAG	62
gene:SM_b20164_S	GCCATTCAATATACGGAGCGCGG	0.5	1531	CAA	68
gene:SM_b20164_S	TGACGCAGGTTCTGGAAAGCTGG	0.55	1921	CAG	85
gene:SM_b20164_S	GACGCAGGTTCTGGAAAGCTGGG	0.55	1921	CAG	85
gene:SM_b20164_S	ACGCAGGTTCTGGAAAGCTGGGG	0.55	1921	CAG	85
gene:SM_b20164_S	GCTGATGCAGGAAATCGGCACGG	0.55	1990	CAG	88
gene:SM_b20164_S	CGATTATCAGCTGGATGATGAGG	0.45	2032	CAG	90
gene:SM_b20164_S	CAGCTGGATGATGAGGACAACGG	0.5	2032	CAG	90
gene:SM_b20164_S	CCAAGCCGGTGCAGCTGGTGCGG	0.7	2188	CAG	97
gene:SM_b20164_S	CGGTGCAGCTGGTGCGGCTCAGG	0.75	2188	CAG	97
gene:SM_b20164_S	GGTGCAGCTGGTGCGGCTCAGGG	0.7	2188	CAG	97
gene:SM_b20165_S	GCAGAGAGCCGGCAGCTTCACGG	0.65	190	CAG	28
gene:SM_b20165_S	TCTACCAGGGCAGCCAGTCCCGG	0.65	253	CAG	37
gene:SM_b20165_S	TCTACCAGGGCAGCCAGTCCCGG	0.65	262	CAG	38
gene:SM_b20165_S	CTACCAGGGCAGCCAGTCCCGGG	0.7	253	CAG	37
gene:SM_b20165_S	TACCAGGGCAGCCAGTCCCGGGG	0.7	253	CAG	37
gene:SM_b20165_S	ACCAGGGCAGCCAGTCCCGGGGG	0.75	253	CAG	37
gene:SM_b20165_S	ACCAGGGCAGCCAGTCCCGGGGG	0.75	262	CAG	38
gene:SM_b20165_S	ACAAGGCGCGCGCCCAAATGGGG	0.65	508	CAA	75
gene:SM_b20165_S	AGGCGCGCGCCCAAATGGGGCGG	0.75	508	CAA	75
gene:SM_b20166_S	TGGCCGCCAACGGCCAGAGTCGG	0.7	142	CAG	40
gene:SM_b20166_S	CGGCCAGAGTCGGGAAGTATTGG	0.6	142	CAG	40
gene:SM_b20166_S	GGCCAGAGTCGGGAAGTATTGGG	0.55	142	CAG	40
gene:SM_b20166_S	CGGTGCTGTCTCTCCAGCAGGGG	0.65	244	CAG	68
gene:SM_b20166_S	GCAGGGGAGCGGCGAACAGCTGG	0.75	247	CAG	69
gene:SM_b20166_S	ACAGCTGGCCATGTTCAAGTCGG	0.5	262	CAG	74
gene:SM_b20167_S	GATCGAGCAGACGGACGCGGCGG	0.7	220	CAG	27
gene:SM_b20167_S	AGTACAAAAAGCCCGCCGCGAGG	0.6	526	CAA	64
gene:SM_b20168_S	TCGAAAATGCCGGGGGCTCGAGG	0.65	19	CGA	1
gene:SM_b20168_S	CAGCAGGAGGCGATCGACCTCGG	0.65	652	CAG	59
gene:SM_b20168_S	CAGCAGGAGGCGATCGACCTCGG	0.65	655	CAG	59
gene:SM_b20168_S	CAGGAGGCGATCGACCTCGGCGG	0.7	655	CAG	59
gene:SM_b20168_S	GTCAAAGCGAATCGGGCCGATGG	0.6	1009	CAA	91
gene:SM_b20169_S	ACGCAAGCCCCCGGCATCGCAGG	0.75	82	CAA	12
gene:SM_b20169_S	CAGGCCGACGGTCAACTTCTCGG	0.6	304	CAG	47
gene:SM_b20169_S	ATATCGCCGAGACCCGACAGCGG	0.6	367	CGA	57
gene:SM_b20169_S	ACCCGACAGCGGCTGATCGCCGG	0.7	367	CGA	57
gene:SM_b20169_S	ACCCGACAGCGGCTGATCGCCGG	0.7	370	CAG	57
gene:SM_b20169_S	CCCGACAGCGGCTGATCGCCGGG	0.75	367	CGA	57
gene:SM_b20169_S	CCCGACAGCGGCTGATCGCCGGG	0.75	370	CAG	57
gene:SM_b20169_S	AGCTGGAGGAACAGATCGACTGG	0.55	511	CAG	79
fdh_S	TCCGCGCCACCCAGGGGCAAGGG	0.75	337	CAG	29
fdh_S	CCAGGGGCAAGGGCTGATGCCGG	0.7	337	CAG	29
fdh_S	CCAGGGGCAAGGGCTGATGCCGG	0.7	343	CAA	30
fdh_S	GGGCAAGGGCTGATGCCGGACGG	0.7	343	CAA	30
fdh_S	ATCCAGGGGCTTCGCCTTGCCGG	0.65	610	CAG	54
fdh_S	CCGGCCAGGAGATTTCGACCAGG	0.65	898	CAG	79
gene:SM_b20171_S	GTAACGCAAAGCCAATGTTTCGG	0.4	28	CAA	3
gene:SM_b20171_S	ACGCAAAGCCAATGTTTCGGCGG	0.5	28	CAA	3
gene:SM_b20171_S	TCTACATGCCGCCACAGGCGCGG	0.65	121	CAG	14
gene:SM_b20171_S	GCCACAGGCGCGGACGCGTTCGG	0.75	121	CAG	14
gene:SM_b20171_S	TCAATGCGACGCAGAAGCCCTGG	0.6	334	CAG	39
gene:SM_b20171_S	CAGGAGCAGTTGCCGCTCAACGG	0.6	400	CAG	47
gene:SM_b20171_S	CAGGAGCAGTTGCCGCTCAACGG	0.6	406	CAG	48
gene:SM_b20171_S	AAGCAGTTCTCGGCCTATCTCGG	0.5	559	CAG	66
gene:SM_b20171_S	CGAGCTGCAGCCCGAGGCGATGG	0.75	694	CAG	82
gene:SM_b20172_S	TGTCAGGCCTGTCACGCCGTCGG	0.65	136	CAG	33
gene:SM_b20173_S	AATCAATGGGCCATCCAGACCGG	0.5	103	CAA	5
gene:SM_b20173_S	CAGATCAACAAGGACAACGTAGG	0.45	157	CAG	8
gene:SM_b20173_S	TAGGCAAACTTCAGGTTGCCTGG	0.5	187	CAG	10
gene:SM_b20173_S	GCAAGGATGGCCAGATCGTCTGG	0.6	319	CAG	17
gene:SM_b20173_S	GCAGGATCCGAACGTGATCCCGG	0.6	346	CAG	19
gene:SM_b20173_S	TCAGGCCGATACGACAGTCGTGG	0.6	430	CAG	23
gene:SM_b20173_S	GGCGATCAGTGGAAGATCGGCGG	0.6	748	CAG	41
gene:SM_b20173_S	GATCAGTGGAAGATCGGCGGCGG	0.6	748	CAG	41
gene:SM_b20173_S	CCCAGCGGCCGGGCGACAATCGG	0.75	853	CAG	47
gene:SM_b20173_S	GGAACAGCAGATCGACGGTAAGG	0.55	991	CAG	54
gene:SM_b20173_S	GGAACAGCAGATCGACGGTAAGG	0.55	994	CAG	55
gene:SM_b20173_S	CAGTATTCGACCGAGCAAAACGG	0.45	1177	CAG	65
gene:SM_b20173_S	CGCCGGCCAACCCTATGTCGGGG	0.7	1354	CAA	74
gene:SM_b20173_S	CAGTACGTGGCGGTGCTCTCCGG	0.65	1642	CAG	90
gene:SM_b20175_S	TGCGATCAAGGAAGCTGAAACGG	0.45	4	CGA	0
gene:SM_b20175_S	GCAGGCGGCGGCCCAGACATCGG	0.75	91	CAG	10
gene:SM_b20175_S	GTTTCGAGTCTGTGCCGATCCGG	0.55	136	CGA	15
gene:SM_b20175_S	GCAGGCCAATGCCTGCGACGTGG	0.7	289	CAG	33
gene:SM_b20175_S	TGCGGCAAGGCGAGAAGGTCTGG	0.65	730	CAA	84
gene:SM_b20175_S	GCGGCAAGGCGAGAAGGTCTGGG	0.65	730	CAA	84
gene:SM_b20176_S	ATCCGCAGGGCACCGATGGCTGG	0.7	475	CAG	86
gene:SM_b20176_S	GCAGGGCACCGATGGCTGGACGG	0.7	475	CAG	86
gene:SM_b20178_S	GAAAACGCAGGCGGTTGCGCCGG	0.65	235	CAG	19
gene:SM_b20178_S	GCAGGCGGTTGCGCCGGAAGAGG	0.75	235	CAG	19
gene:SM_b20178_S	CAGCGTATCCTGCTGATCCACGG	0.55	496	CAG	41
gene:SM_b20178_S	GCAAATTCCCGTCTTCACCCAGG	0.55	661	CAA	55
gene:SM_b20178_S	GCGAGGAAGATTACCAGGCATGG	0.55	895	CAG	75
gene:SM_b20178_S	ACCAGGCATGGCTTGCGATGCGG	0.6	895	CAG	75
gene:SM_b20178_S	CCAGGCATGGCTTGCGATGCGGG	0.65	895	CAG	75
gene:SM_b20178_S	GCACCTGGAACGGGCAGTTGCGG	0.65	1045	CAG	87
gene:SM_b20178_S	GAACGGGCAGTTGCGGCAGCCGG	0.7	1045	CAG	87
gene:SM_b20179_S	GACGCGCCAGGTACTGGCCGAGG	0.75	379	CAG	38
gene:SM_b20179_S	GGACCAGCGGCCGCGCTATGCGG	0.75	532	CAG	54
gene:SM_b20179_S	GCTGCAGCCGGTCGGCGTCAAGG	0.75	691	CAG	70
gene:SM_b20179_S	TCCTTGTCGGACAGCGGGTCTGG	0.65	814	CAG	83
gene:SM_b20179_S	CGGACAGCGGGTCTGGCAGATGG	0.7	814	CAG	83
gene:SM_b20179_S	CTGGCAGATGGCATTCACGCCGG	0.6	826	CAG	84
gene:SM_b20179_S	TGGCAGATGGCATTCACGCCGGG	0.6	826	CAG	84
gene:SM_b20179_S	TTCAGGTGGGCGAGCAGCCCTGG	0.7	931	CAG	95
gene:SM_b20179_S	TTCAGGTGGGCGAGCAGCCCTGG	0.7	943	CAG	96
gene:SM_b20179_S	TCAGGTGGGCGAGCAGCCCTGGG	0.7	931	CAG	95
gene:SM_b20179_S	CAGGTGGGCGAGCAGCCCTGGGG	0.75	931	CAG	95
gene:SM_b20179_S	AGGTGGGCGAGCAGCCCTGGGGG	0.75	943	CAG	96
gene:SM_b20180_S	GAAATGCAGATCACGGCGGACGG	0.55	238	CAG	49
gene:SM_b20180_S	GCAGATCACGGCGGACGGATCGG	0.65	238	CAG	49
gene:SM_b20181_S	CCGAGGAGCTGCCGCAATTGCGG	0.65	79	CAA	8
gene:SM_b20181_S	GCAATTGCGGGCGGCCATGCTGG	0.7	79	CAA	8
gene:SM_b20181_S	GTCCAGGACTATGCGGACAACGG	0.55	181	CAG	18
gene:SM_b20181_S	CAACCAGCGTGCCTCCGGCAAGG	0.7	271	CAG	27
gene:SM_b20181_S	TGCCAGGCAGCAGCATGACATGG	0.6	445	CAG	45
gene:SM_b20182_S	GACGCTGCAACATCCTGCCTTGG	0.6	34	CAA	4
gene:SM_b20182_S	TTCGTGCAAGCGGTCAGTTCCGG	0.55	160	CAA	20
gene:SM_b20182_S	TGGATCGATGGCTCGACCCATGG	0.6	292	CGA	37
gene:SM_b20182_S	TCCTGCAGCCGGCCGAACGCCGG	0.75	739	CAG	94
gene:SM_b20183_S	ACGAAAGGCATTCGGCGAAGAGG	0.55	22	CGA	3
gene:SM_b20183_S	CATTGGTGCATCCGCAACTCGGG	0.55	265	CAA	42
gene:SM_b20183_S	GCAAGCTGCACTCTCAGCGCTGG	0.65	277	CAA	44
gene:SM_b20183_S	AGCTGTCGCTCGGCCAGCAGCGG	0.7	355	CAG	56
gene:SM_b20183_S	TGTCGCTCGGCCAGCAGCGGCGG	0.75	355	CAG	56
gene:SM_b20183_S	TGTCGCTCGGCCAGCAGCGGCGG	0.75	358	CAG	57
gene:SM_b20184_S	CGCAGCTCGGCATGGCCGAGCGG	0.75	361	CAG	49
gene:SM_b20184_S	GCAGCTCGGCATGGCCGAGCGGG	0.75	361	CAG	49
gene:SM_b20184_S	GAGCAGGTGCGTGCGCTCAACGG	0.65	391	CAG	53
gene:SM_b20184_S	CAGGTGCGTGCGCTCAACGGCGG	0.7	391	CAG	53
gene:SM_b20184_S	CAGGTAGTCGTTCTGCATCGCGG	0.55	604	CAG	82
gene:SM_b20185_S	TGCGCTTCGTCCGCCAGCGCGGG	0.75	64	CAG	8
gene:SM_b20185_S	CCAGCGCGGGCGGTTTCTGGCGG	0.75	64	CAG	8
gene:SM_b20185_S	CATGCAATCGTCGCTGGCGCTGG	0.65	241	CAA	30
gene:SM_b20185_S	CCTGCAGGTGGCAGTGTTCCTGG	0.65	367	CAG	46
gene:SM_b20185_S	CGGCAACTCGAGAACTTCGCCGG	0.6	508	CAA	64
gene:SM_b20186_S	TTCGCGCAGATCGCCGTCGTCGG	0.65	184	CAG	32
gene:SM_b20186_S	CAAACAGACCGGCGCCCTGCCGG	0.7	547	CAG	95
gene:SM_b20194_S	TTCAGCCAGGCCGGCCCGAAAGG	0.7	94	CAG	16
gene:SM_b20194_S	TCAGCCAGGCCGGCCCGAAAGGG	0.7	94	CAG	16
gene:SM_b20194_S	CGAGGACCAATCCGTCGCCAGGG	0.65	325	CAA	57
gene:SM_b20194_S	GCTGCAATATCGCGGACGGCTGG	0.65	397	CAA	70
gene:SM_b20194_S	GCCGAGCAGCAGCCTTCCATAGG	0.65	511	CAG	90
ppe_S	CTGCAGGCCATCCGCGACGTCGG	0.7	310	CAG	45
ppe_S	CGGCGGCCAGGATTTCATCCCGG	0.65	442	CAG	64
ppe_S	CCAGGATTTCATCCCGGCCGTGG	0.65	442	CAG	64
cbbX_S	GAAGCAGCGTATCCGCGAGACGG	0.6	139	CAG	14
cbbX_S	GCAGCGTATCCGCGAGACGGCGG	0.7	139	CAG	14
cbbX_S	CCATCCGAAACGCGCTCGACCGG	0.65	772	CGA	82
cbbX_S	CATCCGAAACGCGCTCGACCGGG	0.65	772	CGA	82
cbbX_S	GCAGGCGAACCGCCTGTTCGAGG	0.7	802	CAG	85
cbbX_S	CGAACAACTGTCGACCATCACGG	0.5	850	CAA	90
cbbS_S	CGACGAGCAGATCACGGCGCAGG	0.7	52	CAG	13
cbbS_S	GCGCAGGTGCAATATTGCCTTGG	0.55	64	CAG	16
cbbS_S	GGTGCAATATTGCCTTGGAAAGG	0.45	70	CAA	17
cbbS_S	GTGCAATATTGCCTTGGAAAGGG	0.4	70	CAA	17
cbbS_S	CCGCAGCCAGCACTATATGTGGG	0.55	361	CAG	92
cbbL_S	GCCCAGATGGGCTACTGGAACGG	0.6	70	CAG	4
cbbL_S	CTGCGATCAATACCGCGCCAAGG	0.6	244	CAA	16
cbbL_S	ATTCGCAGCCCTTCATGCATTGG	0.5	634	CAG	43
cbbL_S	CTATCCAGTCAATATCGGAATGG	0.4	838	CAG	57
cbbL_S	GTCTGTTCTTCGAGCAGGACTGG	0.55	1102	CAG	75
cbbL_S	CAGTTCGGCGGCGGCACGATCGG	0.7	1207	CAG	82
cbbL_S	ATCCGATGGGCATCCAGGCAGGG	0.6	1246	CAG	85
cbbA_S	GGAACAGGGGCTTGCGATCATGG	0.6	88	CAG	8
cbbA_S	ACAGGGGCTTGCGATCATGGAGG	0.6	88	CAG	8
cbbA_S	GATCCAGCACGGATTCACCTCGG	0.55	286	CAG	26
cbbA_S	TTCGCAACTGCTTACCGATCCGG	0.5	508	CAA	47
cbbA_S	CCTCCTCCGTGCCGCAGGAATGG	0.7	715	CAG	66
cbbA_S	GGCCAGATGCGCGAGACCTACGG	0.65	751	CAG	69
cbbA_S	CCCTGAAACCCCAGTCTGCGCGG	0.65	1054	CAG	97
cbbA_S	GAAACCCCAGTCTGCGCGGTCGG	0.65	1054	CAG	97
cbbT_S	TCGCCAGCTTGGCTCGAAAACGG	0.55	310	CAG	14
cbbT_S	CAGCTTGGCTCGAAAACGGCCGG	0.6	310	CAG	14
cbbT_S	CAGGGGATCTCGACCGCTGTCGG	0.65	388	CAG	18
cbbT_S	CAGATGATGGCCGCCCGCTTCGG	0.65	427	CAG	20
cbbT_S	GAGACGGCTGCCTGCAGGAGGGG	0.7	502	CAG	24
cbbT_S	GCAGGAGGGGATCAGCCACGAGG	0.7	502	CAG	24
cbbT_S	GACGCGTCAGGCCTCGCAGATGG	0.7	1084	CAG	51
cbbT_S	TCAGGCCTCGCAGATGGCTCTGG	0.65	1084	CAG	51
cbbT_S	GGCCTCGCAGATGGCTCTGGAGG	0.7	1093	CAG	52
cbbT_S	GCAGACCCAGCCCATCTCGCCGG	0.7	1183	CAG	56
cbbT_S	GCAGACCCAGCCCATCTCGCCGG	0.7	1189	CAG	57
cbbT_S	CAGACCCAGCCCATCTCGCCGGG	0.7	1183	CAG	56
cbbT_S	CAGACCCAGCCCATCTCGCCGGG	0.7	1189	CAG	57
cbbT_S	GCACCAGCCGGTCGAGCATCTGG	0.7	1432	CAG	68
cbbT_S	CTCAGGACGCGGCCTATCATAGG	0.6	1789	CAG	85
cbbP_S	CAGCATTGCGACCTGAAGATCGG	0.5	430	CAG	49
cbbP_S	CCAGAAGATCCATCGCGACAAGG	0.55	484	CAG	55
cbbP_S	CTGCCCGCAATTCTCCCTGACGG	0.6	586	CAA	67
cbbF_S	CGTGATCCAGAGGCTGGCGAAGG	0.65	85	CAG	8
cbbF_S	CAATTCCTGACGTGTCTGCAAGG	0.5	223	CAA	21
cbbF_S	TCCCAGTCCTTCCTGCAACCTGG	0.6	427	CAG	40
cbbF_S	GCAACCTGGAAACCGGCAACTGG	0.6	439	CAA	41
cbbF_S	GGAAGGGATATAGCCAGGGCCGG	0.6	805	CAG	76
cbbF_S	TCTGCACCAGCGCGTGCCTCTGG	0.7	925	CAG	88
cbbR_S	CACCCTGCAGATCCAGCATCTGG	0.6	112	CAG	11
cbbR_S	TGCAGATCCAGCATCTGGAACGG	0.5	112	CAG	11
cbbR_S	GCAGATCCAGCATCTGGAACGGG	0.55	112	CAG	11
cbbR_S	GCAGATCCAGCATCTGGAACGGG	0.55	118	CAG	12
cbbR_S	CAGCATCTGGAACGGGACGCCGG	0.65	118	CAG	12
cbbR_S	TCGCGATCAGGTCCCCGCCGTGG	0.75	352	CAG	37
cbbR_S	GATCGCGCAGGAACAGTTCCTGG	0.6	568	CAG	60
cbbR_S	CAGTTCCTGGTGCGCGAAAAAGG	0.55	574	CAG	60
cbbR_S	ATCAAGCAGGCCGTCATTGCCGG	0.55	694	CAG	73
cbbR_S	CAGGCCGTCATTGCCGGTCTCGG	0.65	694	CAG	73
cbbR_S	ATAGAACAGGAGGTAAAGCTCGG	0.4	748	CAG	79
cbbR_S	AACAGGAGGTAAAGCTCGGCAGG	0.55	748	CAG	79
pqqB_S	GCAAACCCAGTCGTCGCTTGCGG	0.6	127	CAA	13
pqqB_S	GCAAACCCAGTCGTCGCTTGCGG	0.6	133	CAG	14
pqqB_S	ATTGCCCGCTTCAGCCACGCCGG	0.65	229	CAG	25
pqqB_S	GGTCTTCCAGGTCCTCGATCCGG	0.6	388	CAG	42
pqqB_S	CCAGGTCCTCGATCCGGAACTGG	0.65	388	CAG	42
pqqB_S	CAGCGAGCGAGAGCGCGTCGAGG	0.75	850	CGA	93
pqqC_S	GACGACGCAAGTCCGCGCCTGGG	0.7	121	CAA	15
pqqC_S	CCAGAGCCGCATCCCCATGAAGG	0.65	157	CAG	20
pqqC_S	CTTCCGCCAGAGGCTGGCGGAGG	0.75	529	CAG	68
pqqC_S	AAAGCAGGACGCGGCCGCTCAGG	0.7	607	CAG	78
pqqC_S	TCAGGCACTCACCTTCAAGACGG	0.5	622	CAG	80
pqqC_S	CCAGCTCGATGCACTTTATTCGG	0.45	658	CAG	85
pqqD_S	TCAAGCTGGCACGAGGGGTCCGG	0.65	52	CGA	17
pqqD_S	ACGAGGGGTCCGGCTGCATGAGG	0.7	52	CGA	17
pqqD_S	CCGCGGCCAGACAGTGCTGCTGG	0.75	88	CAG	29
pqqD_S	CCAGACAGTGCTGCTGGCTCCGG	0.65	88	CAG	29
pqqD_S	TTCAGGCTCTCGATGGCGAACGG	0.55	151	CAG	50
pqqE_S	TTCGCGCAAGCCGCCGATCTCGG	0.65	187	CAA	16
pqqE_S	ACGCAGGCGGCGAGTTCGCTCGG	0.7	268	CAG	23
pqqE_S	CCATATCCAACTTTCCATCCAGG	0.45	373	CAA	33
pqqE_S	CATATCCAACTTTCCATCCAGGG	0.4	373	CAA	33
pqqE_S	CACCGTGCAGTTTCACGGTTGGG	0.55	592	CAG	52
pqqE_S	TGCCAGGCGATGGCGCTTGCCGG	0.7	988	CAG	87
pqqE_S	GGAACAGCTTTCGGCACCGTCGG	0.6	1078	CAG	95
gene:SM_b20209_S	CACCGTACAGGTTACCCGCGAGG	0.65	19	CAG	7
gene:SM_b20209_S	ACCGTACAGGTTACCCGCGAGGG	0.6	19	CAG	7
gene:SM_b20209_S	TCCCGACAGTGCAATTCCGCCGG	0.6	202	CAA	84
gene:SM_b20210_S	CAGAAAGTCGTCGTCATCACCGG	0.5	13	CAG	1
gene:SM_b20210_S	GCCTCCCAAGGCATCGGCGCCGG	0.75	43	CAA	6
gene:SM_b20210_S	CCAAGGCATCGGCGCCGGACTGG	0.75	43	CAA	6
gene:SM_b20210_S	TGGTTCGCGCCTATCGAGACCGG	0.6	76	CGA	10
gene:SM_b20210_S	CCGATCCATCAAGCCGAGCGCGG	0.65	109	CGA	15
gene:SM_b20210_S	CATCACCCAGCGAGCCGCGGCGG	0.75	337	CAG	47
gene:SM_b20210_S	GCGGTCAGAACGCCGGACGCTGG	0.75	694	CAG	97
gene:SM_b20211_S	CGCACCGCAGGGCCGCATGTCGG	0.75	826	CAG	88
gene:SM_b20212_S	AGCCAGCCAGACTGCAGCGATGG	0.65	193	CAG	28
gene:SM_b20212_S	GCCAGCCAGACTGCAGCGATGGG	0.65	193	CAG	28
gene:SM_b20212_S	CCAGCCAGACTGCAGCGATGGGG	0.65	193	CAG	28
gene:SM_b20212_S	GCCAGACTGCAGCGATGGGGCGG	0.7	193	CAG	28
gene:SM_b20212_S	CAAACAGGAGGACTACGACGCGG	0.55	277	CAG	40
gene:SM_b20212_S	CTGACGCAGGTCACTCATCTCGG	0.55	427	CAG	62
gene:SM_b20213_S	ACAATCGGGATACCTCGCTCTGG	0.55	46	CAA	2
gene:SM_b20213_S	GAGGCGCAGGTCCAATGCAGAGG	0.65	112	CAG	5
gene:SM_b20213_S	AGGCGCAGGTCCAATGCAGAGGG	0.6	112	CAG	5
gene:SM_b20213_S	AGGCGCAGGTCCAATGCAGAGGG	0.6	118	CAA	6
gene:SM_b20213_S	GCGGTACAGGCGAATGTGGCCGG	0.65	331	CAG	17
gene:SM_b20213_S	CGGTACAGGCGAATGTGGCCGGG	0.65	331	CAG	17
gene:SM_b20213_S	TACAGGCGAATGTGGCCGGGCGG	0.65	331	CAG	17
gene:SM_b20213_S	ATCGAGCAGTCGCTCCTCGACGG	0.6	826	CAG	43
gene:SM_b20213_S	CGTGGAACAGCTGCGCGGCAAGG	0.7	991	CAG	52
gene:SM_b20213_S	GACCAGGGGCTGGTGGTGATCGG	0.65	1096	CAG	58
gene:SM_b20213_S	CGTCATACAGGAGCTGCTGGCGG	0.6	1339	CAG	71
gene:SM_b20213_S	ACAGGAGCTGCTGGCGGAAGCGG	0.65	1339	CAG	71
gene:SM_b20213_S	TTTCGTGCAGCCGGATGCGACGG	0.6	1393	CAG	73
gene:SM_b20213_S	TTCGTGCAGCCGGATGCGACGGG	0.65	1393	CAG	73
gene:SM_b20213_S	CAGTCCGGCGAGGATTATGTCGG	0.55	1441	CAG	76
gene:SM_b20213_S	CTCAATCAATGGAGCCTCGCCGG	0.55	1552	CAA	82
gene:SM_b20213_S	CAGAGCAGGCGACACTCAATCGG	0.55	1591	CAG	84
gene:SM_b20213_S	AGAGCAGGCGACACTCAATCGGG	0.55	1591	CAG	84
gene:SM_b20213_S	CAGGCGACACTCAATCGGGCCGG	0.65	1591	CAG	84
gene:SM_b20213_S	CGCTTTCAGGTGAAGGTCGACGG	0.55	1696	CAG	90
gene:SM_b20213_S	CGCGCCTCTATCAGCTCGTACGG	0.6	1789	CAG	94
gene:SM_b20213_S	CTATCAGCTCGTACGGCAGTCGG	0.55	1789	CAG	94
gene:SM_b20213_S	TATCAGCTCGTACGGCAGTCGGG	0.55	1789	CAG	94
gene:SM_b20213_S	ATCAGCTCGTACGGCAGTCGGGG	0.6	1789	CAG	94
gene:SM_b20213_S	ATCAGCTCGTACGGCAGTCGGGG	0.6	1801	CAG	95
gene:SM_b20213_S	TCAGCTCGTACGGCAGTCGGGGG	0.65	1789	CAG	94
gene:SM_b20213_S	TACGGCAGTCGGGGGAGGTGCGG	0.7	1801	CAG	95
gene:SM_b20213_S	ACGGCAGTCGGGGGAGGTGCGGG	0.75	1801	CAG	95
gene:SM_b20214_S	CCAGACCCGCCTCGACCAACTGG	0.7	118	CAG	14
gene:SM_b20214_S	CCCGCCTCGACCAACTGGCCAGG	0.75	133	CAA	16
gene:SM_b20214_S	TCGCTTCAAAAGGAGCTTGAAGG	0.45	508	CAA	63
gene:SM_b20214_S	TTCAAAAGGAGCTTGAAGGCAGG	0.45	508	CAA	63
gene:SM_b20214_S	CGCATACAGGCCGTTCTCCCTGG	0.65	541	CAG	67
gene:SM_b20215_S	TTTCCCGCGATTCCAGCTCATGG	0.55	64	CGA	6
gene:SM_b20215_S	TTCCCGCGATTCCAGCTCATGGG	0.55	64	CGA	6
gene:SM_b20215_S	CAGATCGAGCCGATGACACCAGG	0.6	256	CAG	26
gene:SM_b20215_S	CCAGCTGCAGGATCGCTTCCCGG	0.65	412	CAG	41
gene:SM_b20215_S	CCAGCTGCAGGATCGCTTCCCGG	0.65	418	CAG	42
gene:SM_b20215_S	CGGCGGCCAATCGCAGTTCTCGG	0.65	607	CAA	61
gene:SM_b20215_S	AACCGGCCAGTCGCCTGCCAAGG	0.7	778	CAG	79
gene:SM_b20215_S	CGGCCAGTCGCCTGCCAAGGCGG	0.75	778	CAG	79
gene:SM_b20215_S	CCAGTCGCCTGCCAAGGCGGTGG	0.75	778	CAG	79
gene:SM_b20215_S	CTCTCCGAGTCGAGGCGGCTCGG	0.7	808	CGA	82
gene:SM_b20215_S	GGCTGATGATGGAGCAGGGCCGG	0.65	838	CAG	85
gene:SM_b20215_S	GGAGCAGGGCCGGCACTCGATGG	0.75	838	CAG	85
gene:SM_b20216_S	GATAAAGCAGATTGACGCGGGGG	0.5	169	CAG	16
gene:SM_b20216_S	GTACCAGTTCTACTTCGCCACGG	0.5	607	CAG	57
gene:SM_b20216_S	GCGCGGGCTATGAACAGTACCGG	0.6	649	CAG	61
gene:SM_b20216_S	GGCAGCTCGCATCGCCGAAATGG	0.65	682	CAG	65
gene:SM_b20216_S	CGATCGAAGCGCTGCGGCCTTGG	0.7	727	CGA	69
gene:SM_b20216_S	AGCCCCACAAGCCTTTGCCCAGG	0.65	1006	CAA	96
gene:SM_b20216_S	CCCACAAGCCTTTGCCCAGGCGG	0.65	1006	CAA	96
gene:SM_b20217_S	GTGATACAATTTACCCCGCCCGG	0.5	163	CAA	24
gene:SM_b20217_S	CAATTTACCCCGCCCGGATCCGG	0.6	163	CAA	24
gene:SM_b20217_S	AGGTCACCGCGCGATTGCCCGGG	0.7	475	CGA	71
gene:SM_b20217_S	CGAGAAGCAGCTCGGACACAGGG	0.6	580	CAG	87
gene:SM_b20217_S	GCAGCTCGGACACAGGGACGAGG	0.7	580	CAG	87
gene:SM_b20218_S	CGTCGCTCAGCTTTCCCTTCTGG	0.6	505	CAG	36
gene:SM_b20218_S	ACCTGCAAACACCGATCACCCGG	0.55	742	CAA	54
gene:SM_b20218_S	TGATTATCAGGACACCGGCAAGG	0.5	943	CAG	69
gene:SM_b20218_S	GAGGTTCAGCGCCGCCCCGAGGG	0.75	1081	CAG	79
gene:SM_b20218_S	TCTGCAGCCCTTCTTCCGCCTGG	0.65	1165	CAG	85
gene:SM_b20218_S	CCTGGAGCAATCACGCAGCCGGG	0.65	1186	CAA	86
gene:SM_b20218_S	GCAATCACGCAGCCGGGATACGG	0.6	1186	CAA	86
gene:SM_b20218_S	CAATCACGCAGCCGGGATACGGG	0.6	1186	CAA	86
gene:SM_b20218_S	AATCGCCCAGCAGCTCGCGACGG	0.65	1237	CAG	90
gene:SM_b20218_S	CAGCAGCTCGCGACGGTCATCGG	0.65	1237	CAG	90
gene:SM_b20218_S	CAGCAGCTCGCGACGGTCATCGG	0.65	1240	CAG	90
gene:SM_b20218_S	CAGCTCGCGACGGTCATCGGCGG	0.7	1240	CAG	90
gene:SM_b20219_S	TTGCCGACGGGCGGCAGATGCGG	0.7	115	CAG	15
gene:SM_b20219_S	GCAGATGCGGACCTTCCTCGAGG	0.65	115	CAG	15
gene:SM_b20219_S	AACCTGCAGGTCTCGGAGGCAGG	0.65	394	CAG	53
gene:SM_b20219_S	GCAGGTCAGCTGTTGCGTTTCGG	0.55	412	CAG	55
gene:SM_b20219_S	CCAATGGAAGCTGGACACGACGG	0.55	430	CAA	58
gene:SM_b20219_S	TCAGCTCCTCAACCTCACACAGG	0.55	559	CAG	75
gene:SM_b20219_S	CAGCTCCTCAACCTCACACAGGG	0.55	559	CAG	75
gene:SM_b20219_S	CGACCGATCGATCGATCTCCTGG	0.6	604	CGA	81
gene:SM_b22002_S	CGTCCGCAAACAGTCGGCTATGG	0.6	16	CAA	3
gene:SM_b20221_S	AGTCGCCCAAGCGGGCACCGCGG	0.75	133	CAA	12
gene:SM_b20221_S	CCCGTTTCGAGTGGACGTTCCGG	0.6	181	CGA	17
gene:SM_b20221_S	GTTTCGAGTGGACGTTCCGGCGG	0.6	181	CGA	17
gene:SM_b20221_S	CGTGCAGCTTGCGAAGCTTCAGG	0.6	283	CAG	27
gene:SM_b20221_S	TTCAGGCACTGCTGGACTACTGG	0.55	298	CAG	28
gene:SM_b20221_S	TCAGGCACTGCTGGACTACTGGG	0.55	298	CAG	28
gene:SM_b20221_S	CAGTTCCTGACAGATATCGACGG	0.45	370	CAG	35
gene:SM_b20221_S	CGTATCGCAGGGCGGAGACTGGG	0.65	682	CAG	65
gene:SM_b20221_S	GTATCGCAGGGCGGAGACTGGGG	0.65	682	CAG	65
gene:SM_b20221_S	CAGGCTCCATCGGGCCTGCTCGG	0.7	727	CAG	70
gene:SM_b20221_S	CTTCGGATATGCGGCGATCATGG	0.55	907	CGA	87
gene:SM_b20222_S	GCAACACGATCTCGGCCAGCCGG	0.65	130	CAA	30
gene:SM_b20222_S	CAACACGATCTCGGCCAGCCGGG	0.65	130	CAA	30
gene:SM_b20222_S	GCCGGGCCGAGAAACAGTCCAGG	0.7	154	CGA	36
gene:SM_b20222_S	CGCTGGAATATCAGCTCGAGGGG	0.55	262	CAG	61
gene:SM_b20222_S	TCAGCTCGAGGGGAGAGCGCCGG	0.7	262	CAG	61
gene:SM_b22001_S	TGCAGCCCCAGGAATTCGCGCGG	0.65	85	CAG	16
gene:SM_b22001_S	GCAACGCGGCAAAGGGCGCGAGG	0.75	157	CAA	31
gene:SM_b22001_S	AGCCGCACGAAAGGATGGCGTGG	0.65	247	CGA	49
gene:SM_b22001_S	TCCCAGTCGCTCGACAAGGCCGG	0.65	271	CAG	53
smc22-1_S	CTGGATCAGCATCGCGGCAAAGG	0.6	391	CAG	56
smc22-1_S	CGAAGTCCAGCTGAGCGGTTTGG	0.6	526	CAG	76
gene:SM_b20226_S	AAAGCAGGCGCAGAAGCAGAAGG	0.55	112	CAG	64
gene:SM_b20226_S	GGCGCAGAAGCAGAAGGTCGAGG	0.65	118	CAG	67
gene:SM_b20226_S	ACGAGCAGTCGCCGGAGAACCGG	0.65	148	CAG	85
ndiA-1_S	CCGAGGGTCCGGCGATCCCTTGG	0.75	22	CGA	3
ndiA-1_S	CGAGGGTCCGGCGATCCCTTGGG	0.7	22	CGA	3
ndiA-1_S	CAAGGCATCGAGCGCGTAAGCGG	0.6	64	CAA	11
ndiA-1_S	CGGCGTGCAAGCTGGTGACACGG	0.65	91	CAA	15
ndiA-1_S	GGCGTGCAAGCTGGTGACACGGG	0.65	91	CAA	15
ndiA-1_S	GTGCAAGCTGGTGACACGGGCGG	0.65	91	CAA	15
ndiA-1_S	TGAACAGACGGAGCATGCAAAGG	0.5	190	CAG	32
ndiA-1_S	ACAGACGGAGCATGCAAAGGCGG	0.55	190	CAG	32
ndiA-1_S	GCAGTTGAGCGGTGTTGCTGCGG	0.6	256	CAG	44
ndiA-1_S	GCTAGAACAATCGGATCAACGGG	0.45	307	CAA	53
ndiA-1_S	CAATCGGATCAACGGGCCATCGG	0.55	307	CAA	53
ndiA-1_S	GCAGATCGGCACGTCGCTCCAGG	0.7	343	CAG	59
ndiA-1_S	CAGATCGGCACGTCGCTCCAGGG	0.65	343	CAG	59
ndiA-1_S	GCTCCAGGGCTTCGCGCGCAAGG	0.75	361	CAG	62
ndiA-1_S	AAGCAGCCACTCGCCTTCCTCGG	0.6	436	CAG	75
ndiA-1_S	GACCCGTCGATCAAGCGAGAAGG	0.6	547	CGA	94
ndiA-2_S	GCAGCAGCATCCAATTCGATCGG	0.5	355	CAA	84
ndiA-2_S	CAGCATCCAATTCGATCGGACGG	0.5	355	CAA	84
ndiA-2_S	CCTGCAGCGCGATGCGAACGTGG	0.7	382	CAG	90
ndiB_S	CGAACTGCAGCGCGAGATCGAGG	0.65	40	CAG	4
ndiB_S	AATTCAGGAGCGCATGTCGCCGG	0.55	94	CAG	9
ndiB_S	ATTCAGGAGCGCATGTCGCCGGG	0.6	94	CAG	9
ndiB_S	CGACAGGGGGAGGGGAATGACGG	0.65	271	CGA	27
ndiB_S	CGACAGGGGGAGGGGAATGACGG	0.65	274	CAG	28
ndiB_S	GCAAGCAGATCGAAGATATCAGG	0.45	502	CAG	51
ndiB_S	CAAGCAGATCGAAGATATCAGGG	0.4	502	CAG	51
ndiB_S	GTGGAGGCAGGTGAGCGCCGCGG	0.75	577	CAG	59
ndiB_S	GCAGGGCGCGCATCTCAACGCGG	0.7	676	CAG	69
ndiB_S	CGCGACCAGCCGCTTGTCGGCGG	0.75	721	CAG	73
ndiB_S	GTGGCGCAAGCCATGGAGGCTGG	0.7	871	CAA	89
ndiB_S	TGGCGCAAGCCATGGAGGCTGGG	0.65	871	CAA	89
ndiB_S	GCAAGCCATGGAGGCTGGGCAGG	0.7	871	CAA	89
ndiB_S	TGGGCAGGAAATCCTCGACAAGG	0.55	889	CAG	91
ndiB_S	CAGGAAATCCTCGACAAGGCCGG	0.55	889	CAG	91
ndiB_S	ATCGCCTGCAGCAGTCGGTCCGG	0.65	958	CAG	98
ndiB_S	TCGCCTGCAGCAGTCGGTCCGGG	0.7	955	CAG	97
smc22-r_S	CCAGGCACAAAGCCTGCGCACGG	0.65	148	CAG	14
smc22-r_S	CCAGGCACAAAGCCTGCGCACGG	0.65	154	CAA	15
smc22-r_S	CAGGCACAAAGCCTGCGCACGGG	0.65	148	CAG	14
smc22-r_S	CAGGCACAAAGCCTGCGCACGGG	0.65	154	CAA	15
smc22-r_S	AGGCACAAAGCCTGCGCACGGGG	0.65	154	CAA	15
smc22-r_S	CACAAAGCCTGCGCACGGGGCGG	0.7	154	CAA	15
smc22-r_S	AGCGGCCCAGTCGGATCTCCAGG	0.7	244	CAG	24
smc22-r_S	CCAGTCGGATCTCCAGGCGATGG	0.65	244	CAG	24
smc22-r_S	CAGTCGGATCTCCAGGCGATGGG	0.6	244	CAG	24
smc22-r_S	AGTCGGATCTCCAGGCGATGGGG	0.6	256	CAG	25
smc22-r_S	GGATCTCCAGGCGATGGGGCTGG	0.7	256	CAG	25
smc22-r_S	AACATAGCCGGCAATATCTGAGG	0.45	328	CAA	32
smc22-r_S	TGAGGCACATACGAAACCGCCGG	0.55	346	CGA	34
smc22-r_S	ATACGAAACCGCCGGATCGACGG	0.55	346	CGA	34
smc22-r_S	GAACAGGGCCTGCGCGATCACGG	0.65	604	CAG	60
smc22-r_S	AGCCCCAGCTCGAATATGTGCGG	0.55	841	CAG	83
gene:SM_b20231_S	GACCCGACGCGGCCTGCTGAAGG	0.75	37	CGA	2
gene:SM_b20231_S	ACCCGACGCGGCCTGCTGAAGGG	0.7	37	CGA	2
gene:SM_b20231_S	CGACGCGGCCTGCTGAAGGGCGG	0.75	37	CGA	2
gene:SM_b20231_S	TTCTGGCAGTTCTACGCACCCGG	0.55	154	CAG	11
gene:SM_b20231_S	TGGCAGTTCTACGCACCCGGCGG	0.65	154	CAG	11
gene:SM_b20231_S	GGCAGTTCTACGCACCCGGCGGG	0.7	154	CAG	11
gene:SM_b20231_S	CGGTGGCGAGCCAGGTCGCATGG	0.75	187	CAG	13
gene:SM_b20231_S	CGGTGCAAGCGCTCAAATTCTGG	0.55	742	CAA	54
gene:SM_b20231_S	GCAAGCGCTCAAATTCTGGCAGG	0.55	742	CAA	54
gene:SM_b20231_S	TGGCAGGATGCGATCAACAGTGG	0.55	760	CAG	56
gene:SM_b20231_S	GGCAGGATGCGATCAACAGTGGG	0.55	760	CAG	56
gene:SM_b20231_S	GCAGGATGCGATCAACAGTGGGG	0.55	760	CAG	56
gene:SM_b20231_S	GCCCCGCCAGATCATGGGTGCGG	0.7	793	CAG	58
gene:SM_b20231_S	CCCCGCCAGATCATGGGTGCGGG	0.7	793	CAG	58
gene:SM_b20231_S	CGCCAGATCATGGGTGCGGGCGG	0.7	793	CAG	58
gene:SM_b20231_S	GCCAGATCATGGGTGCGGGCGGG	0.7	793	CAG	58
gene:SM_b20231_S	CCATGCAGAATGTCGGCATCTGG	0.55	856	CAG	63
gene:SM_b20231_S	CATGCAGAATGTCGGCATCTGGG	0.5	856	CAG	63
gene:SM_b20231_S	ATGCAGAATGTCGGCATCTGGGG	0.5	856	CAG	63
gene:SM_b20231_S	ACAGCTTCAGAGCAACGCCAAGG	0.55	883	CAG	65
gene:SM_b20231_S	ACAGCTTCAGAGCAACGCCAAGG	0.55	889	CAG	65
gene:SM_b20231_S	ATTTCCAGTATGGCGTCTTCCGG	0.45	910	CAG	67
gene:SM_b20231_S	TGGATCAGGGCTCTGTCAACCGG	0.55	1054	CAG	77
gene:SM_b20231_S	GGATCAGGGCTCTGTCAACCGGG	0.6	1054	CAG	77
gene:SM_b20231_S	TGCGATCCAGCAGACGCAGCTGG	0.65	1252	CAG	92
gene:SM_b20231_S	GCGATCCAGCAGACGCAGCTGGG	0.65	1252	CAG	92
gene:SM_b20231_S	ATCCAGCAGACGCAGCTGGGCGG	0.65	1252	CAG	92
gene:SM_b20231_S	ATCCAGCAGACGCAGCTGGGCGG	0.65	1255	CAG	92
gene:SM_b20231_S	CGATCCGCAAGCGACGGCGACGG	0.7	1282	CAA	94
gene:SM_b20232_S	TCCCCGTCAATATTACGAGGCGG	0.5	604	CAA	63
gene:SM_b20232_S	TATCAGCAGGCTTTCGGTTTCGG	0.45	814	CAG	86
gene:SM_b20232_S	TATCAGCAGGCTTTCGGTTTCGG	0.45	817	CAG	86
gene:SM_b20233_S	CTCCCGATCGCAGGTCACGCTGG	0.7	34	CGA	4
gene:SM_b20233_S	TCGCAGGTCACGCTGGTCCGTGG	0.7	40	CAG	4
gene:SM_b20233_S	ATCTCTGGGTCGTCCAACTCGGG	0.55	697	CAA	82
gene:SM_b20233_S	AGAGCCAGTATTCGGCGTCCTGG	0.6	724	CAG	85
gene:SM_b20233_S	GATCTTCCAGAGGCAGATCATGG	0.5	805	CAG	94
gene:SM_b20234_S	ATGCAGGCCAGCCCGGAGGATGG	0.7	331	CAG	27
gene:SM_b20234_S	ACGCACATTACCGTCAGGCACGG	0.55	511	CAG	42
gene:SM_b20234_S	TTACCGTCAGGCACGGCCGGCGG	0.7	511	CAG	42
gene:SM_b20234_S	TACCGTCAGGCACGGCCGGCGGG	0.75	511	CAG	42
gene:SM_b20234_S	CGAGCAGGGACTGTCGGTACCGG	0.65	727	CAG	60
gene:SM_b20235_S	GGACGAGCAGAAGAGAAAGGTGG	0.55	328	CAG	30
gene:SM_b20235_S	GACGAGCAGAAGAGAAAGGTGGG	0.5	328	CAG	30
gene:SM_b20235_S	CAGCGCCAGCGCGTCGCCATGGG	0.75	412	CAG	37
gene:SM_b20235_S	CAGCGCCAGCGCGTCGCCATGGG	0.75	418	CAG	38
gene:SM_b20235_S	AGCGCCAGCGCGTCGCCATGGGG	0.75	418	CAG	38
gene:SM_b20235_S	CAGATGCGTGCCGAGATCAAAGG	0.55	511	CAG	46
gene:SM_b20235_S	CCAGATCGAAGCCATGACGATGG	0.55	580	CAG	53
gene:SM_b20235_S	ACGGCAATGTCGAGCAGATCGGG	0.55	640	CAG	58
gene:SM_b20235_S	CGAGCAGATCGGGACGCCGCTGG	0.75	640	CAG	58
gene:SM_b20235_S	AAGCTGCAGATCGGCGCTACCGG	0.6	838	CAG	76
gene:SM_b20235_S	GGTCAGACCACCCTGCGGCTTGG	0.7	1024	CAG	93
gene:SM_b20236_S	GCGGCGACATCCAGCATGGAAGG	0.65	46	CAG	13
gene:SM_b20236_S	CGACATCCAGCATGGAAGGACGG	0.55	46	CAG	13
gene:SM_b20236_S	GACATCCAGCATGGAAGGACGGG	0.55	46	CAG	13
gene:SM_b20236_S	CCAGGGCCGGGCAGTCAGAGGGG	0.75	169	CAG	48
gene:SM_b20236_S	CGGGCAGTCAGAGGGGAGGTCGG	0.7	169	CAG	48
gene:SM_b20236_S	GACCGAACAGGCAACGGCTGGGG	0.65	259	CAA	75
gene:SM_b20236_S	GCAACGGCTGGGGCTGAGCCTGG	0.75	259	CAA	75
gene:SM_b20238_S	TCAACAGACGAAAGACCGAACGG	0.45	7	CAA	0
gene:SM_b20238_S	TCAACAGACGAAAGACCGAACGG	0.45	10	CAG	1
gene:SM_b20238_S	GCGCAAGAGATTTCGGCGCTCGG	0.6	37	CAA	4
gene:SM_b20238_S	GCGGCAGGCTAAGTTTGCCGCGG	0.65	286	CAG	35
gene:SM_b20238_S	AGTTTGCCGCGGAGCAGGCGGGG	0.7	307	CAG	38
gene:SM_b20238_S	CTCTTCCAGTGCATGCAGCGCGG	0.6	475	CAG	59
gene:SM_b20238_S	TCTTCCAGTGCATGCAGCGCGGG	0.6	475	CAG	59
gene:SM_b20238_S	TCTTCCAGTGCATGCAGCGCGGG	0.6	484	CAG	60
gene:SM_b20238_S	CCAGTGCATGCAGCGCGGGTCGG	0.7	475	CAG	59
gene:SM_b20238_S	AAGCGATGCTGCGAAGCGCGGGG	0.65	652	CGA	82
rmlB_S	AAGCCGAGGAAAGATCATCCTGG	0.5	25	CGA	2
rmlB_S	GGTCGACCAGATCTACAATCTGG	0.5	235	CAG	22
rmlB_S	ATCCGCAGCAGGAGAACTACTGG	0.55	412	CAG	39
rmlB_S	TCCGCAGCAGGAGAACTACTGGG	0.55	412	CAG	39
rmlB_S	TCCGCAGCAGGAGAACTACTGGG	0.55	415	CAG	39
rmlB_S	CCGCAGCAGGAGAACTACTGGGG	0.6	412	CAG	39
rmlB_S	CCGCAGCAGGAGAACTACTGGGG	0.6	415	CAG	39
rmlB_S	TGGTTCCAGAGCGCACTTGGCGG	0.6	952	CAG	91
rmlB_S	GCAACTTTCCGTCGTCAGTCAGG	0.55	1012	CAA	97
gene:SM_b20240_S	TCTCGCGCGAAGACAGGTTGCGG	0.6	403	CGA	36
gene:SM_b20240_S	CGTCACGCGAGCCGACATGGTGG	0.7	781	CGA	69
gene:SM_b20240_S	CGAGCCGACATGGTGGCAGCCGG	0.7	781	CGA	69
gene:SM_b20241_S	AGTGGCGCAGGAAGCAGCCAAGG	0.65	223	CAG	20
gene:SM_b20241_S	GGCGCAGGAAGCAGCCAAGGCGG	0.7	223	CAG	20
gene:SM_b20241_S	TCGAGCCGGCGCAAAAGCTGTGG	0.65	631	CAA	58
gene:SM_b20241_S	CGGCGCAAAAGCTGTGGCAGCGG	0.65	631	CAA	58
gene:SM_b20241_S	TGGCAGCGGCGTTTCCTGCTCGG	0.65	643	CAG	59
gene:SM_b20241_S	CAGCGGCGTTTCCTGCTCGGCGG	0.7	643	CAG	59
gene:SM_b20241_S	ATGCAGAAGCTGACGGCTGCCGG	0.6	946	CAG	87
gene:SM_b20242_S	TCAGGGTAACGGAGCGATCGCGG	0.6	160	CAG	14
gene:SM_b20242_S	AGCGCTATCTGCAGGCGGGCTGG	0.7	466	CAG	41
gene:SM_b20242_S	ATCTGCAGGCGGGCTGGGGAAGG	0.7	466	CAG	41
gene:SM_b20242_S	GCGCCAGCTGCTCGCCGAACCGG	0.75	961	CAG	84
gene:SM_b20242_S	CGGCGCGCGACAGATCATTTCGG	0.6	1099	CGA	97
gene:SM_b20242_S	CGCGCGACAGATCATTTCGGAGG	0.6	1099	CGA	97
gene:SM_b20242_S	CGCGCGACAGATCATTTCGGAGG	0.6	1102	CAG	97
gene:SM_b20242_S	GCGACAGATCATTTCGGAGGAGG	0.55	1099	CGA	97
gene:SM_b20242_S	GCGACAGATCATTTCGGAGGAGG	0.55	1102	CAG	97
gene:SM_b20243_S	CTCAACCTTCCCCGGAGCAACGG	0.6	181	CAA	15
gene:SM_b20243_S	GTCCCAAGCCGCGCGAATAACGG	0.6	355	CAA	30
gene:SM_b20243_S	CCAAGCCGCGCGAATAACGGCGG	0.65	355	CAA	30
gene:SM_b20243_S	AGCCGCGCGAATAACGGCGGAGG	0.7	364	CGA	31
gene:SM_b20243_S	GCTGGCAGAAGCGATTGAACCGG	0.55	466	CAG	40
gene:SM_b20243_S	GCTGGCAGAAGCGATTGAACCGG	0.55	472	CGA	40
gene:SM_b20243_S	GCAGAAGCGATTGAACCGGCTGG	0.6	466	CAG	40
gene:SM_b20243_S	GCAGAAGCGATTGAACCGGCTGG	0.6	472	CGA	40
gene:SM_b20243_S	CAGAAGCGATTGAACCGGCTGGG	0.55	466	CAG	40
gene:SM_b20243_S	CAGAAGCGATTGAACCGGCTGGG	0.55	472	CGA	40
gene:SM_b20243_S	GCCGAGCCGAAGCCATGCCGCGG	0.75	523	CGA	45
gene:SM_b20243_S	GTCCGATCGATTGGCGGCAGCGG	0.65	1132	CGA	98
tyv_S	CGAGCGAAACCTCGAATGGCTGG	0.6	181	CGA	16
tyv_S	GCGAAACCTCGAATGGCTGGTGG	0.6	181	CGA	16
tyv_S	ACATCGAGATGCAGGACATGCGG	0.5	472	CAG	42
tyv_S	GCCGAGGCAGTTCGGCACCGAGG	0.75	667	CAG	59
tyv_S	GCAGTTCGGCACCGAGGACCAGG	0.7	667	CAG	59
tyv_S	CAGTTCGGCACCGAGGACCAGGG	0.65	667	CAG	59
tyv_S	TCGGCACCGAGGACCAGGGCTGG	0.75	685	CAG	61
gene:SM_b20245_S	TCAGGTCCATGCGGATGCGCAGG	0.65	109	CAG	9
gene:SM_b20245_S	TGCGCAGGTCACGCTGCCACCGG	0.7	127	CAG	11
gene:SM_b20245_S	GCGATCCCCCGCCGAGATCAAGG	0.7	424	CGA	38
gene:SM_b20245_S	GAGCGTCAGGTCCTTATATTCGG	0.45	565	CAG	51
gene:SM_b20245_S	AGCGTCAGGTCCTTATATTCGGG	0.45	565	CAG	51
gene:SM_b20245_S	GCGTCAGGTCCTTATATTCGGGG	0.5	565	CAG	51
gene:SM_b20245_S	GCAATCGCCGATGGTCTTCGAGG	0.6	703	CAA	63
gene:SM_b20245_S	CTCGAACAGCCGCACGCCGCCGG	0.75	793	CAG	71
gene:SM_b20245_S	GCCCAATGGGTCCGCAGCGCCGG	0.75	1027	CAA	92
gene:SM_b20246_S	AACCGGGTCGCGGCCAGGTGCGG	0.75	109	CAG	10
gene:SM_b20246_S	CAGGTGCGGATAAGGCTCGAAGG	0.6	109	CAG	10
gene:SM_b20246_S	ATGCAGTTTCCGACGGAACCCGG	0.55	184	CAG	18
gene:SM_b20246_S	CGCGAGCCAAGTGATTCCCATGG	0.6	571	CAA	57
gene:SM_b20246_S	CAATGGCCGCTCGATCTTGCCGG	0.6	670	CAA	67
gene:SM_b20246_S	TCACCAGGATGGCCCGCGGCAGG	0.75	739	CAG	74
gene:SM_b20246_S	GGCAGGTGAACATGCAGCTCTGG	0.6	754	CAG	75
gene:SM_b20246_S	GGCAGGTGAACATGCAGCTCTGG	0.6	766	CAG	77
gene:SM_b20246_S	ATGCAGCTCTGGAACTGGCGCGG	0.6	766	CAG	77
gene:SM_b20247_S	GCAGCTTTCAACGAGCCCGAAGG	0.6	4	CAG	0
gene:SM_b20247_S	CGCCCAATCGATCGTGGCTCTGG	0.65	265	CAA	26
gene:SM_b20247_S	TCTGCAGGCCGGATGCGATGCGG	0.65	745	CAG	73
gene:SM_b20247_S	CACGCAAGGCGAGGTGCTTGCGG	0.65	862	CAA	85
gene:SM_b20248_S	GCAGGCGGCCCAACACCTGCCGG	0.75	73	CAG	4
gene:SM_b20248_S	GGTGCAGGGGCTTGCCGACCTGG	0.75	154	CAG	8
gene:SM_b20248_S	TCGGCGATCCGTTCCAACGGCGG	0.65	547	CAA	31
gene:SM_b20248_S	TGGGCAGCGAAAGCTCGTCAAGG	0.6	1036	CAG	59
gene:SM_b20248_S	TGGGCAGCGAAAGCTCGTCAAGG	0.6	1039	CGA	59
gene:SM_b20248_S	ATGGCTTTCTGGTTCAGAAATGG	0.4	1120	CAG	64
gene:SM_b20248_S	TTCAGAAATGGGTTTCCGCGAGG	0.5	1120	CAG	64
gene:SM_b20248_S	TCGGCCGATATCTGTCCTTCCGG	0.55	1192	CGA	68
gene:SM_b20248_S	CGGCCGATATCTGTCCTTCCGGG	0.6	1192	CGA	68
gene:SM_b20248_S	AGCGGCGCAAGGGGCATCCATGG	0.7	1237	CAA	70
gene:SM_b20248_S	CGGCTGTCAGGACATCGGCTGGG	0.65	1480	CAG	84
gene:SM_b20248_S	CCAGCTGGGCCTGTGGATGTCGG	0.65	1633	CAG	93
gene:SM_b20249_S	CGATCGAACTCCATTCGGGTCGG	0.55	4	CGA	0
gene:SM_b20249_S	CGGAGGTCCTGCGGCAGACCGGG	0.75	376	CAG	34
gene:SM_b20249_S	CAGCGCAAATTTGCCGAGCGCGG	0.6	517	CAG	46
gene:SM_b20249_S	ACCTACCAGCTCAATTTCGGCGG	0.5	649	CAG	58
gene:SM_b20249_S	CCAATCGGTCGTCAGCCAGATGG	0.6	730	CAA	66
gene:SM_b20249_S	CCAGATGGATATTCCGCTCGCGG	0.55	745	CAG	67
gene:SM_b20249_S	CGAGTCGAGGGCACGACATTCGG	0.6	835	CGA	75
gene:SM_b20250_S	CGAGCAGGCTCAGCGGCTCGCGG	0.75	106	CAG	17
gene:SM_b20250_S	GCGCACGCAGGAAACGGCCGCGG	0.75	181	CAG	30
gene:SM_b20250_S	CGAAGCCTCGTGCGTGCCCCCGG	0.75	331	CGA	55
gene:SM_b20250_S	CGATGCTGGACGTGCAATGCCGG	0.6	376	CAA	62
gene:SM_b20250_S	GGACGTGCAATGCCGGGCGGTGG	0.75	376	CAA	62
gene:SM_b20250_S	GACGTGCAATGCCGGGCGGTGGG	0.7	376	CAA	62
gene:SM_b20250_S	GCAGCGGCACGGCCAGGAGAAGG	0.75	412	CAG	68
gene:SM_b20250_S	CGGCCAGGAGAAGGTCGCTCTGG	0.7	424	CAG	70
gene:SM_b20251_S	GCGCCGAGGAGGTGCAGCTTTGG	0.7	370	CAG	38
gene:SM_b20251_S	GCGAACCGCCGAACTCCTGAAGG	0.65	388	CGA	40
gene:SM_b20251_S	CGAACCGCCGAACTCCTGAAGGG	0.6	388	CGA	40
gene:SM_b20251_S	ACGCGACACCGGGAGGCCGAGGG	0.75	475	CGA	49
gene:SM_b20251_S	CGTACAATGGTTCCATTTCGAGG	0.45	601	CAA	62
gene:SM_b20252_S	CAGATCGCCGAGGCGCGCTTCGG	0.7	169	CAG	12
gene:SM_b20252_S	TTTCGAGCGGACGGCAGTTCCGG	0.6	268	CGA	19
gene:SM_b20252_S	CGAGCGGACGGCAGTTCCGGCGG	0.75	268	CGA	19
gene:SM_b20252_S	GTATCAGGTCTCGCGGACCGCGG	0.65	394	CAG	28
gene:SM_b20252_S	AGACACAGGCTGCCGGTTTCAGG	0.6	1024	CAG	75
gene:SM_b20252_S	GTTTCAGGCAAAGGCGAGAGGGG	0.55	1048	CGA	76
gene:SM_b20252_S	CAGGCAAAGGCGAGAGGGGCTGG	0.7	1042	CAA	76
gene:SM_b20252_S	GGCGAGAGGGGCTGGCCTTCCGG	0.75	1048	CGA	76
gene:SM_b20252_S	CAGGGCGTGACCTATTCACGCGG	0.6	1267	CAG	92
gene:SM_b20253_S	ATTTCAGAGCGCTCTGGCGTCGG	0.55	73	CAG	8
gene:SM_b20253_S	TTCAGCACGCGGTTCGCCATTGG	0.6	508	CAG	56
gene:SM_b20253_S	TCAGCACGCGGTTCGCCATTGGG	0.6	508	CAG	56
gene:SM_b20253_S	GACGAGCAGTGGCTCGATGCCGG	0.65	589	CAG	65
gene:SM_b20253_S	TCGCAGGCGACGCCGCAAGCCGG	0.75	784	CAG	86
gene:SM_b20253_S	CCGAGCTCCGCCGGCAATCACGG	0.7	871	CAA	96
gene:SM_b20254_S	TCAACGCGCTTCCGACTATCCGG	0.55	31	CAA	11
gene:SM_b20254_S	CAACGCGCTTCCGACTATCCGGG	0.6	31	CAA	11
gene:SM_b20254_S	CGCTCTGCGACCGGCCGTTTCGG	0.7	82	CGA	29
gene:SM_b20254_S	GCGACCGGCCGTTTCGGAGCTGG	0.75	82	CGA	29
gene:SM_b20254_S	GACATCCCAGGAAAGCATCGTGG	0.55	115	CAG	41
gene:SM_b20254_S	ATCCCAGGAAAGCATCGTGGCGG	0.55	115	CAG	41
gene:SM_b20255_S	CAGGCAATCACGAACTTCGCAGG	0.55	139	CAG	25
gene:SM_b20255_S	TCGTTCTGATCAGCCAGAACCGG	0.5	325	CAG	58
gene:SM_b20255_S	GCCAGAACCGGATGGCCGAGAGG	0.7	325	CAG	58
gene:SM_b20255_S	CCAGAACCGGATGGCCGAGAGGG	0.65	325	CAG	58
gene:SM_b20255_S	CGAGGACCAGAAGGTCCGATCGG	0.6	529	CAG	95
gene:SM_b20255_S	GAGGACCAGAAGGTCCGATCGGG	0.6	529	CAG	95
gene:SM_b20256_S	CGAGCAGCCGGATGGAACGCTGG	0.7	289	CAG	64
gene:SM_b20256_S	CAATGTGCCGGCCATGCCGAAGG	0.65	343	CAA	76
cyaM_S	CCGGTGCAGGAGGACGTGGTCGG	0.7	274	CAG	25
cyaM_S	GGTCGGCCAGACGGCAGAGAAGG	0.7	292	CAG	27
cyaM_S	CGGCCAGACGGCAGAGAAGGTGG	0.7	292	CAG	27
cyaM_S	GCGGCAGTTTGATCCGGCCGAGG	0.7	334	CAG	31
cyaM_S	CCAGACCGCCCGCTTCGCAGCGG	0.75	367	CAG	34
cyaM_S	CGGGCGATCTGTGCTGATTTCGG	0.55	937	CGA	88
cyaM_S	GGGCGATCTGTGCTGATTTCGGG	0.55	937	CGA	88
gene:SM_b20258_S	CCACCGATCGGATGATCTCGAGG	0.6	334	CGA	46
gene:SM_b20258_S	CCAGGCGGAATTCGCCGCAGCGG	0.7	367	CAG	51
gene:SM_b20258_S	GGTCCAGGCGCAGGATGCGCTGG	0.75	391	CAG	54
gene:SM_b20258_S	GGCCGAAATCCCTATTTCATAGG	0.45	460	CGA	64
gene:SM_b20259_S	CGCGCAGCGCATGGAAGGCGTGG	0.75	175	CAG	18
gene:SM_b20259_S	TGCCCAGAAGGTCGGAGCACAGG	0.65	280	CAG	29
gene:SM_b20259_S	GCCCAGAAGGTCGGAGCACAGGG	0.65	280	CAG	29
gene:SM_b20259_S	GGCGCAGAAGGCGCATTTCAAGG	0.6	349	CAG	36
gene:SM_b20259_S	GCGTGCGCAGGAGCTCGAGCAGG	0.75	724	CAG	75
gene:SM_b20259_S	AAGCCAGCGCGGCTATGTCGAGG	0.65	868	CAG	90
gene:SM_b20260_S	ACCGGGCACGCCGATGGGCAAGG	0.75	25	CGA	6
gene:SM_b20260_S	GCCGATGGGCAAGGGGCATCAGG	0.7	25	CGA	6
gene:SM_b20260_S	GGCGAGACGTCGTCGTCCTGTGG	0.7	46	CGA	11
gene:SM_b20261_S	CGCGCTTCAGGAGCGCGTCGAGG	0.75	37	CAG	3
gene:SM_b20261_S	TCCCCGCAGGCTTTCGCCGCCGG	0.75	832	CAG	80
gene:SM_b20261_S	TGCCGCCCGAGCGAAGTCGGAGG	0.75	943	CGA	90
gene:SM_b20261_S	CCGAGCGAAGTCGGAGGCCGAGG	0.75	943	CGA	90
gene:SM_b20261_S	CGAGCGAAGTCGGAGGCCGAGGG	0.7	943	CGA	90
gene:SM_b20261_S	CCGAGATCGAGCAGCTCGACCGG	0.65	994	CAG	95
gene:SM_b20262_S	CCAGGAAACCGGCCTGCCCGAGG	0.75	262	CAG	17
gene:SM_b20262_S	CGGCGCCCCGTCAGGAGATACGG	0.7	412	CAG	27
gene:SM_b20262_S	GCCCCGTCAGGAGATACGGCTGG	0.7	412	CAG	27
gene:SM_b20262_S	GGTGCAGCATCCCCATATCAAGG	0.55	682	CAG	44
gene:SM_b20262_S	CGGAAACGCTGGGGCAGGGATGG	0.7	856	CAG	56
gene:SM_b20262_S	GGGCAGTTCTGCACCAATCCCGG	0.6	892	CAG	58
gene:SM_b20262_S	GGCACCGCAAACCATGCTGACGG	0.6	991	CAA	65
gene:SM_b20262_S	CCGCAAACCATGCTGACGGACGG	0.6	991	CAA	65
gene:SM_b20263_S	CGAAAACCAGGTCAAGGCCTGGG	0.55	466	CAG	57
gene:SM_b20263_S	GAAAACCAGGTCAAGGCCTGGGG	0.55	466	CAG	57
gene:SM_b20263_S	CCAGGTCAAGGCCTGGGGCGAGG	0.75	466	CAG	57
gene:SM_b20263_S	CAGGTCAAGGCCTGGGGCGAGGG	0.7	466	CAG	57
gene:SM_b20263_S	GGTCGCGCAGTCCAACGTCAAGG	0.65	580	CAG	71
gene:SM_b20263_S	GTCGCGCAGTCCAACGTCAAGGG	0.6	580	CAG	71
gene:SM_b20263_S	GCGCAGTCCAACGTCAAGGGCGG	0.65	580	CAG	71
gene:SM_b20263_S	GTCAATCAGCAGGTCCGCACCGG	0.6	715	CAG	88
gene:SM_b20264_S	TCCACTGGAACCAGGCGCTGAGG	0.65	28	CAG	4
gene:SM_b20264_S	GCCGCAGATGCTGGACGGCGCGG	0.75	49	CAG	7
gene:SM_b20264_S	GCAGATGCTGGACGGCGCGGTGG	0.75	49	CAG	7
gene:SM_b20264_S	GCAGGTCGCGGTGCTGTCGATGG	0.7	79	CAG	11
gene:SM_b20264_S	CAGATCTACATGGCCCATTTCGG	0.45	217	CAG	32
gene:SM_b20264_S	ATACGCAGGCCCGCGCTGGCCGG	0.75	361	CAG	54
gene:SM_b20264_S	TGACCTCGCTGCAGGCGTTCCGG	0.65	400	CAG	60
gene:SM_b20264_S	TCTGCCGCAGATGCTGCGCGTGG	0.7	427	CAG	64
gene:SM_b20264_S	CCGCGACGAACCAGATGGTCTGG	0.65	463	CAG	69
gene:SM_b20265_S	GCAAGGCGCCGGAATGACGCTGG	0.7	46	CAA	7
gene:SM_b20265_S	GGTTCCAGATCGGACCCTATTGG	0.55	133	CAG	20
gene:SM_b20265_S	CCAGATCGGACCCTATTGGTCGG	0.55	133	CAG	20
gene:SM_b20265_S	TTCCAGTCGATCGCCAAGCTCGG	0.55	229	CAG	35
gene:SM_b20265_S	GCAGGACATGCGCTACATCGTGG	0.6	388	CAG	59
gene:SM_b20266_S	ACAGGCTGCGCCGAAAGGTCGGG	0.65	229	CGA	31
gene:SM_b20266_S	TCGGGATCGTGTTCCAGCAATGG	0.55	250	CAG	34
gene:SM_b20266_S	GTGAAGCAGTTGACCCATGTCGG	0.5	358	CAG	49
gene:SM_b20266_S	GCAGTTGACCCATGTCGGTCTGG	0.6	358	CAG	49
gene:SM_b20266_S	CAGTTGACCCATGTCGGTCTGGG	0.55	358	CAG	49
gene:SM_b20266_S	AGCAGCGCATGGCGATCGCCCGG	0.7	427	CAG	59
gene:SM_b20266_S	GCAGCGCATGGCGATCGCCCGGG	0.75	427	CAG	59
gene:SM_b20266_S	CAGGGGATCATGGCCGAGATCGG	0.6	631	CAG	87
gene:SM_b20267_S	TCTGGCGGGCTTGTCAGCCGGGG	0.7	295	CAG	23
gene:SM_b20267_S	CCTTCAGGTCTACGAGGGAGAGG	0.6	421	CAG	33
gene:SM_b20267_S	TCAGGTCTACGAGGGAGAGGCGG	0.6	421	CAG	33
gene:SM_b20267_S	CGAGATCCAGCCGGGCCTGGCGG	0.75	532	CAG	42
gene:SM_b20267_S	GGCGGCGCAGGTGGTCCTCTCGG	0.75	739	CAG	59
gene:SM_b20267_S	GGCGCAGGTGGTCCTCTCGGCGG	0.75	739	CAG	59
gene:SM_b20267_S	GCGCAGGTGGTCCTCTCGGCGGG	0.75	739	CAG	59
gene:SM_b20267_S	CGGACGCAGATCACTTTCGGCGG	0.6	865	CAG	69
gene:SM_b20267_S	CAGATCACTTTCGGCGGCCATGG	0.6	865	CAG	69
gene:SM_b20267_S	AAGGCGCAGGCCTTCCTGCCCGG	0.7	1000	CAG	80
gene:SM_b20267_S	GGGTGCAGTGGATGGGCTTCCGG	0.65	1039	CAG	83
gene:SM_b20267_S	CCCAATCGGCGGGCACCGCAAGG	0.75	1150	CAA	92
gene:SM_b20268_S	CCAGGAGGGCCGCTTCGTTGAGG	0.7	388	CAG	38
gene:SM_b20268_S	GCAAAAGAACTTCCGCGACATGG	0.5	535	CAA	53
gene:SM_b20268_S	GATCGCACAGCTTGCCGCCAAGG	0.65	787	CAG	78
gene:SM_b20268_S	ATCGCACAGCTTGCCGCCAAGGG	0.6	787	CAG	78
gene:SM_b20269_S	CATCCTTCAGGGGTCGGCCGAGG	0.7	34	CAG	2
gene:SM_b20269_S	ATCCTTCAGGGGTCGGCCGAGGG	0.65	34	CAG	2
gene:SM_b20269_S	GCAGGCCATGCGCATCATTTCGG	0.55	511	CAG	30
gene:SM_b20269_S	GCGGCGCAGCAGGGGGCATTGGG	0.75	544	CAG	32
gene:SM_b20269_S	GCAGGGGGCATTGGGTCTCGTGG	0.7	547	CAG	32
gene:SM_b20269_S	GTGACGCAGGCTCATATCGACGG	0.55	577	CAG	34
gene:SM_b20269_S	CAAGGTGTGCCGCCGTCCTTCGG	0.65	715	CAA	42
gene:SM_b20269_S	GCTTCAGGAGAGCGGCGTCCAGG	0.7	1471	CAG	86
gene:SM_b20270_S	CGATCTGGGAGCAGAGCCGCTGG	0.7	109	CAG	10
gene:SM_b20270_S	TGCATGCGCGCGGCCAGATGGGG	0.7	814	CAG	79
gene:SM_b20270_S	GCGCGGCCAGATGGGGCTCTCGG	0.75	814	CAG	79
gene:SM_b20270_S	GCCAGATGGGGCTCTCGGACCGG	0.7	814	CAG	79
gene:SM_b20270_S	TCAGCACATGCTCGACCCGTCGG	0.6	958	CAG	93
gene:SM_b20272_S	CGCATTCCAGCTCGTCTTCGGGG	0.6	301	CAG	24
gene:SM_b20272_S	ATTCCAGCTCGTCTTCGGGGTGG	0.6	301	CAG	24
gene:SM_b20272_S	GGGCAGCCGGACATGTCCCTTGG	0.7	604	CAG	49
gene:SM_b20273_S	TCGCCCAGGCAAGACGCCGGCGG	0.75	49	CAG	26
gene:SM_b20273_S	GGCGGGAGCGCGAACAGGAGTGG	0.75	76	CAG	40
gene:SM_b20275_S	TTTGCAGGGGATTTCGATCGCGG	0.5	22	CAG	2
gene:SM_b20275_S	GGTGATTCAGATCACCAGCGAGG	0.55	259	CAG	30
gene:SM_b20275_S	TCAGATCACCAGCGAGGCGCTGG	0.65	259	CAG	30
gene:SM_b20275_S	CAGATCACCAGCGAGGCGCTGGG	0.65	259	CAG	30
gene:SM_b20275_S	CGAGCAGATCGCCGTCGTGAAGG	0.65	301	CAG	34
gene:SM_b20275_S	GCAGATCGCCGTCGTGAAGGCGG	0.65	301	CAG	34
gene:SM_b20275_S	GCAGATCATCCTCTACGATCCGG	0.5	433	CAG	50
gene:SM_b20275_S	CGGTGCGATTGGACGGCATGCGG	0.65	466	CGA	54
gene:SM_b20276_S	ACGGGCTTTCGTCGCAATTGCGG	0.55	58	CAA	6
gene:SM_b20276_S	TTCGTCGCAATTGCGGACGGCGG	0.6	58	CAA	6
gene:SM_b20276_S	GCCAAGCAACTCGGTTTCGATGG	0.55	178	CAA	19
gene:SM_b20276_S	AGGCCCGAAGCCAGAAGCTGAGG	0.65	277	CGA	31
gene:SM_b20276_S	AGGCCCGAAGCCAGAAGCTGAGG	0.65	283	CAG	31
gene:SM_b20276_S	GGCCCGAAGCCAGAAGCTGAGGG	0.65	277	CGA	31
gene:SM_b20276_S	GCCCGAAGCCAGAAGCTGAGGGG	0.65	277	CGA	31
gene:SM_b20276_S	CGATCGGGACGCAGATTTCGCGG	0.6	340	CAG	38
gene:SM_b20277_S	CCGGCAGTATTTCGTGGAGAAGG	0.55	334	CAG	24
gene:SM_b20277_S	CGGCAGTATTTCGTGGAGAAGGG	0.5	334	CAG	24
gene:SM_b20277_S	GGCAGTATTTCGTGGAGAAGGGG	0.5	334	CAG	24
gene:SM_b20277_S	GCAGTATTTCGTGGAGAAGGGGG	0.5	334	CAG	24
gene:SM_b20277_S	AGTGGCGGCGCGCTCAATTCCGG	0.65	451	CAA	33
gene:SM_b20277_S	GCAGGCCGGCGAGAGCGACACGG	0.75	514	CAG	38
gene:SM_b20277_S	CGAACAGGACGGCGTCGTCCCGG	0.7	769	CAG	57
gene:SM_b20277_S	CGGCTATCAGCCGGTCGGCGCGG	0.75	826	CAG	61
gene:SM_b20277_S	ATCTTCCAGGCCTTCTCCGAAGG	0.55	865	CAG	64
gene:SM_b20277_S	TCTTCCAGGCCTTCTCCGAAGGG	0.55	865	CAG	64
gene:SM_b20277_S	CCAGGCCTTCTCCGAAGGGTCGG	0.65	865	CAG	64
gene:SM_b20277_S	CAGGCCTTCTCCGAAGGGTCGGG	0.65	865	CAG	64
gene:SM_b20277_S	CCAGCACGGCCATACCTATATGG	0.55	895	CAG	66
gene:SM_b20277_S	CAGCACGGCCATACCTATATGGG	0.5	895	CAG	66
gene:SM_b20277_S	CCGTGCAGGAAGTGATCCGCCGG	0.65	952	CAG	70
gene:SM_b20277_S	CGTGCAGGAAGTGATCCGCCGGG	0.65	952	CAG	70
gene:SM_b20277_S	CAGGAAGTGATCCGCCGGGACGG	0.65	952	CAG	70
gene:SM_b20277_S	GGCCAGATCGTGGAGCGCCTCGG	0.7	1276	CAG	94
gene:SM_b20278_S	CATCCAGCTGGAAAAGCGGCCGG	0.6	316	CAG	54
gene:SM_b20278_S	CCAGCTGGAAAAGCGGCCGGAGG	0.7	316	CAG	54
gene:SM_b20278_S	GAGCAGGCACTCTTCAATTTCGG	0.45	391	CAG	67
gene:SM_b20279_S	CCGTCCTCGCATTGCGAGAGCGG	0.65	76	CGA	15
gene:SM_b20279_S	CACGCAGACCAGCCATGACGCGG	0.65	109	CAG	21
gene:SM_b20279_S	AGAGCTCCAGGCCCATTACAAGG	0.55	220	CAG	43
gene:SM_b20279_S	CAAGGCGCAGCTCGAGGAGAAGG	0.65	238	CAG	47
gene:SM_b20279_S	AAGGCGCAGCTCGAGGAGAAGGG	0.6	238	CAG	47
gene:SM_b20279_S	GCTCCGATCGATCGCCGATCCGG	0.65	271	CGA	53
gene:SM_b20279_S	GAACTATCAGGTGCTGGTCGTGG	0.55	460	CAG	91
gene:SM_b20279_S	TATCAGGTGCTGGTCGTGGCCGG	0.6	460	CAG	91
gene:SM_b20280_S	TGACGAATGAACAGCATGGGCGG	0.5	13	CAG	0
gene:SM_b20280_S	TGAACAGCATGGGCGGCTCGCGG	0.65	13	CAG	0
gene:SM_b20280_S	CAAAGGGCAGGAGGGTCCCTGGG	0.65	235	CAG	16
gene:SM_b20280_S	AGCTCGCGCCCTATCAGGACAGG	0.65	1099	CAG	74
gene:SM_b20280_S	ATCAGGACAGGATCGCCTGCTGG	0.6	1099	CAG	74
gene:SM_b20280_S	TCAGGACAGGATCGCCTGCTGGG	0.6	1099	CAG	74
gene:SM_b20280_S	TCCGAGACGTCGATTACCACTGG	0.55	1357	CGA	92
gene:SM_b20280_S	CCGAGACGTCGATTACCACTGGG	0.55	1357	CGA	92
gene:SM_b20281_S	GGACAATTCGTGACGCTGCTCGG	0.55	91	CAA	8
gene:SM_b20281_S	CTTCGAACAGCCCTCGTCGGGGG	0.65	163	CAG	15
gene:SM_b20281_S	GGCCAGAGCAACTTCCTCGAAGG	0.6	709	CAG	66
gene:SM_b20281_S	CATCGTCCAGCGCGTCTTCAAGG	0.6	913	CAG	85
gene:SM_b20281_S	ATCGTCCAGCGCGTCTTCAAGGG	0.55	913	CAG	85
gene:SM_b20282_S	GGTGCAGGGCGGCATGTCGCCGG	0.75	685	CAG	86
gene:SM_b20283_S	ACAATGCAAGCCCGATCCGCCGG	0.6	22	CAA	2
gene:SM_b20283_S	CCCGATCCGCCGGTTCTCGACGG	0.7	28	CGA	2
gene:SM_b20283_S	CCGATCCGCCGGTTCTCGACGGG	0.7	28	CGA	2
gene:SM_b20283_S	CGACGGGTGCCCCGTTATGCCGG	0.7	43	CGA	4
gene:SM_b20283_S	TCGGGCCGATCTTCCAGATGGGG	0.6	205	CAG	20
gene:SM_b20283_S	GGCCGATCTTCCAGATGGGGCGG	0.65	205	CAG	20
gene:SM_b20283_S	TATCCGCAGGCACCGGACGGAGG	0.7	241	CAG	24
gene:SM_b20284_S	CGACCAGTTTCAGAAAGATACGG	0.4	160	CAG	14
gene:SM_b20284_S	GACCAGTTTCAGAAAGATACGGG	0.4	160	CAG	14
gene:SM_b20284_S	GCAGCTTACCGTCGACAGTTCGG	0.55	385	CAG	34
gene:SM_b20284_S	CCAGATCACCATGCGCTATCAGG	0.55	544	CAG	49
gene:SM_b20284_S	CAGATCACCATGCGCTATCAGGG	0.5	544	CAG	49
gene:SM_b20284_S	GGCGCAGGCCGCAACCAACAAGG	0.7	613	CAG	55
gene:SM_b20284_S	CCTGATCCAGAACAAGGACATGG	0.5	649	CAG	58
gene:SM_b20284_S	TCAGCAGATGTTCGTCAACGAGG	0.5	697	CAG	63
gene:SM_b20284_S	TCAGCAGATGTTCGTCAACGAGG	0.5	700	CAG	63
gene:SM_b20285_S	CCAGGTCACGCGCCTCATCCAGG	0.7	100	CAG	10
gene:SM_b20285_S	CAGGACCTCGAAATTTCCGTCGG	0.5	118	CAG	12
gene:SM_b20285_S	GCAATCGGTATTGGCCCGCACGG	0.6	409	CAA	41
gene:SM_b20285_S	CAGCCGGGACTGGAAGTGCACGG	0.65	463	CAG	47
gene:SM_b20285_S	TGCGGTACAGATCGCATCGACGG	0.55	694	CAG	70
gene:SM_b20285_S	GCGGTACAGATCGCATCGACGGG	0.6	694	CAG	70
gene:SM_b20285_S	CGGTACAGATCGCATCGACGGGG	0.6	694	CAG	70
gene:SM_b20285_S	CAGATCGCATCGACGGGGCTCGG	0.65	694	CAG	70
[truncated: 9,822 more rows]
