# Supplementary material for: Highly Efficient CRISPR-Mediated Base Editing in Sinorhizobium meliloti
Source: Front Microbiol. 2021 Jun 18;12:686008. doi: 10.3389/fmicb.2021.686008 (PMC8253261; doi:10.3389/fmicb.2021.686008)
Supplement: Supplementary file 10 [file Data_Sheet_2.XLSX]

## Sheet: Chromosome
Supplementary Table S6: sgRNAs containing iSTOP targetable sites in reverse strands of the genome (Chromosome)
gene	sgRNA sequence (5'-3')	GC content of sgRNA	iSTOP codon	iSTOP position in gene body (%)
gene:SMc02793_A	GGAATTGCGCAGCAGCCGCTCGG	0.65	CCA	91
aroE1_A	AGCCAATGGCCATGAATGAGCGG	0.5	CCA	92
dnaQ_A	ATAGACCTCGGCCAGCAGCTCGG	0.6	CCA	36
dnaQ_A	TCTCGATCACCCGGTCCTCGCGG	0.65	CCA	94
gene:SMc02785_A	TATCGGACCGAGGCCGCGCGGGG	0.75	CCA	5
gene:SMc02784_A	GGGTACAGCCTTGATTTCCGCGG	0.55	CCA	80
gene:SMc02783_A	CGCTATCCGGAAGAGCTCGTCGG	0.6	CCA	48
gyrB_A	CGCGCCACTTTGTAAAGCGGCGG	0.6	CCA	34
gyrB_A	CCACTTTGTAAAGCGGCGGCTGG	0.6	CCA	34
gyrB_A	CCACTTTGTAAAGCGGCGGCTGG	0.6	CCA	34
gyrB_A	CACTTTGTAAAGCGGCGGCTGGG	0.55	CCA	34
gyrB_A	CACTTTGTAAAGCGGCGGCTGGG	0.55	CCA	34
gene:SMc02781_A	TCGCGACGGCTGCCTCGACCCGG	0.75	CCA	23
gene:SMc02781_A	CGGAACGCCGAGCACCTGCATGG	0.7	CCA	28
gene:SMc02781_A	CTGCAGCGCCAGCGCGAACCAGG	0.75	CCA	41
gene:SMc02781_A	CCTCGTCGAGCGTCGACAGCAGG	0.7	CCA	66
gabD1_A	GAAGACGCGGGCGAGGTCCTTGG	0.7	CCA	14
gabD1_A	CAGCACCGTCGCCTCGTAGAAGG	0.65	CCA	25
gabD1_A	AGCGCCGGCTGGTCGATCAGCGG	0.7	CCA	33
gabD1_A	GCTGGTCGATCAGCGGTCCGAGG	0.7	CCA	33
TRm19_A	TGGGGTTTGGCGCTTGACGACGG	0.6	CCA	10
TRm19_A	AGGCGATGAGCGCCGCTTTGTGG	0.65	CCA	16
TRm19_A	GGCGATGAGCGCCGCTTTGTGGG	0.65	CCA	16
TRm19_A	TATCTTCCCGGTATCAATACCGG	0.4	CCA	97
gene:SMc02777_A	TGTTCCACTGGTAGTGATAGTGG	0.45	CCA	20
gene:SMc02777_A	GTAGTGATAGTGGAAGACGATGG	0.45	CCA	20
gene:SMc02777_A	TCGTCCCGGCACCGATTTCGCGG	0.65	CCA	62
gene:SMc02776_A	CAGGTTCTTCATGCCGTCGCCGG	0.6	CCA	66
gene:SMc02776_A	GTTCTTCATGCCGTCGCCGGTGG	0.65	CCA	66
gene:SMc02776_A	CGTTATCGTCCGGCGAAAGAAGG	0.55	CCA	99
gene:SMc02775_A	CGTCAGGCTCGACGGTTTGGCGG	0.65	CCA	13
gene:SMc02774_A	TCACGCCGTCATAGCCCATGCGG	0.6	CCA	15
gene:SMc02773_A	GAGGAACTGCGTGCCGCGCATGG	0.7	CCA	65
gene:SMc02773_A	CGACAGTTTCGCCGCACCAGCGG	0.65	CCA	84
gene:SMc02773_A	GCCGCACCAGCGGATTTCTCCGG	0.65	CCA	84
gene:SMc02772_A	GGAATTTACGTTCAGGAGATTGG	0.4	CCA	11
gene:SMc02772_A	GTTGATCGTCGCAAGGATGAAGG	0.5	CCA	14
gene:SMc02772_A	AAGGATGAAGGCGCCGAGCAGGG	0.6	CCA	14
gene:SMc02772_A	GAGCAGCAGCCCGACGAAGGCGG	0.7	CCA	29
gene:SMc02772_A	AGGCGGCGCACGTCGATGACAGG	0.7	CCA	31
gene:SMc02772_A	GATCGAGATGGTCGAGCCGTTGG	0.6	CCA	55
gene:SMc02772_A	GCCGACCGAAAGGTCGATGCCGG	0.65	CCA	78
gene:SMc02770_A	GCTGTTTGACCGGCTTCGCATGG	0.6	CCA	4
gene:SMc02770_A	GCGTCATCGTCGACGGTGCGAGG	0.7	CCA	54
gene:SMc02770_A	CGTCATCGTCGACGGTGCGAGGG	0.65	CCA	54
gene:SMc02770_A	GTCATCGTCGACGGTGCGAGGGG	0.65	CCA	54
gene:SMc02769_A	AGCCGGCTTCCGGACCGGTGCGG	0.75	CCA	8
gene:SMc02769_A	CCGGCGGTTCCGTTTGAAGCCGG	0.65	CCA	58
gene:SMc02768_A	CGGCGGAGCAGGAGCCCCAACGG	0.75	CCA	30
gene:SMc02768_A	GCAGGAGCCCCAACGGCTGCGGG	0.75	CCA	30
gene:SMc02768_A	AAGGCGCTGACCTCGCGCTCCGG	0.7	CCA	76
gene:SMc02768_A	CGATGTCACGGATGACATCAAGG	0.5	CCA	94
gene:SMc02768_A	GATGTCACGGATGACATCAAGGG	0.45	CCA	94
gene:SMc02768_A	ATGTCACGGATGACATCAAGGGG	0.45	CCA	94
trpB_A	TGATGACTTCGGCAAGCGCATGG	0.55	CCA	11
trpB_A	GATGACTTCGGCAAGCGCATGGG	0.55	CCA	11
trpB_A	ACTTCGGCAAGCGCATGGGACGG	0.6	CCA	11
trpB_A	CTTCCTCACCGATGACTGCCTGG	0.6	CCA	47
folC_A	GAAGAGCAGGAAGGTGACCGCGG	0.6	CCA	71
folC_A	GCAGGAAGGTGACCGCGGTCAGG	0.7	CCA	71
TRm22_A	GGAACAGGCACTGGGTGACGAGG	0.65	CCA	10
TRm22_A	CAGGCACTGGGTGACGAGGTCGG	0.65	CCA	10
TRm22_A	TCGCCGTCCACCAGCCGTAATGG	0.65	CCA	51
TRm22_A	TCGCCGTCCACCAGCCGTAATGG	0.65	CCA	51
TRm22_A	CTGACCGGCCAGAAGCGCGAAGG	0.7	CCA	75
TRm22_A	GGCCAGAAGCGCGAAGGTCTCGG	0.65	CCA	75
TRm22_A	GTCTCGGCGAAGACGGCGACCGG	0.7	CCA	77
TRm22_A	TCTCGGCGAAGACGGCGACCGGG	0.7	CCA	77
trxA_A	GACTTCGCCGCCCTTGAACATGG	0.6	CCA	28
trxA_A	GACTTCGCCGCCCTTGAACATGG	0.6	CCA	25
gene:SMc02760_A	CTCCTGTCCAGCATCGGCTCGGG	0.65	CCA	2
gene:SMc02760_A	GCATCGGCTCGGGAAGCACCCGG	0.7	CCA	2
gene:SMc02760_A	CACGCATCGGAAACGCTTGCCGG	0.6	CCA	3
gene:SMc02760_A	ACGCATCGGAAACGCTTGCCGGG	0.6	CCA	3
gene:SMc02760_A	CGCATCGGAAACGCTTGCCGGGG	0.65	CCA	3
gene:SMc02760_A	CCCCTGCCACTCCTCGCTTCCGG	0.7	CCA	22
gene:SMc02760_A	CATGATCGAGAGCGAAGGTGAGG	0.55	CCA	37
gene:SMc02760_A	TCAGGTCCTGCACGGCGATATGG	0.6	CCA	46
gene:SMc02760_A	ACCAGCACGATGACGTCGCCGGG	0.65	CCA	50
gene:SMc02760_A	AGCGGAAGGAAAGCTGCAGGCGG	0.6	CCA	59
gene:SMc02760_A	GAAGGAAAGCTGCAGGCGGATGG	0.6	CCA	59
gene:SMc02760_A	AAGGAAAGCTGCAGGCGGATGGG	0.55	CCA	59
gene:SMc02760_A	AGGAAAGCTGCAGGCGGATGGGG	0.6	CCA	59
gene:SMc02760_A	CAAGCCGTCTGCGATGGCAGAGG	0.65	CCA	77
gene:SMc02760_A	AAGCCGTCTGCGATGGCAGAGGG	0.6	CCA	77
gene:SMc02760_A	GACCGCGGCCATGACCGTCCCGG	0.75	CCA	80
gene:SMc02760_A	CGCAGAAGGCATGAATCGTCTGG	0.55	CCA	89
gene:SMc02759_A	CGTCCGCCAGGCGATCCAGCCGG	0.75	CCA	14
gene:SMc02759_A	CGCCAGGCGATCCAGCCGGTCGG	0.75	CCA	14
gene:SMc02759_A	ATCCAGCCGGTCGGCGATGCCGG	0.7	CCA	14
gene:SMc02759_A	ATCCATCGCCGCCGGTACCTCGG	0.65	CCA	16
gene:SMc02759_A	GGCGCTCCCGTTCCCATTCGAGG	0.7	CCA	18
gene:SMc02759_A	CTGGAAGCGTGGCCGCCAGATGG	0.7	CCA	19
gene:SMc02759_A	GAGCGGTGACGGCCGGTTTGCGG	0.7	CCA	49
gene:SMc02759_A	AGCGGTGACGGCCGGTTTGCGGG	0.7	CCA	49
gene:SMc02759_A	GCCTGTCGAGCGCCTTGTCGAGG	0.7	CCA	53
gene:SMc02759_A	GACCAGGGCGACCGGGTCGTCGG	0.75	CCA	58
gene:SMc02759_A	ACCAGGGCGACCGGGTCGTCGGG	0.75	CCA	58
gene:SMc02759_A	CAGACGTCAGTCGCGTCGGCCGG	0.7	CCA	69
gene:SMc02759_A	GGCCAGCCGCTCCGGCCAATAGG	0.75	CCA	82
gene:SMc02759_A	CCGCTCCGGCCAATAGGTGCGGG	0.7	CCA	82
gene:SMc02759_A	CTCAGAAAGGGCAGGCCAGCTGG	0.65	CCA	99
gene:SMc02758_A	GCTATCCTGACCAGCGGCTTCGG	0.6	CCA	91
gene:SMc02758_A	CAGCGGCTTCGGCAGCGTGTCGG	0.7	CCA	91
gene:SMc02757_A	GCGCGCATCCTGCACCAGCGAGG	0.75	CCA	22
gene:SMc02757_A	CACCAGCGAGGCCACGTCATAGG	0.65	CCA	22
gene:SMc02757_A	TCTTCGCCGGCGCACCATCCTGG	0.7	CCA	64
gene:SMc02757_A	CTTCGCCGGCGCACCATCCTGGG	0.7	CCA	64
gene:SMc02757_A	CTGGGTGTCGATGCGTTCATAGG	0.55	CCA	65
gene:SMc02757_A	AGGTGGCGCCGACGGGCGTAGGG	0.75	CCA	68
gene:SMc02757_A	AAGCCGCGTCCGGAGCCGTCAGG	0.75	CCA	73
gene:SMc02757_A	TGAGGTCGTAGCTTTGAACCAGG	0.5	CCA	87
gene:SMc02757_A	GTAGCTTTGAACCAGGGTGAAGG	0.5	CCA	87
gene:SMc02757_A	CACCTCGAGCGTCTCGTCGTCGG	0.65	CCA	90
gene:SMc02757_A	GAGATCTTCGCCGAATTCGATGG	0.5	CCA	97
gene:SMc02757_A	TTCGCCGAATTCGATGGTGGCGG	0.55	CCA	97
gene:SMc02756_A	AGAACGTCCTGCGGGATGCCCGG	0.65	CCA	9
gene:SMc02756_A	CGGGATGCCCGGTCCGGTGTCGG	0.75	CCA	9
gene:SMc02756_A	AGATCTGCTTCAGCCGCTGCTGG	0.6	CCA	14
gene:SMc02756_A	CTTCAGCCGCTGCTGGTCCGCGG	0.7	CCA	14
gene:SMc02756_A	TGGCGAAAACGCGGAGCGTCTGG	0.65	CCA	49
gene:SMc02756_A	ACGCGGAGCGTCTGGCCGTTCGG	0.7	CCA	49
gene:SMc02756_A	GGAGCGTCTGGCCGTTCGGCAGG	0.75	CCA	49
ahcY_A	AACTCGATCAGGTCGACCTGCGG	0.55	CCA	24
ahcY_A	GACGACTTCATAGCCGTCCATGG	0.55	CCA	39
ahcY_A	GCCGTCCATGGCCGCTTGGAGGG	0.7	CCA	39
ahcY_A	GGCCCATTGGAAGATCTTGTCGG	0.5	CCA	76
ahcY_A	TTGGAAGATCTTGTCGGTGTAGG	0.45	CCA	76
chvG_A	GTCCTTGCCGGCGATGTTCTCGG	0.6	CCA	5
chvG_A	CGAGGCGTCGCACGTCGTGCTGG	0.75	CCA	33
chvI_A	CTCGTCGATCTCCTCGTCCTTGG	0.6	CCA	66
pckA_A	AGAAGATTGCCGTATTCGGACGG	0.45	CCA	25
pckA_A	GATTGCCGTATTCGGACGGATGG	0.55	CCA	25
pckA_A	TTCCGAAAGGCGGATCGCCTTGG	0.6	CCA	49
alkB_A	GATCGCGCTCGTCCCGGTCCTGG	0.75	CCA	41
coaA_A	TCGGCAGGATGTTCTGATGCAGG	0.55	CCA	10
coaA_A	TGTCCGGCCGGTCGATCACCTGG	0.7	CCA	39
coaA_A	GGATCTGCGACGCCTCCACATGG	0.65	CCA	77
coaA_A	TCGTCGGCCGTCAGCGTCAGCGG	0.7	CCA	88
hisE_A	CATCACATCCTGCAACGGGACGG	0.55	CCA	23
hisA_A	GCCCGCCCCCTCGAACTTCCTGG	0.75	CCA	37
hisA_A	CCGGGTTCTTCGTCGCCTTGAGG	0.65	CCA	73
hisA_A	GTTCTTCGTCGCCTTGAGGATGG	0.55	CCA	73
hisH_A	GCCGACGCAGATGCCGAAGAAGG	0.65	CCA	61
gene:SMc02573_A	GCATGTCCCTCACGGGCGGACGG	0.7	CCA	24
gene:SMc02573_A	TCCCTCACGGGCGGACGGCTCGG	0.75	CCA	24
hisB_A	CTTGGCCAGCGCCTGGCCGATGG	0.75	CCA	61
hslV_A	CTTGTTGGTACGCCAGTCCTTGG	0.55	CCA	51
gene:SMc02576_A	TACGAAACCGGCCTTCGCATAGG	0.55	CCA	20
gene:SMc02576_A	TACGAAACCGGCCTTCGCATAGG	0.55	CCA	19
gene:SMc02576_A	AACCGGCCTTCGCATAGGCTCGG	0.6	CCA	20
gene:SMc02576_A	GGCCTTCGCATAGGCTCGGACGG	0.65	CCA	20
gene:SMc02576_A	GGCCTTCGCATAGGCTCGGACGG	0.65	CCA	19
gene:SMc02576_A	GACGCCTTTGCCTGTCATTTCGG	0.5	CCA	41
gene:SMc02576_A	GCCGATGAAGATGTCGACGCCGG	0.6	CCA	47
gene:SMc02576_A	GCGGCTCGGAAAGCCAGGCGAGG	0.75	CCA	88
gene:SMc02578_A	CCACCGTATGGCCGCGGAACTGG	0.7	CCA	49
gene:SMc02578_A	GGCTGTCCCAGACCCGCTCGCGG	0.75	CCA	51
gene:SMc02579_A	GCGGAAGCGGTGCATGAGCACGG	0.65	CCA	8
gene:SMc02579_A	GGTGAGTTCCGTCATGTCCACGG	0.55	CCA	68
gene:SMc02579_A	AGGAGGCCGTCGCGCAGGATCGG	0.7	CCA	81
gene:SMc02579_A	GGAGGCCGTCGCGCAGGATCGGG	0.75	CCA	81
gene:SMc02579_A	GCGGATGATCTCGAGCCGCGAGG	0.7	CCA	96
glcB_A	GATCGCCGCCATGCGCTGCATGG	0.7	CCA	10
glcB_A	CATTGTTGTCGAGTTCGCGCTGG	0.55	CCA	19
glcB_A	AGAGTCGCGGCCGTCGGCGACGG	0.75	CCA	26
glcB_A	CTATCGCATCGGTGCCGTAAAGG	0.55	CCA	81
glcB_A	TATCGCATCGGTGCCGTAAAGGG	0.5	CCA	81
glcB_A	GTAGCCGATCTCCCGCAGGAAGG	0.65	CCA	89
glcB_A	CTCCCGCAGGAAGGCTTCATAGG	0.6	CCA	89
gene:SMc02582_A	AAAATACGGGGGAGGGTGTCCGG	0.55	CCA	86
gene:SMc02583_A	CATATGCGCGCCGTAGCCGTCGG	0.65	CCA	36
gene:SMc02583_A	TGTCGAGCGGCACCTGCGCATGG	0.7	CCA	46
gene:SMc02583_A	GTCGAGCGGCACCTGCGCATGGG	0.7	CCA	46
actR_A	AGCCGCGCGCTTCCATGGCGCGG	0.75	CCA	80
actS_A	GTTCCTCGCTTTCGGACGAAAGG	0.55	CCA	39
actS_A	TTCCTCGCTTTCGGACGAAAGGG	0.5	CCA	39
actS_A	CTCGCTTTCGGACGAAAGGGTGG	0.6	CCA	39
helO_A	CGGGCAGGTCCCGTGTCGTCTGG	0.75	CCA	6
helO_A	AGGTCCCGTGTCGTCTGGATCGG	0.6	CCA	6
helO_A	GGTCCCGTGTCGTCTGGATCGGG	0.65	CCA	6
helO_A	CATTCGCCGCGCCAGACCGCGGG	0.75	CCA	42
helO_A	GTTGCCGCCGAGGCCCTGCTCGG	0.75	CCA	46
helO_A	CGGCACCAGCGTCGTCTTGCCGG	0.7	CCA	96
helO_A	CAGCGTCGTCTTGCCGGCGCCGG	0.75	CCA	96
gene:SMc02588_A	CAGGCTGAGCCCCGCGAAAATGG	0.65	CCA	44
gene:SMc02588_A	CGCAAAGCGCCGTCCCGAAAAGG	0.65	CCA	49
gene:SMc02588_A	AGCGCCGTCCCGAAAAGGTCAGG	0.65	CCA	49
gene:SMc02588_A	GCCCATTGGGTTACTCGCACCGG	0.6	CCA	58
gene:SMc02588_A	GGCAATGTTGGCGGCAGCTTCGG	0.6	CCA	59
gene:SMc02588_A	GCACCGCGAAGACCGACAGGCGG	0.7	CCA	63
gene:SMc02588_A	CGAAGACCGACAGGCGGATCTGG	0.65	CCA	63
gene:SMc02588_A	GAGGAAAGCCAACGCAAAGGCGG	0.55	CCA	80
gene:SMc02588_A	GAAAGCCAACGCAAAGGCGGCGG	0.6	CCA	80
gene:SMc02589_A	GAGCGCGGGACCGAGTTCGCCGG	0.75	CCA	8
gene:SMc02589_A	AGCGCGGGACCGAGTTCGCCGGG	0.75	CCA	8
gene:SMc02589_A	CCAGGCGCTCGAAAGCGGACCGG	0.7	CCA	12
gene:SMc02589_A	GCGCTCGAAAGCGGACCGGTCGG	0.7	CCA	12
gene:SMc02589_A	TTTGCAGGAGAAAGCACGGTCGG	0.5	CCA	15
gene:SMc02589_A	TTGCAGGAGAAAGCACGGTCGGG	0.55	CCA	15
gene:SMc02589_A	GGTATTGCCGAGCGTGCCGCCGG	0.7	CCA	26
gene:SMc02589_A	GCCGAGCGTGCCGCCGGAAAAGG	0.75	CCA	26
gene:SMc02589_A	GCCATTGGCGATCGCGGAGGAGG	0.7	CCA	31
gene:SMc02589_A	GATCGCGGAGGAGGCTTCCGCGG	0.7	CCA	31
gene:SMc02589_A	AAGCCTTGCCTTTCCGCCACAGG	0.6	CCA	39
gene:SMc02589_A	GTCGACGGGTTTCTGCAGCTTGG	0.6	CCA	46
gene:SMc02589_A	ACGAGCTTGGCGCCGCCCCAGGG	0.75	CCA	62
gene:SMc02590_A	GTGCGCAGGCAGGCCCAGACCGG	0.75	CCA	28
gene:SMc02590_A	AAGGTCGTAGCCATAGACGATGG	0.5	CCA	38
gene:SMc02590_A	CATGGAAAATCCGACGATGCCGG	0.5	CCA	49
gene:SMc02590_A	TCCCAGTGCCACCCGATCCAGGG	0.65	CCA	69
gene:SMc02590_A	GTCTTCGTCACGCCAGTACTTGG	0.55	CCA	80
gene:SMc02590_A	ACTTGGCGCCGCGCCGCGTAAGG	0.75	CCA	81
gene:SMc02591_A	AGCCAGTCAGGGCAAGTGACAGG	0.6	CCA	8
gene:SMc02591_A	GCCAGTCAGGGCAAGTGACAGGG	0.6	CCA	8
gene:SMc02591_A	CGTAAAAGTCGGCCGGGCAGCGG	0.65	CCA	35
gene:SMc02592_A	CCAGGCGCTCGGAACCCAACAGG	0.7	CCA	40
gene:SMc02592_A	CAGGGCGAGGATATTTGCGAAGG	0.55	CCA	97
gene:SMc02593_A	GGCATGCCCGGGTGCAGGCTGGG	0.75	CCA	34
gene:SMc02593_A	GCATGCCCGGGTGCAGGCTGGGG	0.75	CCA	34
gene:SMc02593_A	GGCGCGCAGGGGTTCGGGATTGG	0.75	CCA	75
gene:SMc02593_A	GCGCAGGGGTTCGGGATTGGCGG	0.7	CCA	75
gene:SMc02593_A	CCAGCGCAATGAGCCGCTGCCGG	0.7	CCA	89
metB_A	AATCCCTCTGGTCGGTAAGCCGG	0.55	CCA	65
gene:SMc02596_A	GCCAACGAGGTCTTCCGGTCCGG	0.65	CCA	38
gene:SMc02596_A	CCAACGAGGTCTTCCGGTCCGGG	0.65	CCA	38
gene:SMc02596_A	ACGAGGTCTTCCGGTCCGGGCGG	0.7	CCA	38
gene:SMc04463_A	CGGTCCGAGTCACCCGAATTGGG	0.6	CCA	15
gene:SMc02600_A	AGAGGGCATCGATGTCTTCGCGG	0.55	CCA	41
gene:SMc02602_A	AGAATCGAAACGGCCAGCATCGG	0.5	CCA	13
soxA1_A	GCCCAGATCGGCCGGCACGATGG	0.75	CCA	14
soxA1_A	CGTGATCCTTCCCCGCCTCCAGG	0.7	CCA	17
soxA1_A	GATCCTTCCCCGCCTCCAGGAGG	0.7	CCA	17
soxA1_A	CCCCGCCTCCAGGAGGGCATCGG	0.75	CCA	17
soxA1_A	GAAGGTCGTCGTCCCGACCTCGG	0.65	CCA	43
soxA1_A	GGTCGTCGTCCCGACCTCGGCGG	0.75	CCA	43
soxA1_A	GTCGTCGTCCCGACCTCGGCGGG	0.75	CCA	43
soxA1_A	ATACCGGGGATCGACCAGAGCGG	0.6	CCA	51
soxA1_A	TACCGGGGATCGACCAGAGCGGG	0.65	CCA	51
soxA1_A	ACCGGGGATCGACCAGAGCGGGG	0.7	CCA	51
soxA1_A	GATCGACCAGAGCGGGGCAGGGG	0.7	CCA	51
soxA1_A	TGCCGCAAACCACCGCTTCCCGG	0.65	CCA	63
soxA1_A	CGATAGTCGACGCCGGCCGCCGG	0.75	CCA	64
soxA1_A	GATAGTCGACGCCGGCCGCCGGG	0.75	CCA	64
soxA1_A	CGAAGGCGGTCGTCCGTACCAGG	0.7	CCA	76
soxD_A	ATCGAATCCGCGTCGGCCTCCGG	0.65	CCA	69
soxB_A	TGAGGAAGCCGCGCTCGAAACGG	0.6	CCA	5
soxB_A	AGCCGCGCTCGAAACGGTCGAGG	0.7	CCA	6
soxB_A	ACGGTCGAGGCGAAAAGCTGCGG	0.6	CCA	6
soxB_A	TGCCGGGATCATCGCCTTGCCGG	0.65	CCA	24
soxB_A	ACGGGTTGTTGCCGGGGAGCAGG	0.7	CCA	81
glxA_A	GCAGATACCAGTCGCTGACCCGG	0.6	CCA	42
glxA_A	GCTGACCCGGCGAGCGAAGTCGG	0.7	CCA	42
glxA_A	CCCAATGAATGGTGAAGTCGCGG	0.5	CCA	60
glxD_A	CGCGAGCGCCGTGTCGTAATAGG	0.65	CCA	47
glxD_A	GCGAGCGCCGTGTCGTAATAGGG	0.6	CCA	47
glxD_A	ACCGCGTCCGAGTGCTTCCTTGG	0.65	CCA	77
glxD_A	GAGTGCTTCCTTGGCGGGACCGG	0.65	CCA	77
glxD_A	CTCATGCCGGCGATGGTGATCGG	0.6	CCA	81
glxD_A	AAGGTCGCGGACTTGCGCGGCGG	0.7	CCA	99
glxD_A	AGGTCGCGGACTTGCGCGGCGGG	0.75	CCA	99
glnT_A	AATGCGTCGAGCAGGTTCAGCGG	0.55	CCA	13
glnT_A	TCGATGTCGTAGTGACGGCCGGG	0.6	CCA	18
glnT_A	GTCGTAGTGACGGCCGGGATCGG	0.65	CCA	18
glnT_A	GTGACGGCCGGGATCGGCTTTGG	0.7	CCA	18
glnT_A	GGAGCGAACGCCCGAAAGGCCGG	0.7	CCA	20
gene:SMc02614_A	CCGCGTCGCGCAAGGCGACATGG	0.75	CCA	75
gene:SMc02615_A	TCTGGAAATGCCCCCGCCGACGG	0.65	CCA	7
gene:SMc02615_A	GATCGCGGCCTCCTTGAGCGTGG	0.7	CCA	35
gene:SMc02615_A	ATCGCGGCCTCCTTGAGCGTGGG	0.65	CCA	35
gene:SMc02616_A	GCTCATCGAGAACCAGGCGCGGG	0.65	CCA	33
gene:SMc02616_A	CAAGATATTCCCACGGCATCAGG	0.5	CCA	44
gene:SMc02616_A	ATATTCCCACGGCATCAGGCCGG	0.55	CCA	44
gene:SMc02616_A	ACGATGCCCACCCAGCCATAGGG	0.6	CCA	58
gene:SMc02616_A	CCCACCCAGCCATAGGGTAGCGG	0.65	CCA	58
gene:SMc02616_A	CCAGCCATAGGGTAGCGGATCGG	0.6	CCA	58
gene:SMc02616_A	GCCATAGGGTAGCGGATCGGAGG	0.65	CCA	58
gene:SMc02616_A	CATGATCGCGAGAACGATGAAGG	0.5	CCA	71
gene:SMc02616_A	ATGATCGCGAGAACGATGAAGGG	0.45	CCA	71
gene:SMc02618_A	CGCGGTGATGATGTCGTTGGCGG	0.6	CCA	40
gene:SMc02619_A	GCAGGCGACCGTCAGGATGACGG	0.65	CCA	45
gene:SMc02619_A	GACCGTCAGGATGACGGCGATGG	0.65	CCA	45
gene:SMc02619_A	CGTCAGGATGACGGCGATGGCGG	0.65	CCA	45
gene:SMc04151_A	TGCTTTCGGCCGCGCCAATCCGG	0.65	CCA	67
gene:SMc04150_A	GTCGAAATCGAGCGACCAGTCGG	0.55	CCA	49
gene:SMc04150_A	GAAATGTTCGGGGAAGCCGGCGG	0.6	CCA	71
gene:SMc04150_A	GGCAACGCCTGGTAGCGCAGCGG	0.7	CCA	78
gene:SMc04149_A	GTGGTGCTCCCACTTCATGAAGG	0.55	CCA	12
gene:SMc04149_A	TTGGCCTTCAGTTCCTCTTCCGG	0.5	CCA	24
gene:SMc04149_A	GCCTTCAGTTCCTCTTCCGGCGG	0.6	CCA	24
gene:SMc04149_A	CATGACGTCGCGCGCCCACCAGG	0.75	CCA	27
gene:SMc04149_A	TCCGGCCAGTTGAAGCCCATCGG	0.6	CCA	49
gene:SMc04149_A	CGCGGCGGGTAGGAGGCGATCGG	0.75	CCA	80
gene:SMc04149_A	AGGTGTAGTCCGCGAATTCCAGG	0.55	CCA	83
gene:SMc04149_A	CCGACTGGAAGGCCCGCAACTGG	0.7	CCA	97
gene:SMc04149_A	CGACTGGAAGGCCCGCAACTGGG	0.65	CCA	97
gene:SMc04149_A	GGAAGGCCCGCAACTGGGCGAGG	0.75	CCA	97
gene:SMc04148_A	CAATTCCTCGGCATCCGGACCGG	0.6	CCA	41
gene:SMc04148_A	CGAGAAACGGGGGTGAAAGGCGG	0.6	CCA	48
gene:SMc04148_A	AGACGCAGACGAGGTCGGTCAGG	0.65	CCA	55
gene:SMc04148_A	GACGCAGACGAGGTCGGTCAGGG	0.65	CCA	55
gene:SMc04148_A	GAAATCGCGATCGAAAGCCTTGG	0.5	CCA	68
gene:SMc04148_A	CGGGTAGCTGCGCCCGAGCAGGG	0.75	CCA	69
gene:SMc04148_A	GCTGCGCCCGAGCAGGGTACGGG	0.75	CCA	69
gene:SMc04148_A	AGGCCTGAAAGTCCGTGCACTGG	0.6	CCA	73
gene:SMc04147_A	GCCTCCGCCGAGCGCCAGATAGG	0.75	CCA	4
gene:SMc04147_A	CCTCCGCCGAGCGCCAGATAGGG	0.7	CCA	4
gene:SMc04147_A	TGCCGCGATCCTGAAAGTAGTGG	0.55	CCA	10
gene:SMc04147_A	CAGGAAGAGCGCGTTCACGAAGG	0.6	CCA	16
gene:SMc04147_A	CGCGTTCACGAAGGCCAGCACGG	0.65	CCA	16
gene:SMc04147_A	TTCAGGCCGATCAGCCAGGTCGG	0.6	CCA	18
gene:SMc04147_A	CAGCCAGGTCGGCGCCTTCCAGG	0.75	CCA	19
gene:SMc04147_A	CAGCCAGGTCGGCGCCTTCCAGG	0.75	CCA	18
gene:SMc04147_A	AGCCAGGTCGGCGCCTTCCAGGG	0.7	CCA	19
gene:SMc04147_A	CCTTCCAGGGCCGCTCGATATGG	0.65	CCA	19
gene:SMc04147_A	CCAGGGCCGCTCGATATGGCCGG	0.7	CCA	19
gene:SMc04147_A	GTAAAGCGTGCGCGAGGAACCGG	0.6	CCA	33
gene:SMc04147_A	GATGCCGGGCGCCAGCATGCCGG	0.75	CCA	41
gene:SMc04147_A	CGTCAGCGCCGCTACGCCGTCGG	0.75	CCA	70
gene:SMc04147_A	GGCGAACCAGTTGCACCAGACGG	0.6	CCA	82
gene:SMc04147_A	CAGTTGCACCAGACGGAAAGCGG	0.55	CCA	83
gene:SMc04147_A	CGAGGCGCCGCCGGACTTGTTGG	0.75	CCA	87
gene:SMc04147_A	CATCCCGGCGATTTCCGCATAGG	0.6	CCA	88
gene:SMc04147_A	CTCGGTGCCGGCAGCAATGCCGG	0.7	CCA	99
gene:SMc04146_A	CGATGACGTCCTCGACCAGATGG	0.6	CCA	9
gene:SMc04146_A	CGTCCTCGACCAGATGGAACCGG	0.6	CCA	9
gene:SMc04146_A	AAATAGTTCAGGGAAGCGATCGG	0.4	CCA	36
gene:SMc04146_A	AATAGTTCAGGGAAGCGATCGGG	0.45	CCA	36
gene:SMc04146_A	CGAATCGATGATGTGAATGAAGG	0.4	CCA	39
gene:SMc04146_A	GTGAATGAAGGCTTCGTAGCAGG	0.5	CCA	39
gene:SMc04146_A	AACAGCCCGCCATTGGCATGCGG	0.6	CCA	54
gene:SMc04146_A	AGCTCTTCATCCAGCCTTCGAGG	0.55	CCA	59
gene:SMc04146_A	TCATCCAGCCTTCGAGGATGCGG	0.55	CCA	59
gene:SMc04146_A	GGTGTGCGGAAGACGATCATAGG	0.55	CCA	65
gene:SMc04146_A	TATCCATTGAGGTGCAGGATAGG	0.45	CCA	74
gene:SMc04146_A	CATTGAGGTGCAGGATAGGCAGG	0.55	CCA	74
gene:SMc04146_A	GAACTTGTTGCCGTGCCAGCCGG	0.6	CCA	76
gene:SMc04146_A	GCTATAGGTGCCCTCCAGATAGG	0.55	CCA	87
gene:SMc04146_A	AGGTGCCCTCCAGATAGGCGTGG	0.65	CCA	87
gene:SMc04146_A	TGAAGTTCATCTGCAGACAGCGG	0.45	CCA	98
gene:SMc04146_A	TGAAGTTCATCTGCAGACAGCGG	0.45	CCA	98
gene:SMc04146_A	TTCATCTGCAGACAGCGGACCGG	0.55	CCA	98
gene:SMc04146_A	TTCATCTGCAGACAGCGGACCGG	0.55	CCA	98
gene:SMc04146_A	ATCTGCAGACAGCGGACCGGCGG	0.65	CCA	98
gene:SMc04145_A	GATCTCCTCGCCCTCTCCGGCGG	0.7	CCA	85
gene:SMc04145_A	ATCTCCTCGCCCTCTCCGGCGGG	0.7	CCA	85
gene:SMc04145_A	CTCTCCGGCGGGAGAAAGCGTGG	0.7	CCA	85
ilvD3_A	CTTATGGGGCGATTGCAGGAAGG	0.55	CCA	3
ilvD3_A	GCGCGATGATGTCGCCGTTGCGG	0.65	CCA	13
ilvD3_A	TAATCGTCGAAGACGAGCGCCGG	0.55	CCA	30
ilvD3_A	CGAAGACGAGCGCCGGACCGCGG	0.75	CCA	30
ilvD3_A	CGGACCGCGGTGTTGGAGCAGGG	0.7	CCA	30
ilvD3_A	CATCTCGACGATGCGCGCGCCGG	0.7	CCA	58
ilvD3_A	CGGCGTGGTCTTGTCGCAGCCGG	0.7	CCA	79
ilvD3_A	GGTATTGATGATCGCGATGACGG	0.45	CCA	93
ilvD3_A	GTATTGATGATCGCGATGACGGG	0.45	CCA	93
gene:SMc04143_A	CCTCAGATAGCTCGCGATCTCGG	0.55	CCA	61
gene:SMc04143_A	GCTCGCGATCTCGGCCGAAGCGG	0.7	CCA	61
gene:SMc04142_A	CCGGCGAAGCAGGGCATGGTCGG	0.7	CCA	18
gene:SMc04142_A	CCGGAAAGCGCGCCCGTTGCGGG	0.75	CCA	40
gst9_A	CGAGTATCGCCGCTGCCGTACGG	0.65	CCA	37
gst9_A	GCCCCTCCTCGACCAGCTGCTGG	0.75	CCA	43
gst9_A	TCGACCAGCTGCTGGTCGATCGG	0.6	CCA	44
gst9_A	CGACCAGCTGCTGGTCGATCGGG	0.65	CCA	44
gst9_A	ACTCGACCTCGGCTGCGAGATGG	0.65	CCA	91
gene:SMc04139_A	CGTTGACCCGGGTCGCGACGCGG	0.75	CCA	44
gene:SMc04139_A	GCAGATCACATGCTTGCCGGCGG	0.6	CCA	75
gene:SMc04137_A	ATGTCGTTGAGGTAGATCAGCGG	0.45	CCA	22
gene:SMc04137_A	CCAGATGAAGGAGAAGATGGCGG	0.5	CCA	26
gene:SMc04137_A	GCCAGAACGGGAAGCGATAGCGG	0.6	CCA	30
gene:SMc04137_A	CACCATCAGGAAGATGAAGAAGG	0.45	CCA	42
gene:SMc04137_A	GATCGAGGAAGAGCACATATTGG	0.45	CCA	52
gene:SMc04137_A	GGCGACGACATTGCCGACGACGG	0.65	CCA	67
gene:SMc04137_A	CGACATTGCCGACGACGGTGAGG	0.65	CCA	67
gene:SMc04137_A	CCCGAACCAGCCGCGCACATAGG	0.7	CCA	76
gene:SMc04137_A	GAACCAGCCGCGCACATAGGAGG	0.65	CCA	76
gene:SMc04137_A	ATAGATCATGGCGATCGAGGCGG	0.5	CCA	88
gene:SMc04136_A	GATGATCAGCACGAGAATCCAGG	0.5	CCA	9
gene:SMc04136_A	GCCCATGCGGAAATTACCGAAGG	0.55	CCA	13
gene:SMc04136_A	TGCCGCCAAGCAGCGACGGCAGG	0.75	CCA	59
gene:SMc04136_A	TCCATGGCTTGCCCATATCCTGG	0.55	CCA	92
gene:SMc04135_A	CAGAGCGAATTCCGCCTCGCCGG	0.65	CCA	9
gene:SMc04135_A	GCGGCCTTGCCGAGCGACAGCGG	0.75	CCA	40
gene:SMc04135_A	CGGCCTTGCCGAGCGACAGCGGG	0.75	CCA	40
gene:SMc04135_A	GGCCGCATCGTTCGCATCATAGG	0.6	CCA	48
gene:SMc04134_A	ATGCTCCAGGAAGTAGCCCCAGG	0.6	CCA	50
gene:SMc04134_A	GAAGTAGCCCCAGGTGAACATGG	0.55	CCA	50
gene:SMc04133_A	GCCAGTGGCAGAGCATGTCGAGG	0.65	CCA	49
gene:SMc04133_A	TTCCATGAGGGCCGCTGGGCCGG	0.7	CCA	54
gene:SMc04133_A	GGCACGCATCAGCGTCGTGCCGG	0.7	CCA	77
gene:SMc04133_A	TCGAAGAAGATCTGGTCGTTCGG	0.45	CCA	80
gene:SMc04133_A	GGTGCTGGTTGTATCCCATGCGG	0.55	CCA	97
gene:SMc04132_A	GTAGACCGTTCAGATAGGCGAGG	0.55	CCA	16
gene:SMc04132_A	ATAGGCGAGGAAGACGACGCCGG	0.6	CCA	16
gene:SMc04132_A	CCGGTCTTGTAGAAACGCGTCGG	0.55	CCA	19
gene:SMc04132_A	CGGTCTTGTAGAAACGCGTCGGG	0.55	CCA	19
gene:SMc04132_A	GGTCTTGTAGAAACGCGTCGGGG	0.55	CCA	19
gene:SMc04131_A	CGGCCATGCCGTCGACATAGTGG	0.65	CCA	14
gene:SMc04131_A	CGCCCGGTGGTGATCACCCTCGG	0.7	CCA	77
gene:SMc04131_A	GCTTCGGCCAGCCTGACGCGCGG	0.75	CCA	99
gene:SMc04131_A	CTTCGGCCAGCCTGACGCGCGGG	0.75	CCA	99
gene:SMc04130_A	CTCCTGCGCCCCGTGGAAGCCGG	0.75	CCA	14
gene:SMc04130_A	CAGACAGATATCCACGGCTTCGG	0.5	CCA	93
gene:SMc04130_A	CAGACAGATATCCACGGCTTCGG	0.5	CCA	93
gene:SMc04129_A	GCCCCGTCGGTGAACAATTCCGG	0.6	CCA	5
gene:SMc04129_A	CCGGCATCAGATCAGCCAGGCGG	0.65	CCA	7
gene:SMc04129_A	AGCCAGGCGGACGATCTTGCCGG	0.65	CCA	7
gene:SMc04129_A	GATATTCGCGACCATGGTGTCGG	0.5	CCA	37
gene:SMc04129_A	ATATTCGCGACCATGGTGTCGGG	0.5	CCA	37
gene:SMc04129_A	TATTCGCGACCATGGTGTCGGGG	0.55	CCA	37
gene:SMc04129_A	CGCGGAAGACGCAGCCGTCGCGG	0.75	CCA	40
gene:SMc04129_A	TCTCCGCGTCGAGAATGCGGCGG	0.65	CCA	75
gene:SMc04128_A	TTTGTCCTCCGGCAGAAGACCGG	0.55	CCA	18
gene:SMc04128_A	CCACGCCCGGCGTGTAATAGCGG	0.65	CCA	52
gene:SMc04128_A	CCTTACGGCCGTGTCGATCTTGG	0.6	CCA	97
gene:SMc04128_A	CGTGTCGATCTTGGCAGCGCAGG	0.65	CCA	97
gene:SMc04126_A	CGGAACTGCTCGCCCATGATCGG	0.6	CCA	28
gene:SMc04126_A	GGAACTGCTCGCCCATGATCGGG	0.6	CCA	28
gene:SMc04126_A	CGGGTTCAGCGCCATCATGCCGG	0.65	CCA	30
gene:SMc04126_A	GCTGATACCGGCATAGCGCGCGG	0.65	CCA	36
gene:SMc04126_A	CTTCGGCAATTGCCCGCCCTCGG	0.65	CCA	51
gene:SMc04126_A	CGCGATGAAATTGAACATGATGG	0.4	CCA	60
gene:SMc04125_A	CGTCGAGGAAGCCGAAGAGCAGG	0.65	CCA	20
gene:SMc04125_A	GAGGAAGCCGAAGAGCAGGCAGG	0.65	CCA	20
gene:SMc04125_A	GCAGGAAATGGCCGGACAGGAGG	0.65	CCA	53
gene:SMc04125_A	GCGACAGGGCCACGGAAACGAGG	0.7	CCA	78
deoD_A	CGTTTCGATCGGCACGCGCATGG	0.65	CCA	67
deoD_A	GATCGGCACGCGCATGGCTTTGG	0.65	CCA	67
deoB_A	CATGTCGAAATCCACGAAATTGG	0.4	CCA	26
deoB_A	GAAGACGAGCGCCCCGTCTTCGG	0.65	CCA	29
deoB_A	CCCGTCTTCGGCCTCTTCGATGG	0.65	CCA	29
deoB_A	GCGCCGACATGTTGGGCAGATGG	0.65	CCA	87
gene:SMc04118_A	TGATGGTCGTGCCGAAGCGCTGG	0.65	CCA	6
gene:SMc04118_A	TGGTCGTGCCGAAGCGCTGGCGG	0.7	CCA	6
gene:SMc04118_A	GCCGAAGCGCTGGCGGTAATAGG	0.65	CCA	6
gene:SMc04118_A	CGACGTTGCGCATGCCGTCCAGG	0.7	CCA	60
gene:SMc04118_A	GTTGCGCATGCCGTCCAGGAAGG	0.65	CCA	60
gene:SMc04117_A	GCGAAGACGACGATGAAGAAGGG	0.5	CCA	81
TRm22_A	GGAACAGGCACTGGGTGACGAGG	0.65	CCA	10
TRm22_A	CAGGCACTGGGTGACGAGGTCGG	0.65	CCA	10
TRm22_A	TCGCCGTCCACCAGCCGTAATGG	0.65	CCA	51
TRm22_A	TCGCCGTCCACCAGCCGTAATGG	0.65	CCA	51
TRm22_A	CTGACCGGCCAGAAGCGCGAAGG	0.7	CCA	75
TRm22_A	GGCCAGAAGCGCGAAGGTCTCGG	0.65	CCA	75
TRm22_A	GTCTCGGCGAAGACGGCGACCGG	0.7	CCA	77
TRm22_A	TCTCGGCGAAGACGGCGACCGGG	0.7	CCA	77
cpaB1_A	GTCATGACCTTCGATTGATCCGG	0.45	CCA	25
cpaB1_A	CGGCGTCAGCTCCAGCGTCGCGG	0.75	CCA	26
cpaE1_A	CCCCCGGCGCGCCTTCTTTATGG	0.7	CCA	4
cpaE1_A	GATGCTCCGAGCACCTGGTCAGG	0.65	CCA	44
cpaE1_A	GACCGGCGCGACCATATATTCGG	0.55	CCA	69
cpaE1_A	GACCGGCGCGACCATATATTCGG	0.55	CCA	68
gene:SMc02821_A	GTCGCTGGCGATCAGCCGCAAGG	0.7	CCA	44
gene:SMc02821_A	GAGGCCGGCCAATCCCAGGACGG	0.7	CCA	97
gene:SMc02822_A	CCTGACCATGATCGGCTTGTCGG	0.55	CCA	56
TRm22_A	GGAACAGGCACTGGGTGACGAGG	0.65	CCA	10
TRm22_A	CAGGCACTGGGTGACGAGGTCGG	0.65	CCA	10
TRm22_A	TCGCCGTCCACCAGCCGTAATGG	0.65	CCA	51
TRm22_A	TCGCCGTCCACCAGCCGTAATGG	0.65	CCA	51
TRm22_A	CTGACCGGCCAGAAGCGCGAAGG	0.7	CCA	75
TRm22_A	GGCCAGAAGCGCGAAGGTCTCGG	0.65	CCA	75
TRm22_A	GTCTCGGCGAAGACGGCGACCGG	0.7	CCA	77
TRm22_A	TCTCGGCGAAGACGGCGACCGGG	0.7	CCA	77
gene:SMc02824_A	GAGCGCCTGTTCCAGCTGACCGG	0.65	CCA	54
gene:SMc02824_A	CTGTTCCAGCTGACCGGCTGCGG	0.65	CCA	54
gene:SMc02824_A	TGCGAGCCGGCGCAAAGAGAAGG	0.65	CCA	97
pepA2_A	GTCCACCGTCAGGCTCGCCTCGG	0.7	CCA	21
pepA2_A	GCTCGCCTCGGCGAGATCGCGGG	0.75	CCA	21
pepA2_A	CTTCATGAGCAGCATCGACGCGG	0.55	CCA	47
pepA2_A	AAGCGCCCGGGCGAGCTTGCCGG	0.75	CCA	82
pepA2_A	TTCGCCCAATCGAGCGCGATCGG	0.6	CCA	92
gene:SMc02827_A	GCCTGCATGTCGGAATCGCGCGG	0.65	CCA	27
gene:SMc02827_A	ATGTCCGCGGCACCGCCACGAGG	0.75	CCA	65
gene:SMc02827_A	CTCGGCGATATCCTCGCGATAGG	0.6	CCA	96
gene:SMc02828_A	ATGTCCCAGAAGCGGCTTTCCGG	0.55	CCA	17
gene:SMc02828_A	TGTCCCAGAAGCGGCTTTCCGGG	0.6	CCA	17
gene:SMc02828_A	GTCCCAGAAGCGGCTTTCCGGGG	0.65	CCA	17
gene:SMc02828_A	GCTGAGCTTGGCGAAGAGAGCGG	0.6	CCA	33
gene:SMc02828_A	CGAGCTTACGGGCGGCGTCCTGG	0.75	CCA	53
gene:SMc02828_A	GACCACCGCATAGTCGATGCCGG	0.6	CCA	85
gene:SMc02829_A	CCGCACCCTTGAGGTCCTGATGG	0.65	CCA	78
gene:SMc02830_A	AAGCGACAGCATGATCGACATGG	0.5	CCA	7
gene:SMc02830_A	GAAGGCGGTCAGCCCCAGCCAGG	0.75	CCA	10
gene:SMc02830_A	AAGGCGGTCAGCCCCAGCCAGGG	0.7	CCA	10
gene:SMc02830_A	CAGCCAGGGCGCCTGCAGGTTGG	0.75	CCA	10
gene:SMc02830_A	ATGAGCAGGATGTAGAGCACCGG	0.5	CCA	42
gene:SMc02830_A	CACGTCGCGCGCCTGGTCGTCGG	0.75	CCA	58
gene:SMc02830_A	CTCCTCGCTCATCAGCCAGAAGG	0.6	CCA	67
gene:SMc02830_A	TCCTCGCTCATCAGCCAGAAGGG	0.55	CCA	67
gene:SMc02830_A	TCGCTCATCAGCCAGAAGGGAGG	0.6	CCA	67
gene:SMc02830_A	CATCAGCCAGAAGGGAGGCGTGG	0.65	CCA	67
gene:SMc02831_A	GCGCCGCTCGGTCAGACCCTTGG	0.75	CCA	29
gene:SMc02831_A	GAGAGCAGAAGCGTGATCAGCGG	0.55	CCA	38
gene:SMc02831_A	GTCCGAGACCAGGCCGCGCAAGG	0.75	CCA	46
gene:SMc02831_A	TCCGAGACCAGGCCGCGCAAGGG	0.7	CCA	46
gene:SMc02831_A	CCGAGACCAGGCCGCGCAAGGGG	0.75	CCA	46
gene:SMc02831_A	GAGCGGGATCGAGATGGCATAGG	0.6	CCA	61
gene:SMc02831_A	GCCATGATGCCGACGATCGTCGG	0.6	CCA	97
gene:SMc02831_A	CCATGATGCCGACGATCGTCGGG	0.6	CCA	97
gene:SMc02832_A	TTTGCGGATCGCCGTTGACAGGG	0.55	CCA	34
gene:SMc02832_A	GCCGTTGACAGGGTTCTTGTAGG	0.55	CCA	34
gene:SMc02832_A	GACAGGGTTCTTGTAGGGCGTGG	0.6	CCA	34
gene:SMc02832_A	GCCCTCTGCGAGCAGGCCGTAGG	0.75	CCA	83
gene:SMc02832_A	CTCTGCGAGCAGGCCGTAGGAGG	0.7	CCA	83
gene:SMc02832_A	GACGGGTTGTTCCTCGGCATTGG	0.6	CCA	96
gene:SMc02832_A	AGAAGCGAGGCCGCGAGGCCAGG	0.75	CCA	99
gene:SMc02832_A	GGCCGCGAGGCCAGGCTTCACGG	0.75	CCA	99
mepA_A	TTCTGCTTCGGCTTTGCCCAGGG	0.55	CCA	25
mepA_A	GGCCTGGTCCTTGCAGCCCTTGG	0.7	CCA	31
mepA_A	GTGAGAGGGTGTCCAGATGGAGG	0.6	CCA	50
mepA_A	CTCAGCGTTCTTTGCGGCATCGG	0.55	CCA	60
mepA_A	CTCGATCAGCGCGATCATCGCGG	0.6	CCA	75
mepA_A	TCGATCAGCGCGATCATCGCGGG	0.6	CCA	75
mepA_A	TCATCGCGGGATGCCCCCAGCGG	0.7	CCA	76
glk_A	GCCGGCAACGCGCCCGAGATAGG	0.75	CCA	26
glk_A	GTTCGAGGAAGGGCCAGATCCGG	0.6	CCA	47
glk_A	AAAGCTGTGTTCACTCGCATTGG	0.45	CCA	100
glk_A	AAGCTGTGTTCACTCGCATTGGG	0.45	CCA	100
gene:SMc02836_A	CTTGTCGGCATTCACGACGGTGG	0.6	CCA	9
gene:SMc02836_A	ATAGGGCTGCTGCGAGACATAGG	0.55	CCA	29
gene:SMc02836_A	GCTGCTGCGAGACATAGGCGAGG	0.65	CCA	29
gene:SMc02836_A	CTGCGAGACATAGGCGAGGCCGG	0.65	CCA	29
dapB_A	TATTGCCCGACTTGATGACGCGG	0.5	CCA	56
dapB_A	ATTGCCCGACTTGATGACGCGGG	0.55	CCA	56
dapB_A	CTTGATGACGCGGGCGTGACGGG	0.65	CCA	56
dapB_A	GATGACGCGGGCGTGACGGGCGG	0.75	CCA	56
dapB_A	GAATGATCCGGATCAATGTCTGG	0.45	CCA	93
gpmA_A	TAGCACTTCCTTCGAAGCGACGG	0.5	CCA	7
gpmA_A	GCGTTCAGCTTGTAGACCATCGG	0.5	CCA	12
gpmA_A	CTTGTAGACCATCGGCACTCCGG	0.55	CCA	12
gpmA_A	CGCATCGTCCTTGTTGAGACCGG	0.55	CCA	54
gpmA_A	GGATCGTTTCGAGCGACGACTGG	0.6	CCA	64
gpmA_A	TTCGAGCGACGACTGGCCGACGG	0.65	CCA	64
TRm5C_A	TCTTGAGGTGCTTGTGATGCTGG	0.5	CCA	73
TRm5C_A	AGGTGCTTGTGATGCTGGCGCGG	0.6	CCA	73
TRm3_A	CCGGATCAGGTGGACGATGCAGG	0.65	CCA	38
TRm3_A	TCAGGTGGACGATGCAGGTCTGG	0.6	CCA	38
TRm3_A	CTTGCTGCCGTCAGCGAGCACGG	0.65	CCA	53
TRm3_A	TGATATCTGGCGATCAGCTTTGG	0.45	CCA	78
TRm3_A	GATATCTGGCGATCAGCTTTGGG	0.45	CCA	78
TRm3_A	GGCGATCAGCTTTGGGTCGAAGG	0.6	CCA	79
TRm3_A	GGCGATCAGCTTTGGGTCGAAGG	0.6	CCA	78
TRm3_A	ACCGTCCTTGCCGAAAACCTCGG	0.55	CCA	96
TRm3_A	TCCTTGCCGAAAACCTCGGATGG	0.55	CCA	96
TRm5N_A	CGGCTCTTCAAGCGAGCGCTCGG	0.65	CCA	59
TRm5N_A	CCACCCGCGTGATCAGCGTGCGG	0.7	CCA	82
TRm5N_A	TGATCAGCGTGCGGCCATAGTGG	0.6	CCA	83
TRm5N_A	GCACCTCCTGCATCACCGTGCGG	0.65	CCA	92
TRm5N_A	GATCACCTCGCGCAGCCCATCGG	0.65	CCA	94
TRm5N_A	ATCACCTCGCGCAGCCCATCGGG	0.65	CCA	94
TRm5N_A	TCACCTCGCGCAGCCCATCGGGG	0.7	CCA	94
TRm5N_A	GGCTGTCTTACCTTCAGTCTTGG	0.5	CCA	100
gene:SMc02841_A	CGCCGCGCTGTCCTCGACATAGG	0.7	CCA	41
gene:SMc02841_A	GCCGTAGCGGATGGTGAGGCCGG	0.7	CCA	58
gene:SMc02841_A	CTCCTGGCGCAGGAGGCGCTTGG	0.75	CCA	74
gene:SMc02841_A	ACGCCGGACCGTGTCGTAGTCGG	0.65	CCA	95
gene:SMc02841_A	CGGGGTGATGTCGGTGGGAATGG	0.65	CCA	98
gene:SMc02842_A	GATGCTGAAGCGCGCCCAGAAGG	0.65	CCA	33
gene:SMc02842_A	GAACTTCCTGACCGAAACGTCGG	0.5	CCA	44
gene:SMc02842_A	GAAGAAAAAGACGATCGGCCAGG	0.5	CCA	68
gene:SMc02845_A	CGGCCGTGATGAAATGACGCTGG	0.6	CCA	26
gene:SMc02848_A	TCGCCTTCAGGCTGACGAAGCGG	0.6	CCA	62
gene:SMc02848_A	CAGGCTGACGAAGCGGGGGAGGG	0.7	CCA	62
gene:SMc02848_A	GGGCTTGGCGAAAGCCCTTGCGG	0.65	CCA	88
gene:SMc02848_A	TTTCAAATCCCCGCACGGGGCGG	0.6	CCA	96
gyaR_A	GGTCGCTTCCAGCATCTCCTCGG	0.6	CCA	42
gyaR_A	TCCAGCATCTCCTCGGTTTCCGG	0.55	CCA	44
gyaR_A	AGCCTGCCCACTCCCCCTTGCGG	0.7	CCA	60
gyaR_A	TGCCCACTCCCCCTTGCGGTCGG	0.7	CCA	60
polA_A	GATGCCGAAATTGATCGCCTTGG	0.5	CCA	18
polA_A	CTTGCGGGGCAAGTCGTGTCCGG	0.65	CCA	31
polA_A	GCGGGGCAAGTCGTGTCCGGCGG	0.75	CCA	31
polA_A	CGCGTTCCTCCATCCCGGCAAGG	0.7	CCA	40
polA_A	TTCCTCCATCCCGGCAAGGACGG	0.6	CCA	40
polA_A	AGGTCTCCCGGCCCGGAACCTGG	0.75	CCA	54
polA_A	CCGCGAGCGAAAAGCCGACGAGG	0.7	CCA	58
polA_A	GATGATTGCGGCGACGGCGGCGG	0.7	CCA	68
polA_A	ATGATTGCGGCGACGGCGGCGGG	0.7	CCA	68
polA_A	CATTCGACCGGCACATGAGCCGG	0.6	CCA	70
gene:SMc02851_A	CGCGGCCGCCTCCATCTTACGGG	0.7	CCA	31
gene:SMc02852_A	ATTCCATGCCGAGCATCCGCTGG	0.6	CCA	11
gene:SMc02852_A	CCGAAATCGCGGGCGTCTCCCGG	0.7	CCA	59
gene:SMc02852_A	CGTCTCCCGGTCCCACATGCTGG	0.7	CCA	59
gene:SMc02852_A	GCGTGATGGGCGACGACCATCGG	0.65	CCA	86
gene:SMc02852_A	GATGGGCGACGACCATCGGATGG	0.65	CCA	86
gene:SMc02852_A	GGCGACGACCATCGGATGGCCGG	0.7	CCA	86
gene:SMc02853_A	GCCACGCTCGGCCAGAAAGCGGG	0.7	CCA	3
gene:SMc02853_A	ACGTCGGCCGGATCCATTTCCGG	0.6	CCA	16
gene:SMc02855_A	GGCGAAGACGAGCTGCAGGTAGG	0.65	CCA	18
gene:SMc02855_A	GACATAGAAGGCGAACATCACGG	0.45	CCA	45
gene:SMc02855_A	GACATAGAAGGCGAACATCACGG	0.45	CCA	44
gene:SMc02855_A	GATCACCACGACGATCTGCACGG	0.55	CCA	69
gene:SMc02855_A	GAAGACGTAACCGTTTGTCTTGG	0.45	CCA	95
gene:SMc02855_A	ACCGTTTGTCTTGGATCTCATGG	0.45	CCA	95
gene:SMc02856_A	CGAAGAGCGGCGAGGGCGAAAGG	0.7	CCA	13
gene:SMc02856_A	GGCGCTTCGCCTTGGAGGCGCGG	0.75	CCA	45
gene:SMc02856_A	CCTCCGCCGCTTCGGGGTCTCGG	0.75	CCA	62
gene:SMc02856_A	CTCCGCCGCTTCGGGGTCTCGGG	0.75	CCA	62
gene:SMc02856_A	CTTGACGTTGGGCGGCCGTTCGG	0.65	CCA	84
gene:SMc02856_A	TTGACGTTGGGCGGCCGTTCGGG	0.65	CCA	84
gene:SMc02856_A	TGACGTTGGGCGGCCGTTCGGGG	0.7	CCA	84
dnaK_A	GGAGCGACTTCTCCGAAGAATGG	0.55	CCA	16
gene:SMc02859_A	GAAAACCGCCGTGCCGCTGCAGG	0.7	CCA	30
gene:SMc02859_A	ATAGCCGCCGGCGAAGAAACCGG	0.6	CCA	54
gene:SMc02859_A	GAAGAAACCGGTCGCGGCGAAGG	0.65	CCA	54
gene:SMc02859_A	GCTCATGCCGTCGATGTTCATGG	0.55	CCA	86
gene:SMc02859_A	TCGCAGCAAGCTTTCAAGCGCGG	0.55	CCA	98
gene:SMc02860_A	TCAGTGAACCACGCCGCTTCCGG	0.6	CCA	3
gene:SMc02860_A	CCTGCCCTCGTGAATGGCACCGG	0.65	CCA	68
gene:SMc02860_A	GATCGCGCGGCAATGCCCCTCGG	0.7	CCA	86
gene:SMc02860_A	GCGCGGCAATGCCCCTCGGTGGG	0.75	CCA	86
pit_A	GCCGACGCCGATGATCGCGCCGG	0.75	CCA	15
pit_A	GATCGCGCCGGTGATTGTGTGGG	0.6	CCA	15
pit_A	GCCCTGCGAGAAGAGAAGCACGG	0.6	CCA	40
pit_A	AACGAATTGCAGCACCCGGAAGG	0.55	CCA	48
pit_A	CACCCGGAAGGTGCTGTCGACGG	0.65	CCA	48
pit_A	GGTAACGATGTTCCAGGTGATGG	0.5	CCA	72
pit_A	GTGCAGCCCGAAGAAGAGGAAGG	0.6	CCA	82
pit_A	GGTCGATACGATGGTTGCGATGG	0.55	CCA	91
pit_A	TACGATGGTTGCGATGGAATTGG	0.45	CCA	91
pit_A	CCGCGTCGTGCAACCCGTTGAGG	0.7	CCA	94
gene:SMc02865_A	ACGGCCGTCCATATAGGCGAAGG	0.6	CCA	83
gene:SMc02866_A	CCCCATCATCATCCAGCGCAGGG	0.6	CCA	23
gene:SMc02866_A	GCGCTGGCGCACGAGAACGGCGG	0.75	CCA	44
gene:SMc02866_A	GCAGCGGCACGGCCTCGTAAAGG	0.7	CCA	72
gene:SMc02866_A	CAGCGGCACGGCCTCGTAAAGGG	0.65	CCA	72
gene:SMc02866_A	GTTGGCGAAATGCCAGTAGATGG	0.5	CCA	77
gene:SMc02867_A	GACCCTTCGGAACCTGTTTGAGG	0.55	CCA	53
gene:SMc02867_A	CGTCGGCCGCCGTCAGGTTGAGG	0.75	CCA	82
gene:SMc02867_A	GGATTTCGCTGAGCACGTTGCGG	0.55	CCA	85
gene:SMc02868_A	CGTATACTGCAGATTGAGCTTGG	0.45	CCA	59
gene:SMc02868_A	CCTGCTGTTCTTCATTCTTCTGG	0.45	CCA	94
gene:SMc02869_A	CGAGGTCGCGTCCTCGAGGCCGG	0.75	CCA	82
gene:SMc02870_A	GCCCATGCCGCGCACCTCGACGG	0.75	CCA	46
gene:SMc02870_A	CCCATGCCGCGCACCTCGACGGG	0.75	CCA	46
gene:SMc02870_A	CCATGCCGCGCACCTCGACGGGG	0.75	CCA	46
gene:SMc02870_A	GCCGCATCCAGGACGGGTGGTGG	0.75	CCA	65
gene:SMc02870_A	TCCAGGACGGGTGGTGGCGCAGG	0.75	CCA	65
gene:SMc02872_A	GAAGAGATAGAGCGCGACGCCGG	0.6	CCA	6
gene:SMc02872_A	CACCGTATAGATCAGGTCGAAGG	0.5	CCA	23
gene:SMc02872_A	GGCGTTGAAATTGCCGACGAAGG	0.55	CCA	25
gene:SMc02872_A	CAGCGAGACTGCGATGAGCGCGG	0.65	CCA	46
gene:SMc02872_A	CTTCGGGACGGACAGCATGGCGG	0.65	CCA	68
gene:SMc02873_A	GACGTTGGCCGACATGACCCAGG	0.65	CCA	9
gene:SMc02873_A	GATACCGATGTCGTTGTGGTCGG	0.5	CCA	30
gene:SMc02873_A	GTTGTGGTCGGAGATATAGCAGG	0.5	CCA	30
gene:SMc02873_A	AGTAGTTCGGGCCGATGTTCTGG	0.55	CCA	54
gene:SMc02873_A	CCGGAACGGAAAGGCCGAGCTGG	0.7	CCA	64
gene:SMc02873_A	GGAAAGGCCGAGCTGGTCGAAGG	0.65	CCA	64
gene:SMc02873_A	CAAGCCTTTCATTGTAGTGCGGG	0.45	CCA	99
gene:SMc02875_A	CGGATCGGTAAGAATATTCGCGG	0.45	CCA	88
gene:SMc02876_A	GAGTCGCGCCACAAGCGCGTCGG	0.7	CCA	46
gene:SMc02877_A	GATCGAGTTAACATAGGACTTGG	0.4	CCA	56
nagA_A	GTCGATTTCATTGCGAGTTCCGG	0.45	CCA	5
gene:SMc02881_A	TCGGCAAGAAGCGGATCAAGCGG	0.55	CCA	17
gene:SMc02881_A	GCAAGAAGCGGATCAAGCGGCGG	0.6	CCA	17
gene:SMc02881_A	CAGCCCATGCATGGCGGCGTCGG	0.7	CCA	50
gene:SMc02882_A	GTGCAGGTGCACCATCATGCCGG	0.6	CCA	10
gene:SMc02882_A	GGCGTCAGCAGGTTGAGCAGAGG	0.65	CCA	15
gene:SMc02882_A	CAGCAGGTTGAGCAGAGGCACGG	0.6	CCA	15
gene:SMc02882_A	CAAGGAAGGCCGCCAGCACGAGG	0.7	CCA	19
gene:SMc02882_A	GAAGGCCGCCAGCACGAGGCCGG	0.75	CCA	19
gene:SMc02882_A	GAGGCCGGCAAGGAACACGGTGG	0.7	CCA	21
gene:SMc02884_A	TGCCCGGCTGCAGCATGTTCTGG	0.65	CCA	28
gene:SMc02884_A	CGGCTGCAGCATGTTCTGGTTGG	0.6	CCA	28
gene:SMc02884_A	GAAGCTGACCGTCTTGGTCTTGG	0.55	CCA	57
gene:SMc02886_A	TCCGATCGCAGCTATGCCGTCGG	0.6	CCA	62
gene:SMc02886_A	TCGGCAAGCGAAGTGATGACCGG	0.55	CCA	68
gene:SMc02887_A	TGAACTTGCCGGAGAATTTCCGG	0.45	CCA	78
gene:SMc02888_A	ATACATCATTCCCCGCCGGTAGG	0.55	CCA	71
gene:SMc02889_A	GGCAATCACTCCCATCGCAACGG	0.55	CCA	15
gene:SMc02889_A	CGTCGCTGCCTGCTCGGTGTCGG	0.7	CCA	20
gene:SMc02889_A	GAGCCCGACCACAGCGCCACCGG	0.75	CCA	39
gene:SMc02889_A	ACCCAGCCGATCGTCGCCACAGG	0.7	CCA	42
gene:SMc02889_A	CCCAGCCGATCGTCGCCACAGGG	0.7	CCA	42
gene:SMc02889_A	CCACATCGAAGCGGCCCATCCGG	0.65	CCA	60
gene:SMc02889_A	CGAAGCGGCCCATCCGGCATAGG	0.7	CCA	60
gene:SMc02889_A	AAAAGACGATCAGGGCAAGCTGG	0.5	CCA	80
gene:SMc02890_A	AAGCTGATAGAGATTCCCGTAGG	0.45	CCA	3
gene:SMc02890_A	CGGTGACGTTGGTATAGGCGCGG	0.6	CCA	87
gene:SMc02890_A	GACGTTGGTATAGGCGCGGTTGG	0.6	CCA	87
gene:SMc02890_A	GGTATAGGCGCGGTTGGAGCGGG	0.65	CCA	87
gene:SMc02890_A	TCGACGATCGCGACCGTGGCCGG	0.7	CCA	93
gene:SMc02891_A	AGCGTCTTCTGCCGCGCCTCCGG	0.7	CCA	41
gene:SMc02891_A	GGCCTCAGAAAGGTCTCATGCGG	0.55	CCA	57
gene:SMc02891_A	GCCTCAGAAAGGTCTCATGCGGG	0.55	CCA	57
gene:SMc02891_A	GTCTTCCCTGTTTGCGAGCGCGG	0.6	CCA	67
gene:SMc02891_A	CAGATCGGTGCGATCCCCGACGG	0.65	CCA	71
gene:SMc02891_A	CTGTACGGCGTCCCGCATGATGG	0.65	CCA	75
gene:SMc02891_A	CTCGGCCCGTTCAACGACCACGG	0.65	CCA	93
gene:SMc02892_A	GACGAGCGCGCTCACGATCAGGG	0.65	CCA	6
gene:SMc02892_A	GGCTCCCATGACCGATGCGCCGG	0.7	CCA	14
gene:SMc02895_A	GGTGGTCAGCGTGATGGTCGAGG	0.65	CCA	6
gene:SMc02895_A	TGTCGTTCAGGCCCAGCAGGTGG	0.65	CCA	20
gene:SMc02895_A	GTTCAGGCCCAGCAGGTGGCAGG	0.7	CCA	20
gene:SMc02895_A	CCGGCAGCACCAGGAGCTTGAGG	0.7	CCA	25
gene:SMc02895_A	CGGCAGCACCAGGAGCTTGAGGG	0.65	CCA	25
gene:SMc02895_A	GAGCTTGAGGGTGCTCGTCACGG	0.6	CCA	25
gene:SMc02895_A	CCCTTCCTTGAAATCCGCCTCGG	0.55	CCA	83
gene:SMc02895_A	CTTGAAATCCGCCTCGGCGATGG	0.6	CCA	83
gene:SMc02895_A	CGAAGATCGGTAGAACGTTCAGG	0.5	CCA	98
gene:SMc02895_A	TAGAACGTTCAGGAAGACGTCGG	0.45	CCA	98
ilvE1_A	CGGGGCGCCGCCCTTGAAGTAGG	0.75	CCA	52
ilvE1_A	GAAAGTCTGCTCACCGCTACCGG	0.55	CCA	99
gene:SMc02901_A	GAAACCGTCCTGCATCTCGAAGG	0.55	CCA	69
gene:SMc02901_A	CTGCATCTCGAAGGATGAGAAGG	0.5	CCA	69
gene:SMc02902_A	GTTCGAGCTTGTGTTCGCTTCGG	0.5	CCA	38
gene:SMc02902_A	CATGGGGGGAAGCATGAAGCCGG	0.6	CCA	73
gene:SMc02902_A	ATGGGGGGAAGCATGAAGCCGGG	0.6	CCA	73
gene:SMc02902_A	CGCCTTCTATGCGCGCGCCCCGG	0.75	CCA	80
gene:SMc02903_A	ATCGTCAGCATGATGACGACCGG	0.5	CCA	44
gene:SMc02903_A	CAGCATGATGACGACCGGATCGG	0.55	CCA	44
gene:SMc02904_A	CAGACCGGGCCCGGCCAGTTCGG	0.75	CCA	14
gene:SMc02904_A	CGGCGCCGGTCGCCTTCTTCAGG	0.75	CCA	27
gene:SMc02904_A	AAATTCTCCTCGGCATCAAACGG	0.4	CCA	59
gene:SMc02904_A	ACCACCTTCTTCGTCCCTGTCGG	0.55	CCA	90
gene:SMc02904_A	CCACCTTCTTCGTCCCTGTCGGG	0.6	CCA	90
gene:SMc02904_A	CACCTTCTTCGTCCCTGTCGGGG	0.6	CCA	90
gene:SMc02904_A	ACCACTTTCTTTGTCCCTGTCGG	0.45	CCA	93
gene:SMc02904_A	CCACTTTCTTTGTCCCTGTCGGG	0.5	CCA	93
gene:SMc02904_A	CACTTTCTTTGTCCCTGTCGGGG	0.5	CCA	93
dnaX_A	CCTTGATGACATGCTCGAACAGG	0.5	CCA	57
dnaX_A	GATGGTGGGCTTGTCGATCTCGG	0.55	CCA	87
gene:SMc02907_A	AGGCGAGATCGATGACGACGAGG	0.6	CCA	23
gene:SMc02907_A	GACGACGAGGACGACGAACATGG	0.6	CCA	23
gene:SMc02907_A	GAACATGGTGGCGACGAGCTCGG	0.6	CCA	26
gene:SMc02907_A	CGAGCCGAGATCGATGATCGAGG	0.6	CCA	35
gene:SMc02907_A	GAGCCGAGATCGATGATCGAGGG	0.55	CCA	35
recR_A	CGTGCCGCCGAGCACGTGATAGG	0.7	CCA	47
mltB1_A	GAGCGGCGCGTCTTGTAGCCCGG	0.7	CCA	9
mltB1_A	CTTGTAGCCCGGCAGCCCGTCGG	0.7	CCA	9
mltB1_A	AATGCGGCCGATCCCCATGCCGG	0.65	CCA	33
mltB1_A	GCGCCGGAAAAGCTCCGGCCGGG	0.75	CCA	60
mltB1_A	GATCTTCGCCCGACCGAAGCCGG	0.65	CCA	67
mltB1_A	TTCGACGTCGGCCTTGGAAGCGG	0.6	CCA	95
mltB1_A	GTCGGCCTTGGAAGCGGCGAAGG	0.7	CCA	95
gene:SMc02910_A	ATCATGCGATGGACACGCGGCGG	0.6	CCA	6
gene:SMc02910_A	TCATGCGATGGACACGCGGCGGG	0.65	CCA	6
gene:SMc02910_A	CGATGGACACGCGGCGGGTTCGG	0.7	CCA	6
gene:SMc02910_A	GATGGACACGCGGCGGGTTCGGG	0.7	CCA	6
gene:SMc02910_A	CACGAGCACCTTGCCGATATTGG	0.55	CCA	59
gene:SMc02910_A	ACGAGCACCTTGCCGATATTGGG	0.5	CCA	59
gene:SMc02910_A	CCGGAGCGACCGGTTTCCATCGG	0.65	CCA	64
gene:SMc02910_A	CGGAGCGACCGGTTTCCATCGGG	0.65	CCA	64
gene:SMc02910_A	GAAATTGTCGGCAAGTGCGCCGG	0.55	CCA	86
gene:SMc02910_A	GAAGAGCATGATCGGCAGCGAGG	0.6	CCA	88
nusA_A	AAGAGCTTCACCATGAACTGCGG	0.45	CCA	63
nusA_A	CTGGATCGCGTCCGCCATCGCGG	0.7	CCA	95
infB_A	GGCTGCGCTTGAACTTCTCCTGG	0.6	CCA	68
infB_A	TGCGCTTGAACTTCTCCTGGCGG	0.55	CCA	68
truB_A	TAGGCCTCTGGCGTGGGCAGCGG	0.7	CCA	12
gene:SMc00322_A	CGACGGCTCCTCCGCCGAATTGG	0.7	CCA	31
gene:SMc00322_A	GGGCGGTAGCAGCGCTTGCGAGG	0.75	CCA	38
gene:SMc00322_A	GGTAGCAGCGCTTGCGAGGGCGG	0.7	CCA	38
gene:SMc00322_A	AGCAGCGCTTGCGAGGGCGGTGG	0.75	CCA	38
gene:SMc00322_A	TGCGAAGATGATCCCACCGAAGG	0.55	CCA	48
gene:SMc00322_A	GGCTGATCGACGATCTCGCTCGG	0.6	CCA	51
gene:SMc00322_A	CCAGGCGACGATGCGCCAGCCGG	0.75	CCA	52
gene:SMc00322_A	GCGTGTGACCGACCCGGTAGAGG	0.7	CCA	87
pnp_A	CATCGGATGGATGGCGCGCCAGG	0.7	CCA	43
pnp_A	GATGTTCCAGCGAACGATCTTGG	0.5	CCA	58
pnp_A	GTGTCGTTCTTGTAGCCGTCCGG	0.55	CCA	86
pnp_A	TGTCGTTCTTGTAGCCGTCCGGG	0.55	CCA	86
pnp_A	TGCCTTCGCCGAAACCACCGTGG	0.65	CCA	94
rsmC_A	AAGGCGACGCCGTGATATTTCGG	0.5	CCA	61
fabI2_A	CCTCGACGTCGCAGGGGAGCAGG	0.75	CCA	78
fabB_A	TAGGCGCGCGACGCGACGGACGG	0.75	CCA	48
fabA_A	CTTCACTTCCCCGGTGGAGATGG	0.6	CCA	39
fabA_A	CTTCCCCGGTGGAGATGGCGCGG	0.7	CCA	39
fabA_A	CCGAGGCATCCGGGCATGACGGG	0.7	CCA	57
fabA_A	CAGCGGCAGCTGCGCGTTGCCGG	0.75	CCA	86
fabA_A	AGCGGCAGCTGCGCGTTGCCGGG	0.75	CCA	86
gene:SMc00330_A	CGTCAGGGCGCCCGTGACCAGGG	0.75	CCA	44
gene:SMc00330_A	GCCCGTGACCAGGGCGACGATGG	0.75	CCA	44
gene:SMc00331_A	GAGATAATAGGCAACGAGCCCGG	0.5	CCA	5
gene:SMc00331_A	GCAACGCTCAAGCCCGTTCTTGG	0.6	CCA	25
gene:SMc00331_A	CCGTGGCTACGATTTCTGCTCGG	0.55	CCA	85
gene:SMc00331_A	ATCCGCTGTCACCGCTTCGCAGG	0.65	CCA	95
rpsA_A	GGTGGGTTTCCTGGTTGATGCGG	0.55	CCA	56
rpsA_A	GTCGACGAACGCACCGTAATCGG	0.55	CCA	64
gene:SMc00337_A	CAATTGCCTTCTCGACCTTCAGG	0.5	CCA	66
gene:SMc00338_A	TAGCCGGGGCCATAAAAGCGCGG	0.6	CCA	42
gene:SMc00338_A	TTGATCGCAATGTCGAGCGCCGG	0.55	CCA	83
gene:SMc00338_A	TGATCGCAATGTCGAGCGCCGGG	0.6	CCA	83
cyaA_A	AAATGTCGAGCGCCGTCGAACGG	0.55	CCA	5
cyaA_A	CGTCGAACGGCCCTTTGCCTTGG	0.65	CCA	5
cyaA_A	AGACCGAGTCTCCATGGAATTGG	0.5	CCA	23
cyaA_A	GTCTCCATGGAATTGGATGATGG	0.45	CCA	23
cyaA_A	ATGCGGCGCGGCCGCCGAAATGG	0.75	CCA	31
cyaA_A	CGGTACCAGGGCCGCGTCCTCGG	0.75	CCA	70
cyaA_A	CGTCCTCGGATCGAAGCCGTTGG	0.65	CCA	70
gene:SMc00340_A	AGGACCGTCTCGAGCGACGCCGG	0.7	CCA	42
gene:SMc00340_A	GAGCGACGCCGGTTCGACGCCGG	0.75	CCA	42
gene:SMc00340_A	TGCCGATCTCCGAGCCCGAGAGG	0.7	CCA	55
gene:SMc00340_A	CTCCGAGCCCGAGAGGAGCCGGG	0.75	CCA	55
rnd2_A	GATCGGCGAGCATCGAGACGAGG	0.65	CCA	68
TRm20_A	ACGGGCTCGGGCAGGCGATCCGG	0.75	CCA	22
TRm20_A	CTCGGGCAGGCGATCCGGCATGG	0.75	CCA	22
TRm20_A	CCGCTCCAGATGGCCGCGTACGG	0.7	CCA	54
TRm20_A	TCGGCGCAGGCCATGAGACAAGG	0.65	CCA	57
TRm20_A	CATGAGACAAGGCACGAAGCGGG	0.55	CCA	57
gene:SMc00344_A	GAACTCCTCGAACCACACCAAGG	0.55	CCA	52
gene:SMc00344_A	GATCGTTCTGATGCTCGAGGAGG	0.55	CCA	72
gene:SMc00344_A	CGTTCTGATGCTCGAGGAGGCGG	0.6	CCA	72
gene:SMc00344_A	GGAGGCGGCGAGGCAGGTCACGG	0.75	CCA	76
gene:SMc00345_A	ATGCGTTGTTTCAGCTCCTTAGG	0.45	CCA	25
gene:SMc00345_A	TTGTTTCAGCTCCTTAGGTCCGG	0.45	CCA	25
gene:SMc00345_A	TTCCCCGAGCGTATCGGCGAAGG	0.65	CCA	63
rnk_A	CGATCGCCGTCAGACGTGCATGG	0.65	CCA	85
rnk_A	CGTCAGACGTGCATGGTCTTCGG	0.55	CCA	85
gene:SMc00348_A	GCGCAAGCAGATCGCCATCGAGG	0.65	CCA	69
lepA_A	CTTGACCACGTCCGGCATGTCGG	0.6	CCA	35
lepA_A	GACCACGTCCGGCATGTCGGCGG	0.7	CCA	35
lepA_A	ACCACGTCCGGCATGTCGGCGGG	0.7	CCA	35
lepA_A	CCACGTCCGGCATGTCGGCGGGG	0.75	CCA	35
lepA_A	GTCGCCGCCCTCGCTCTTCGGGG	0.75	CCA	68
gene:SMc00350_A	GCGAGCGGCACGAAATCTGCCGG	0.65	CCA	24
gene:SMc00350_A	TCGCGAAAACCAGCATGAGCAGG	0.55	CCA	31
gene:SMc00350_A	AAACCAGCATGAGCAGGAGAAGG	0.5	CCA	31
gene:SMc00350_A	CGCGATGACGAGCGTACAGGTGG	0.65	CCA	36
gene:SMc00352_A	AGCGCCGCCTTCGACGCAATCGG	0.65	CCA	83
kamA_A	GTTGGCATGAAGCGCCACATAGG	0.55	CCA	41
genX_A	CATGGCGTGGCCTCCGCGACCGG	0.75	CCA	3
genX_A	CATGGCGTGGCCTCCGCGACCGG	0.75	CCA	2
genX_A	ATGGCGTGGCCTCCGCGACCGGG	0.75	CCA	3
genX_A	ATGGCGTGGCCTCCGCGACCGGG	0.75	CCA	2
genX_A	CGCCGGTCGGCATGGACGTCGGG	0.75	CCA	98
genX_A	ATGGACGTCGGGAGTCCACCAGG	0.65	CCA	98
cfa1_A	GGTTGATCGAAAAGAGCGTCAGG	0.5	CCA	81
gene:SMc00359_A	CATTTCCTCGAAGACCCTTGCGG	0.5	CCA	84
gene:SMc00359_A	TGCGCGCAGAGCGTCGGCATAGG	0.7	CCA	89
gene:SMc00360_A	GACAGTCATCAGCAGGTTGCCGG	0.55	CCA	37
gene:SMc00360_A	CACCGCGCCGGTCTGCATCCAGG	0.75	CCA	83
gene:SMc00361_A	CAGCTTGAGGGCATGCGTGTAGG	0.6	CCA	18
gene:SMc00361_A	AGCTTGAGGGCATGCGTGTAGGG	0.55	CCA	18
gene:SMc00361_A	GCTTGAGGGCATGCGTGTAGGGG	0.6	CCA	18
gene:SMc00361_A	CTCTTCGAAATAACCCCGTTCGG	0.45	CCA	36
gene:SMc00361_A	TCGGCGGTGAAGTCCGGGGCCGG	0.75	CCA	45
rplT_A	CGATGAAGCGGCCGTAGGTCAGG	0.65	CCA	45
pheS_A	ATCCTTGAGCGCCGTCTTGCGGG	0.6	CCA	79
pheS_A	CTCGATCGCGCCCTCGTCGGCGG	0.75	CCA	95
pheT_A	GGTGCCGGAAACCTCGAAAATGG	0.55	CCA	30
pheT_A	CGACGATGTTGTCGACGCCATGG	0.6	CCA	42
pheT_A	CAGATCGAGACGGACCTTGACGG	0.55	CCA	75
pheT_A	AGATCGAGACGGACCTTGACGGG	0.55	CCA	75
gene:SMc00367_A	CCATGCCGTCGACATAAAGATGG	0.5	CCA	90
gene:SMc00367_A	CGCGCTGATGGCCTGCTCTTCGG	0.65	CCA	96
gene:SMc00368_A	CAGCGAGGTCTTCGACCTTGCGG	0.6	CCA	43
gene:SMc00368_A	GCGCCGACGGTTTCCTCGATCGG	0.65	CCA	77
gene:SMc00368_A	GACGGTTTCCTCGATCGGCACGG	0.6	CCA	77
gene:SMc00370_A	GGTAATGCGCAGTTTCCCGGCGG	0.6	CCA	69
gene:SMc00370_A	GTAATGCGCAGTTTCCCGGCGGG	0.6	CCA	69
gene:SMc00370_A	TAATGCGCAGTTTCCCGGCGGGG	0.6	CCA	69
gene:SMc00370_A	ACGGCGTGGCTGACGGCCGATGG	0.75	CCA	89
gene:SMc00371_A	GAACGCGGCCTTGAGCTCAGGGG	0.65	CCA	75
gene:SMc00373_A	CGCTCCCGGTCCCAGACCCAGGG	0.75	CCA	47
gene:SMc00373_A	CCGGTCCCAGACCCAGGGAATGG	0.7	CCA	47
gene:SMc00373_A	GACCCAGGGAATGGCGATGCAGG	0.65	CCA	47
gene:SMc00373_A	CATCGCGCATGTCCCAGATATGG	0.55	CCA	55
gene:SMc00373_A	GCGCATGTCCCAGATATGGTCGG	0.55	CCA	56
gene:SMc00373_A	GGTCGAGCAGTTGAGCCTGTTGG	0.6	CCA	60
gene:SMc00373_A	GAGCCTGTTGGCGTTGCCGAAGG	0.65	CCA	62
gene:SMc00373_A	CGACCGAAGGTCGCCTCGAGCGG	0.7	CCA	73
gene:SMc00374_A	ATCTCACCAGGCTTGCCAGCTGG	0.6	CCA	8
gene:SMc00374_A	CACCAGGCTTGCCAGCTGGTCGG	0.65	CCA	8
gene:SMc00374_A	GATCTCCGCCTGTTTCGCGCCGG	0.65	CCA	18
gene:SMc00374_A	CTGTTTCGCGCCGGTCTCCTCGG	0.65	CCA	18
gene:SMc00375_A	CCGTAGCGATCGGCATTGAAGGG	0.55	CCA	25
gene:SMc00375_A	GCCGAATTCCGGATCGCGCTCGG	0.65	CCA	40
gene:SMc00377_A	GCCCTGCCCGAAGAAGCGCCGGG	0.75	CCA	4
gene:SMc00377_A	TCAGCAGCACCGTATACTGGTGG	0.55	CCA	59
gene:SMc00377_A	CGTGCCGGTCGAGCATCAGCCGG	0.7	CCA	65
gene:SMc00377_A	CCGGTCGAGCATCAGCCGGATGG	0.7	CCA	65
gene:SMc00377_A	GAGCATCAGCCGGATGGCATGGG	0.6	CCA	65
xseA_A	GCGCTGCAGGACGCTGTGATAGG	0.65	CCA	14
xseA_A	TTCGAAGCTTCGCCGCTTGTTGG	0.55	CCA	34
xseA_A	CTTCACCGGCACCGCCATTTCGG	0.6	CCA	49
xseA_A	CACCGCCATTTCGGCCGCACCGG	0.7	CCA	49
gene:SMc00379_A	TACGGCCGCCTGCCGCATCATGG	0.7	CCA	44
gene:SMc00379_A	TACGGCCGCCTGCCGCATCATGG	0.7	CCA	44
gene:SMc00379_A	AGCCCTCAGCCGCTCGATCCAGG	0.7	CCA	65
gene:SMc00379_A	GCCCTCAGCCGCTCGATCCAGGG	0.7	CCA	65
gene:SMc00379_A	CCCTCAGCCGCTCGATCCAGGGG	0.7	CCA	65
pecS_A	GTCCAGAGCCTCCCGTTCATCGG	0.6	CCA	9
pecM_A	CATCCACACGCTTGCGAAGACGG	0.55	CCA	7
pecM_A	CCCCGCCATGCCGGCAATGCCGG	0.75	CCA	57
pecM_A	ACGACGCTCAACGCCCGGGCCGG	0.75	CCA	62
pecM_A	CAGATAGGTACTGCCCCATATGG	0.5	CCA	95
pecM_A	TAGGTACTGCCCCATATGGCCGG	0.55	CCA	95
pecM_A	GCCCCATATGGCCGGCGCTATGG	0.7	CCA	95
gene:SMc00382_A	GAAGCGCTCCTCGTCCAGCCAGG	0.7	CCA	51
gene:SMc00382_A	GACGCGCGAGGCGGCGAAGATGG	0.75	CCA	57
gst3_A	CGACTTGAGCACGTTGCGTTTGG	0.55	CCA	44
gst3_A	CGAGATCTTCAGGAACCAGTCGG	0.5	CCA	82
gst3_A	GAGATCTTCAGGAACCAGTCGGG	0.5	CCA	82
gst3_A	CAGGAACCAGTCGGGCTTGTTGG	0.6	CCA	82
gene:SMc00384_A	CTGCCACATGCGCTCCCGCATGG	0.7	CCA	23
gene:SMc00384_A	ACATGCGCTCCCGCATGGCACGG	0.65	CCA	23
gene:SMc00384_A	CGAGGCCTTCCTTCTCCAGCCGG	0.65	CCA	39
gene:SMc00384_A	CCTTCTCCAGCCGGTCGATCAGG	0.65	CCA	42
gene:SMc00384_A	TCTCCAGCCGGTCGATCAGGCGG	0.65	CCA	42
gene:SMc00384_A	CTCCAGCCGGTCGATCAGGCGGG	0.7	CCA	42
gene:SMc00384_A	CCATGCCTCCGTCGCGGCAGCGG	0.75	CCA	81
gene:SMc00386_A	AGCCGACGAGCAGCTTGCCGTGG	0.7	CCA	17
gene:SMc00386_A	GCCGACGAGCAGCTTGCCGTGGG	0.7	CCA	17
gene:SMc00386_A	TGTCGGCCTCATCCAGCTTACGG	0.55	CCA	45
gene:SMc00386_A	GGCCTCATCCAGCTTACGGAAGG	0.6	CCA	45
gene:SMc00386_A	CTCATCCAGCTTACGGAAGGTGG	0.55	CCA	45
gene:SMc00388_A	CCAGAAGGCCTCGTCGATATAGG	0.55	CCA	56
gene:SMc00389_A	TCGCGCCGGCGCCAGCAGATCGG	0.75	CCA	16
gene:SMc00389_A	AAAGGAACCGCACCGCAACCGGG	0.6	CCA	26
gene:SMc00389_A	GCTTCCCGGCTCGAACAAAAAGG	0.55	CCA	41
gene:SMc00390_A	CCCTAAGAGCTTCATGAAATTGG	0.4	CCA	7
gene:SMc00393_A	GGCAAGATGCAGCGCATCGCCGG	0.65	CCA	28
guaA_A	ATCGGCGCCGCCGAGCTTCTTGG	0.7	CCA	39
guaA_A	CCGTAGCAGATGCCGAAGACCGG	0.6	CCA	85
guaA_A	AGCAGATGCCGAAGACCGGCAGG	0.65	CCA	85
guaA_A	CGGTATCGGGATGGGCTGTCTGG	0.65	CCA	100
guaA_A	GGTATCGGGATGGGCTGTCTGGG	0.6	CCA	100
pfs_A	CCGTCATCAGCGGCACGATCCGG	0.65	CCA	86
gene:SMc00397_A	CCGGATGGCCTGATCTTCAACGG	0.55	CCA	73
gene:SMc00397_A	ATGAGATCGTCGGGAACGGCCGG	0.6	CCA	93
gene:SMc00397_A	GATCGTCGGGAACGGCCGGCCGG	0.75	CCA	93
gene:SMc00460_A	CGTCGACCTGATCGCCGAGCCGG	0.7	CCA	6
gene:SMc00460_A	GCCGACCATGCCGCGATTGGCGG	0.7	CCA	64
gene:SMc00460_A	TTTCCAGGGCAAAGGCGCCCCGG	0.65	CCA	94
gene:SMc00460_A	TTCCAGGGCAAAGGCGCCCCGGG	0.7	CCA	94
gene:SMc00460_A	TCCAGGGCAAAGGCGCCCCGGGG	0.75	CCA	94
corA1_A	ATAGGGATAGCCGAACCGCCAGG	0.6	CCA	9
gene:SMc00400_A	CCTGTGCAGGGCGCTGAAATTGG	0.6	CCA	26
gene:SMc00400_A	GTGCAGGGCGCTGAAATTGGCGG	0.6	CCA	26
gene:SMc00400_A	GTTCGAAACGATTCTGCTCGAGG	0.5	CCA	72
gene:SMc00400_A	TTCGAAACGATTCTGCTCGAGGG	0.45	CCA	72
gene:SMc00400_A	AAACGATTCTGCTCGAGGGCCGG	0.55	CCA	72
gene:SMc00401_A	TCGCGGCGGGTCACGAATTTAGG	0.6	CCA	22
gene:SMc00401_A	AAATCCTGCTCGTCCTCGAAAGG	0.5	CCA	82
gene:SMc00401_A	AATCCTGCTCGTCCTCGAAAGGG	0.5	CCA	82
gene:SMc00401_A	CTCGTCCTCGAAAGGGAGATTGG	0.55	CCA	82
gene:SMc00401_A	GTCCTCGAAAGGGAGATTGGCGG	0.55	CCA	82
gene:SMc00401_A	CCGCCCGGCATCGACTCGAATGG	0.7	CCA	88
gene:SMc00401_A	CGACTCGAATGGCTCAGGTCTGG	0.6	CCA	88
gene:SMc00401_A	TGGCTCAGGTCTGGAAAAATCGG	0.45	CCA	89
gene:SMc00402_A	TAAGCTTGCTGCCGTCGACGCGG	0.6	CCA	26
gene:SMc00402_A	AAGCTTGCTGCCGTCGACGCGGG	0.65	CCA	26
gene:SMc00402_A	GCCTTGGTCGCAGCGCCGTCCGG	0.75	CCA	44
sun2_A	GTCTTCATATCGGCGGACCAGGG	0.55	CCA	8
sun2_A	ATATCGGCGGACCAGGGCTGTGG	0.65	CCA	8
sun2_A	GGACCAGGGCTGTGGCTTATCGG	0.6	CCA	8
sun2_A	ACGTAGATCAGATGTCCGCCGGG	0.55	CCA	19
sun2_A	CGTAGATCAGATGTCCGCCGGGG	0.6	CCA	19
sun2_A	TCCGCCGGGGCGCACGAACTGGG	0.75	CCA	19
sun2_A	AGCATCTTCGAGCCGTCGCTGGG	0.6	CCA	74
sun2_A	GGGACAGGCCCCAATCCTTGAGG	0.65	CCA	94
sun2_A	GCCCCAATCCTTGAGGGCATCGG	0.6	CCA	94
gene:SMc00405_A	CCTGGTTCGGCTTGATGACGCGG	0.6	CCA	40
gene:SMc00405_A	AATAGCCCGCACCAAGGATCAGG	0.55	CCA	99
gene:SMc00406_A	TCACGCCCGATGCGCTTTACCGG	0.6	CCA	18
gene:SMc00406_A	GATGCGCTTTACCGGTGATCCGG	0.55	CCA	18
gene:SMc00406_A	CTGGGTCGTCGAGCGTCAGCAGG	0.7	CCA	22
gene:SMc00406_A	GTCGTCGAGCGTCAGCAGGAAGG	0.65	CCA	22
gene:SMc00406_A	GACAGGCGTCGAGGCAGGCCCGG	0.75	CCA	45
gene:SMc00406_A	GGGCTCGTCTAGGTCCAGTTCGG	0.6	CCA	49
gene:SMc00406_A	GATCGCGCCGCGATCGCGTCTGG	0.75	CCA	72
gene:SMc00406_A	CCTCTTTCAGGAAGGCGGTAAGG	0.55	CCA	96
gene:SMc00406_A	CTCTTTCAGGAAGGCGGTAAGGG	0.5	CCA	96
gst4_A	CAGCCGCTGGTACCATTCCTTGG	0.6	CCA	16
gst4_A	ATCGCGCTTCATGATGCCGCTGG	0.6	CCA	67
gst4_A	TGCCGGCGGGATTCAGCGTCAGG	0.7	CCA	82
gst4_A	AAGTCGCGCCGGTTCTCCCATGG	0.65	CCA	86
gene:SMc00411_A	ACCCTCTACGACGACCATTTCGG	0.5	CCA	6
gene:SMc00413_A	CTCCTCCGGCGGCAGGAAGCCGG	0.75	CCA	57
gene:SMc00413_A	GCGGGATCGATTCTGACCTGCGG	0.6	CCA	96
gene:SMc00413_A	GATCGATTCTGACCTGCGGATGG	0.55	CCA	96
pmtA_A	CGAAGTCGAAATGCTGGATTCGG	0.45	CCA	13
pmtA_A	CGAAATGCTGGATTCGGTAGCGG	0.5	CCA	13
gene:SMc00418_A	GCTTCAGCGCCTTCAGCTTGCGG	0.6	CCA	93
gene:SMc00418_A	CTTCAGCGCCTTCAGCTTGCGGG	0.6	CCA	93
gene:SMc00418_A	CTTCAGCGCCTTCAGCTTGCGGG	0.6	CCA	91
gshB1_A	AGATATTCCTGGGCGATATAAGG	0.4	CCA	38
gshB1_A	TGCCCGAAACATGGTCCATCTGG	0.55	CCA	98
gene:SMc00420_A	TGGTAATCGGCCATGCAGCGCGG	0.6	CCA	29
cysK1_A	TGCTGCGGAATGATCGCGTCGGG	0.6	CCA	55
cysK1_A	GATCGCGTCGGGCAGCGTCTCGG	0.7	CCA	55
gene:SMc00422_A	GACCGTCAGACCCGAGAGGAAGG	0.65	CCA	45
gene:SMc00423_A	TGGCCACCTTCGGGTTGAGCAGG	0.65	CCA	43
gene:SMc00423_A	AGATAGATCATGTTCGGCCCCGG	0.5	CCA	91
gene:SMc00424_A	CCAGCCGAGATTGGTGCCCGCGG	0.7	CCA	8
gene:SMc00424_A	ACCGAGCCCGCGATCTGCACCGG	0.7	CCA	13
gene:SMc00424_A	CATGGTCGCGATGGAGATCGAGG	0.6	CCA	70
gene:SMc00424_A	CGCGATGGAGATCGAGGCGCGGG	0.7	CCA	70
prfC_A	GAGATCAGCCGGGCTCTCGGCGG	0.7	CCA	11
gene:SMc00429_A	TCAGGCCGCTCTCGAGGGCGAGG	0.75	CCA	31
gene:SMc00430_A	TCGCCACATGCGGCTTGTGCAGG	0.65	CCA	80
gene:SMc00430_A	ATGCGGCTTGTGCAGGGTCGCGG	0.65	CCA	80
gene:SMc00430_A	TTGCCTGACGGACGAAGCGGCGG	0.65	CCA	86
gene:SMc00430_A	CTGACGGACGAAGCGGCGGTCGG	0.7	CCA	86
gene:SMc00431_A	TGGCAGATCGTCACGTGCTCCGG	0.6	CCA	85
gene:SMc00431_A	CGGATCGATCTCCGCCTCGTAGG	0.65	CCA	90
iolB_A	CGCCATGACGTTGAGATAATAGG	0.45	CCA	10
iolB_A	CGTGATCTCCTGCATCAGGCCGG	0.6	CCA	94
iolE_A	CTTGTCCTTCACGAGCGACTTGG	0.55	CCA	63
iolD_A	GCCGACGGCAAGCACCACATCGG	0.65	CCA	52
iolD_A	CTCGGCGAAGGCGGCAAGTTCGG	0.65	CCA	60
iolD_A	CGAATAAAGCACGCCGCCGCCGG	0.65	CCA	62
iolD_A	GCGAAGACGCCGCCGAAGATCGG	0.65	CCA	95
iolD_A	GCGAAGACGCCGCCGAAGATCGG	0.65	CCA	95
iolC_A	AGTCGACAAGGCGGCTGCCGAGG	0.7	CCA	29
iolC_A	GAAATATTGCAGTTCGGTCCAGG	0.45	CCA	49
iolC_A	CGCGAAGGCGCCACAGGCGTTGG	0.75	CCA	52
iolC_A	GCCACAGGCGTTGGCCCAGGTGG	0.75	CCA	52
iolC_A	GACGGAGAGGATCGCAAGTGCGG	0.6	CCA	84
iolC_A	GGCTTGGCACCCGCACCTGATGG	0.7	CCA	99
iolC_A	ACCCGCACCTGATGGAACTTGGG	0.55	CCA	99
gene:SMc01164_A	GTCCGGATTGTCGAGCGAGTAGG	0.6	CCA	86
gene:SMc01163_A	GCCACGCAGAAGGCTCCGTAGGG	0.65	CCA	18
gene:SMc01163_A	ACGCAGAAGGCTCCGTAGGGCGG	0.65	CCA	18
gene:SMc01163_A	ACCGGATCGGCCCGACGAGATGG	0.7	CCA	47
gene:SMc01163_A	ACCGGATCGGCCCGACGAGATGG	0.7	CCA	47
gene:SMc01163_A	CCCGACGAGATGGCGCATGCAGG	0.7	CCA	47
gene:SMc01163_A	ATGTCGATGATGTCGATCTCGGG	0.45	CCA	81
gene:SMc01163_A	TGTCGATGATGTCGATCTCGGGG	0.5	CCA	81
gene:SMc01163_A	GATGATGTCGATCTCGGGGTCGG	0.55	CCA	81
gene:SMc01162_A	TCATCCTGAAAACAGACGGGAGG	0.5	CCA	2
gene:SMc01162_A	TCCTGAAAACAGACGGGAGGCGG	0.55	CCA	2
gene:SMc01162_A	GTCGTCGTCGTTGAGCGGCTCGG	0.65	CCA	18
gene:SMc01162_A	CATGGGACCTGCATAGAGCGTGG	0.6	CCA	24
gene:SMc01162_A	ATGGGACCTGCATAGAGCGTGGG	0.55	CCA	24
gene:SMc01162_A	CTCGACGAAGGCGAGCGCCTCGG	0.7	CCA	40
gene:SMc01162_A	GAAGGCGAGCGCCTCGGCCACGG	0.75	CCA	40
gene:SMc01162_A	CTTGAGATTGCAGTCGGACCAGG	0.55	CCA	75
coaBC_A	CACATCCTCGGGTTCATCGCCGG	0.6	CCA	70
coaBC_A	GCAGGCGGCGGATCAGATCGAGG	0.7	CCA	95
gene:SMc01160_A	CGCAGCCGGGAGCCTCGGTTCGG	0.75	CCA	41
gene:SMc01159_A	GTCGGGCTCGAACGCTTCATTGG	0.6	CCA	43
gene:SMc01159_A	CGCTTCATTGGCGAACAGGATGG	0.55	CCA	43
gene:SMc01159_A	AGCTCATAGCCATGGCAATAGGG	0.45	CCA	56
gene:SMc01159_A	GCTCATAGCCATGGCAATAGGGG	0.5	CCA	56
gene:SMc01159_A	GCAATAGGGGCAGTGAAAGACGG	0.5	CCA	56
gene:SMc01158_A	GATAAGGGCTGTCCTCGATGCGG	0.55	CCA	67
gene:SMc01158_A	GCTGTCCTCGATGCGGTCCTTGG	0.65	CCA	67
aarF_A	CCTGGATGCGCTCTCCGGAAAGG	0.65	CCA	81
aarF_A	GGATGCGCTCTCCGGAAAGGTGG	0.65	CCA	81
aarF_A	TGCGGTCCTGGAGCAGCGACAGG	0.7	CCA	83
aarF_A	GTCCTGGAGCAGCGACAGGTCGG	0.65	CCA	83
aarF_A	TATGAGACGGAAATATGCTCCGG	0.4	CCA	100
aarF_A	ATGAGACGGAAATATGCTCCGGG	0.45	CCA	100
ubiE_A	TCATCGCATCCTTCCAGACCCGG	0.55	CCA	76
ubiE_A	CTTCCAGACCCGGTGCAGCCCGG	0.7	CCA	76
mutM_A	TGCTTCTCGTCCTTGCCGCGCGG	0.65	CCA	67
mutM_A	GCTTCTCGTCCTTGCCGCGCGGG	0.7	CCA	67
mutM_A	TCTCGTCCTTGCCGCGCGGGTGG	0.75	CCA	67
dnaA_A	CGGATTGAAGCGCACGGCGCCGG	0.7	CCA	61
gene:SMc01150_A	GCCGTGATAATAGAAATAGCCGG	0.4	CCA	14
gene:SMc01150_A	TGCAGACGAAGAGCAGCCGCAGG	0.65	CCA	74
gene:SMc01149_A	GGAGCGCGCGGGCCGTATAGCGG	0.75	CCA	26
gene:SMc01149_A	GAGCGCGCGGGCCGTATAGCGGG	0.75	CCA	26
gene:SMc01149_A	CGGGCGAACGCATGACAAAGCGG	0.6	CCA	62
gene:SMc01149_A	CGAACGCATGACAAAGCGGTTGG	0.55	CCA	62
gene:SMc01149_A	CAGAAGCTCGGCTTCCGTGAAGG	0.6	CCA	80
gene:SMc01148_A	CTCCAAAGGGATCCCGGAGCTGG	0.65	CCA	8
gene:SMc01148_A	TGCAGCACGAAGCCCTCCGGCGG	0.7	CCA	22
gene:SMc01148_A	CCTCCGGCGGCTTCCAGGGATGG	0.75	CCA	24
gene:SMc01148_A	CCTCCTTGGCGCCGAAAGCGCGG	0.7	CCA	38
gene:SMc01148_A	GCCGAAAGCGCGGACATAGAAGG	0.6	CCA	38
gene:SMc01148_A	TGCATCCTCCACGTTGAGATAGG	0.5	CCA	43
gene:SMc01148_A	GAAGCTTCCGTCCATGTAGAAGG	0.5	CCA	53
gene:SMc01148_A	GGACGCGGGCGGCATCCTTCCGG	0.75	CCA	91
gene:SMc01148_A	TACCTCCTCGATCTCCGCAACGG	0.55	CCA	97
gene:SMc01147_A	CCATGCCTCCGGGTTGCGCTCGG	0.7	CCA	25
gene:SMc01147_A	CTCCGGGTTGCGCTCGGTTGCGG	0.7	CCA	25
gene:SMc01147_A	GAAGGGCGTCCCTTCCTCGATGG	0.65	CCA	47
gene:SMc01147_A	GAGCGAGACGCGGTTGACGCCGG	0.7	CCA	68
gene:SMc01147_A	ACTGCCGGGCAATGCCGTCGAGG	0.7	CCA	77
gene:SMc01146_A	GAAGCGTGCGGTACGGCTTTCGG	0.6	CCA	44
gene:SMc01146_A	AAGCGTGCGGTACGGCTTTCGGG	0.6	CCA	44
gene:SMc01146_A	GAGCGCGTCGACGGCAAGGCCGG	0.75	CCA	64
gene:SMc01146_A	GGCCGAGGCGAGCGCCTTGATGG	0.75	CCA	72
gene:SMc01145_A	CGGCGCGGGTGATCCTTTCAAGG	0.65	CCA	79
gene:SMc01145_A	GGGTGATCCTTTCAAGGCCGAGG	0.6	CCA	79
rph_A	ATCTGACGTTCGCCGAGCGCCGG	0.65	CCA	56
hrcA_A	GGACAGCATCTGGCTCGCCTCGG	0.65	CCA	66
gene:SMc01140_A	GCCGATTTCCATATGTTTACCGG	0.4	CCA	96
rpoN_A	TCCTGAGGTTCAGCGGGCGCAGG	0.7	CCA	25
rpoN_A	TGAGGTTCAGCGGGCGCAGGTGG	0.7	CCA	25
rpoN_A	GGAGACAGCGCTGAGTGCGAAGG	0.65	CCA	69
rpoN_A	GAGACAGCGCTGAGTGCGAAGGG	0.6	CCA	69
rpoN_A	GAGTGCGAAGGGCAGCTGCTCGG	0.65	CCA	69
gene:SMc01135_A	CGTCAAGAAACAACTTGTCCAGG	0.45	CCA	6
gene:SMc01135_A	AAGAAACAACTTGTCCAGGCCGG	0.45	CCA	6
gene:SMc01135_A	TCCCAACGCCTTGACCGATTCGG	0.55	CCA	13
gene:SMc01135_A	ACGCCTTGACCGATTCGGCCAGG	0.65	CCA	13
gene:SMc01135_A	GTCCTGAATAAGGCCTGTGACGG	0.5	CCA	83
gene:SMc01135_A	CAGGCTGCGGCGGTCGGCAATGG	0.75	CCA	99
gene:SMc01133_A	ACGCAAGGGTTGCCGTCTGCCGG	0.65	CCA	78
gene:SMc01132_A	GAAATCCGCGAAGAATTGCTGGG	0.45	CCA	11
gene:SMc01131_A	TCGTCGCAGATCCAGCGGATCGG	0.6	CCA	33
gene:SMc01131_A	CCAGCGGATCGGCAATTTCTCGG	0.55	CCA	33
gene:SMc01131_A	GGCATCGACATGGGTGACCTCGG	0.6	CCA	41
gene:SMc01131_A	GGCGATCAGCGACGCAACGCCGG	0.7	CCA	44
gene:SMc01131_A	CGACCAGTGGGCGAGCTGTTCGG	0.65	CCA	51
gene:SMc01131_A	GACCAGTGGGCGAGCTGTTCGGG	0.65	CCA	52
gene:SMc01131_A	GACCAGTGGGCGAGCTGTTCGGG	0.65	CCA	51
gene:SMc01131_A	TTCGGTATCGCCGGTAAAGACGG	0.5	CCA	64
gene:SMc01131_A	GGGCCTTCGGCCAAAGCGCCTGG	0.75	CCA	68
gene:SMc01131_A	GGCCTTCGGCCAAAGCGCCTGGG	0.7	CCA	68
gene:SMc01131_A	CGGCCAAAGCGCCTGGGCCTCGG	0.75	CCA	68
lspA_A	TGATCATCGCATAGCCCAGATGG	0.5	CCA	42
lspA_A	GCGCCACAGCCAGAGCACGAAGG	0.7	CCA	52
lspA_A	GCGCCACAGCCAGAGCACGAAGG	0.7	CCA	51
lspA_A	ACCGGCACCCCCTGCTGGAAGGG	0.7	CCA	79
gene:SMc01128_A	CTTCGCCCGGCTCGCCTCCTCGG	0.75	CCA	75
olsB_A	TCCATCGTCCGGTAAAGCTCCGG	0.55	CCA	28
olsB_A	CGTCCGGTAAAGCTCCGGCCGGG	0.7	CCA	28
olsB_A	CCGGTAAAGCTCCGGCCGGGCGG	0.75	CCA	28
olsB_A	TCGAGGTATCGAGCACCAGCAGG	0.6	CCA	71
olsB_A	AGGTATCGAGCACCAGCAGGTGG	0.6	CCA	71
mutS_A	TGCCGCGGCCGATCTCGTCGAGG	0.75	CCA	20
mutS_A	GTCCTCCACCTGTTCGCAGACGG	0.6	CCA	88
glnD_A	TTCGCCGAAGGTTGTGATGTGGG	0.5	CCA	8
glnD_A	TGCGCTTCTTCACACGCGTCCGG	0.6	CCA	15
glnD_A	CTTCTTCACACGCGTCCGGCTGG	0.65	CCA	15
glnD_A	CACCTGCTCCTCGAGCGCCACGG	0.7	CCA	27
glnD_A	CGAGCGTGCCCGCGATCTTGCGG	0.7	CCA	61
glnD_A	GTCGTGATAGCCGAGCGCCTCGG	0.65	CCA	67
mviN_A	GGCCGAGGCCGTAGATCGCCAGG	0.75	CCA	34
mviN_A	CATGACGAGCAGCGCCGCGGCGG	0.75	CCA	39
mviN_A	GAAAGGCATCGACAGTTCCATGG	0.5	CCA	81
gene:SMc01122_A	AAAGCATGGCGGCGTGATCGCGG	0.6	CCA	33
gene:SMc01122_A	CGGGCACGACGATGGCGACACGG	0.7	CCA	95
gene:SMc01122_A	GGGCACGACGATGGCGACACGGG	0.7	CCA	95
trpS_A	GCTTCGCTCGGAAGCGCGTCCGG	0.7	CCA	30
trpS_A	GCTCGGAAGCGCGTCCGGATCGG	0.7	CCA	30
gene:SMc01119_A	CTCGAGCAGTTCCTTGATCGTGG	0.55	CCA	38
rimI_A	CTTTCCGTAGAGGCCGATTGCGG	0.55	CCA	23
rimI_A	AGGACGAAGCCGCCGAAGGCCGG	0.7	CCA	60
plsC_A	GCTCGCCCTTCGCGGCGGATCGG	0.75	CCA	11
plsC_A	CTCGCCCTTCGCGGCGGATCGGG	0.75	CCA	11
miaB_A	ATGCGGACCCTCGCCGTGCCAGG	0.75	CCA	52
miaB_A	GAGCGCATCCGACATGCGGTCGG	0.65	CCA	92
gene:SMc01113_A	CCTCCCGCCTGAGCGTCTCATGG	0.7	CCA	41
gene:SMc01113_A	CTCCCGCCTGAGCGTCTCATGGG	0.65	CCA	41
lnt_A	AAATACCAGTATTCGCCGCACGG	0.45	CCA	14
lnt_A	CCGCGCGAAGCTGCGCCTGATGG	0.75	CCA	17
lnt_A	GTCGCCGAACCAGGCGTCATTGG	0.65	CCA	19
lnt_A	ATCGCCTCGTAACAGATCATCGG	0.45	CCA	25
lnt_A	AGATCATCGGATAGATCCTTCGG	0.4	CCA	25
lnt_A	TCGAAGCCGCGACGGAACTCAGG	0.65	CCA	30
lnt_A	CGGCATGGCCGCATAGCCAATGG	0.65	CCA	70
lnt_A	GGCAAGCACCGCCAGGAGGCCGG	0.75	CCA	96
metK_A	GGCCCGCCTTGCGGCCGAAATGG	0.75	CCA	11
metK_A	GCCGAAATGGCCGTAGGCAGAGG	0.65	CCA	11
metK_A	GATCGCGTAGGAAAGCTGGATGG	0.55	CCA	25
metK_A	AAGCTGGATGGTGCAGCGCTCGG	0.6	CCA	25
metK_A	GGTGGAAAGAACGATCGAGGTGG	0.55	CCA	52
trmB_A	CTTCGCCATCGAATTAACGAAGG	0.45	CCA	56
trmB_A	TCGCCGGGTCTTCCGCGGCACGG	0.75	CCA	63
trmB_A	TCGAGATCGAGCTTCAAAAGAGG	0.45	CCA	79
trmB_A	CGAGCTTCAAAAGAGGCAGCAGG	0.55	CCA	79
trmB_A	TGCCCTGGCACCGCGCGTTTCGG	0.7	CCA	90
gene:SMc01107_A	CGGGCGCTTCCGGAAAGCAACGG	0.65	CCA	59
gene:SMc01107_A	GGGCGCTTCCGGAAAGCAACGGG	0.65	CCA	59
iunH_A	CGGCAACCGCGGTGATGCCGAGG	0.75	CCA	90
mcpX_A	TTGTCGCCAGCGATCTGGCTTGG	0.6	CCA	100
gene:SMc01102_A	TTCGCATCGATGACCAGCGGCGG	0.6	CCA	52
gene:SMc01102_A	CATCGATGACCAGCGGCGGCTGG	0.7	CCA	52
fmt_A	GCGACGCCCTCTTGCGCCTGCGG	0.75	CCA	38
fmt_A	CACCGAAATCCCGAAAGGTCTGG	0.55	CCA	76
fmt_A	CGAAATCCCGAAAGGTCTGGCGG	0.55	CCA	76
fmt_A	CCGAAAGGTCTGGCGGTCCGCGG	0.7	CCA	76
TRm19C_A	GGCCTGCAACAGCGCGAGCTGGG	0.7	CCA	73
TRm19N_A	CTCCTCGAGGATCCGCCTGTCGG	0.65	CCA	8
gene:SMc01097_A	CAGAAAGATCGCGGCAAGGGCGG	0.6	CCA	14
gene:SMc01097_A	AAAGATCGCGGCAAGGGCGGCGG	0.65	CCA	14
gene:SMc01097_A	CAGGTTCTGCTTGGCGGTAACGG	0.55	CCA	18
gene:SMc01097_A	GCGGAAGAGCAGCGCGGAGCTGG	0.75	CCA	22
gene:SMc01097_A	CGAGCAGCAGAAGCCACAGCAGG	0.65	CCA	28
gene:SMc01097_A	GAGCAGCAGAAGCCACAGCAGGG	0.6	CCA	28
gene:SMc01097_A	GAGCAGCAGAAGCCACAGCAGGG	0.6	CCA	27
gene:SMc01097_A	CAGCGGGACCTGGAGCCAATTGG	0.65	CCA	44
gene:SMc01097_A	CAGCCAGCTTACGAGATCGACGG	0.55	CCA	58
gene:SMc01097_A	GAGATAATAGAGCCGCCACGAGG	0.55	CCA	73
dapE_A	TGAGCGCGTTGTTGCGCGTCAGG	0.65	CCA	22
dapE_A	GTCGTGACCTCGAGGTTCGAAGG	0.6	CCA	41
dapE_A	GAGGAAGGAGATCGAGCCCTTGG	0.6	CCA	68
dapE_A	AGGAAGGAGATCGAGCCCTTGGG	0.55	CCA	68
dapE_A	TTCGCCTTCGGCGATCGCGGCGG	0.7	CCA	77
dapE_A	GAGGGCAGCGAGATTGGAGACGG	0.6	CCA	99
dapE_A	AGGGCAGCGAGATTGGAGACGGG	0.6	CCA	99
dapE_A	AGCGAGATTGGAGACGGGATCGG	0.55	CCA	99
mexF1_A	AATTGCCGGCGAGGATTTGCTGG	0.55	CCA	18
mexF1_A	GCCGGCGAGGATTTGCTGGTAGG	0.65	CCA	18
mexF1_A	CGTCCAGCGTCCGGTAGCCGAGG	0.75	CCA	35
mexF1_A	TGACCAGCGACTTGCGGGTGAGG	0.65	CCA	49
mexF1_A	TCAGGTGCACGACGAGCGTCAGG	0.65	CCA	88
mexF1_A	GTGCACGACGAGCGTCAGGTCGG	0.65	CCA	88
mexF1_A	TGCACGACGAGCGTCAGGTCGGG	0.65	CCA	88
mexE1_A	GATCGAAGCCGTCGCCTGCTCGG	0.65	CCA	3
gene:SMc01093_A	CGCCGACGAAGCCGCCACCATGG	0.75	CCA	87
gene:SMc01092_A	GGAGGCACGGGTAAAATTGCCGG	0.55	CCA	96
deaD_A	AGAAGCCGCGATTGTTGAAGCGG	0.5	CCA	59
deaD_A	GAAGCCGCGATTGTTGAAGCGGG	0.55	CCA	59
deaD_A	GCCGCGATTGTTGAAGCGGGCGG	0.65	CCA	59
deaD_A	GCCGAGGTCCAGCATCTCGTCGG	0.65	CCA	75
deaD_A	GCCGAGCGACGGATCCAGCATGG	0.7	CCA	96
gene:SMc01089_A	CAGAGACCGATGAAAACGATCGG	0.45	CCA	23
gene:SMc01089_A	AGAGACCGATGAAAACGATCGGG	0.45	CCA	23
gene:SMc01089_A	AAAACGATCGGGCTCAGAACCGG	0.5	CCA	26
gene:SMc01089_A	AAACGATCGGGCTCAGAACCGGG	0.55	CCA	26
gene:SMc01089_A	CTTGATCGCCAGCATGGCGATGG	0.6	CCA	44
gene:SMc01089_A	GAAAGGGCAGGCGGCCGATACGG	0.65	CCA	85
dapD_A	GAAGCAATTGTCCTCGATGATGG	0.45	CCA	34
dapD_A	GAGGGCATCAGCACCGCATTCGG	0.6	CCA	55
dapD_A	CACCGCATTCGGTGCGATATAGG	0.55	CCA	55
dapD_A	CGCATTCGGTGCGATATAGGCGG	0.55	CCA	55
gene:SMc01731_A	GTCGACCTTCTCGTAAAACCCGG	0.5	CCA	6
gene:SMc01731_A	TGACCGCCTTGGCACGCAGCAGG	0.7	CCA	33
gene:SMc01731_A	GGACGGGCCTCAGTTCCTCACGG	0.65	CCA	82
gene:SMc01731_A	TCGATGCGCGTTGCCTGCTCTGG	0.65	CCA	93
gene:SMc01731_A	CGATGCGCGTTGCCTGCTCTGGG	0.65	CCA	93
gene:SMc01730_A	CATGCGGTCGAGCTTCTTCATGG	0.55	CCA	90
gene:SMc01729_A	GACAAAGCCCACGACGAAAGCGG	0.55	CCA	24
gene:SMc01729_A	ACAAAGCCCACGACGAAAGCGGG	0.55	CCA	24
gene:SMc01729_A	CACGACGAAAGCGGGCTTCCAGG	0.65	CCA	24
gene:SMc01729_A	GCCCTTCAGGTGCTTCTGCATGG	0.6	CCA	93
gene:SMc01729_A	CTTCAGGTGCTTCTGCATGGCGG	0.55	CCA	93
ada_A	CAACGAGTTCTGCCCATACCTGG	0.55	CCA	27
gene:SMc01727_A	CATCATTACGTTGACCGGCAAGG	0.5	CCA	19
argB_A	CACCGGTATCATCTCGGAGCGGG	0.6	CCA	41
gene:SMc01725_A	ACGATTTCCCCCTCGCCGGACGG	0.65	CCA	22
gene:SMc01725_A	ATTTCCCCCTCGCCGGACGGCGG	0.7	CCA	22
gene:SMc01725_A	GAAGTGCGTGACGAGGTTGATGG	0.55	CCA	42
gene:SMc01725_A	GAGGAGCGAAACCTGCGGCGCGG	0.7	CCA	72
msrB3_A	TTCGGTCCTCGTCACGAACAGGG	0.55	CCA	27
msrB3_A	TTGTCGAGCGCGCTGCTGAACGG	0.6	CCA	61
gene:SMc01722_A	CCAGGCGTCGACCTGTTCCTTGG	0.65	CCA	52
gene:SMc01722_A	CAGGCGTCGACCTGTTCCTTGGG	0.6	CCA	52
gene:SMc01721_A	ACTTCGTAATTGTCGACGACCGG	0.45	CCA	45
gene:SMc01721_A	CTTCGTAATTGTCGACGACCGGG	0.5	CCA	45
gene:SMc01721_A	GAAAGCGTCCATGTGGTCTGCGG	0.55	CCA	75
gene:SMc01721_A	TTGATGGAGCCGGAAAGCGCCGG	0.6	CCA	85
gene:SMc01721_A	CGCCTGCTGCGCCTGTTCCGCGG	0.75	CCA	94
gene:SMc01718_A	CCTGGTGGCGAAATCGGCAACGG	0.6	CCA	13
gene:SMc01715_A	GTTCCAGAGCGACCATATCGCGG	0.55	CCA	31
gene:SMc01715_A	CGGCAGCAGCGATGCCGACCAGG	0.75	CCA	49
gene:SMc01715_A	GGCAGCAGCGATGCCGACCAGGG	0.7	CCA	49
gene:SMc01715_A	GCAGCGATGCCGACCAGGGATGG	0.7	CCA	49
gene:SMc01715_A	TGTTGTCGACGTGCCAATACAGG	0.5	CCA	71
gene:SMc01713_A	CGCCTGCACTTCGCCAGGCCTGG	0.75	CCA	35
lldD_A	CGGACCGTCGCAAATCCGCCGGG	0.7	CCA	65
lldD_A	CCGGGCCTCTTCCAGACTGACGG	0.65	CCA	67
lldD_A	CAGACTGACGGTGCCGAGCGAGG	0.7	CCA	67
gene:SMc01711_A	GGTCATCACCACGACGCCGCCGG	0.7	CCA	27
gene:SMc01711_A	GTCATCACCACGACGCCGCCGGG	0.7	CCA	27
gene:SMc01711_A	CGTGCCGGCGGGAAACGTGCCGG	0.75	CCA	54
gene:SMc01711_A	AGCGTTGTCGTCATCGGTGCTGG	0.6	CCA	59
gene:SMc01711_A	GACGAGCCGCGCTTCGTTCGAGG	0.7	CCA	64
gene:SMc01710_A	GCCGTGACGGTACAGCTGCTCGG	0.65	CCA	8
gene:SMc01710_A	GACGGTACAGCTGCTCGGCCCGG	0.7	CCA	8
gene:SMc01710_A	CGCTCGCTCCGTTCGAGAACTGG	0.65	CCA	54
gene:SMc01710_A	CGCAGCTCCGTAGGAGGCTTCGG	0.65	CCA	67
gene:SMc01710_A	CTGGCTTTCGATGAGCGCGCCGG	0.65	CCA	99
gene:SMc01710_A	GATGAGCGCGCCGGCAGGAGCGG	0.75	CCA	99
gene:SMc01708_A	ATAGCCGACGCCATTCGCAGTGG	0.6	CCA	20
gene:SMc01708_A	GTCGGCCAGGTCGAAGCTCACGG	0.65	CCA	28
gene:SMc01708_A	GTCGAAGCTCACGGTGTCGCCGG	0.65	CCA	28
gene:SMc01708_A	CACGTTGGCGGCATCGGAGTCGG	0.65	CCA	51
gene:SMc01708_A	GGCATCGGAGTCGGCCGTGCCGG	0.75	CCA	51
gene:SMc01708_A	GATATCGGTCGGATCGCCGATGG	0.6	CCA	62
gene:SMc01708_A	CGACGTTGTTATCGCCTTCCCGG	0.55	CCA	68
gene:SMc01708_A	GACGTTGTTATCGCCTTCCCGGG	0.55	CCA	68
gene:SMc01708_A	GAGGGCGACATTGTTCTGACCGG	0.55	CCA	70
gene:SMc01708_A	GACATTGTTCTGACCGGAGGTGG	0.55	CCA	70
gene:SMc01708_A	GGCCTGATTCTGTCTGCCGATGG	0.6	CCA	91
gene:SMc01707_A	CATCATCGGCCTGCCTTCCGCGG	0.65	CCA	49
gene:SMc01707_A	CGGCCTGCCTTCCGCGGTTGCGG	0.75	CCA	49
gene:SMc01706_A	GCCCGCCGGACCTTCGTAGCCGG	0.75	CCA	44
gene:SMc01706_A	CGCCGGACCTTCGTAGCCGGGGG	0.75	CCA	44
gene:SMc01704_A	GTAGCGCACGCGTTCCGCATAGG	0.65	CCA	6
gene:SMc01704_A	CCTTCTCCTCTATGCCGATCCGG	0.55	CCA	15
gene:SMc01704_A	TGTCCGATAGCTGAAACCGATGG	0.5	CCA	48
gene:SMc01704_A	GATAGCTGAAACCGATGGAGAGG	0.5	CCA	48
gene:SMc01704_A	CGGGATCGTGCCGGGCAAGGAGG	0.75	CCA	79
gene:SMc01702_A	GCGAGCGTCGCGCCGTCGATCGG	0.75	CCA	9
gene:SMc01702_A	TCGCGCCGTCGATCGGCGCAAGG	0.75	CCA	9
gene:SMc01702_A	GTCGATCGGCGCAAGGGCGCTGG	0.75	CCA	9
putA_A	TCTCCGTCGCCGGCACGAGGAGG	0.75	CCA	11
putA_A	ATAGAGATTGCGTTCGCCGACGG	0.5	CCA	12
putA_A	TAGAGATTGCGTTCGCCGACGGG	0.55	CCA	12
putA_A	AGAGATTGCGTTCGCCGACGGGG	0.6	CCA	12
putA_A	GCGCGCCCTTCAGCATCGTCAGG	0.7	CCA	31
putA_A	CCTTCAGCATCGTCAGGATGCGG	0.55	CCA	31
putA_A	CAGCATCGTCAGGATGCGGTCGG	0.6	CCA	31
putA_A	GCGCCGATTTGCCCGCCTCGCGG	0.75	CCA	47
putA_A	TGCGTCCTCTTCCGAGGTCTCGG	0.6	CCA	51
putA_A	TCGACGCCGCGCCGGATCACCGG	0.75	CCA	86
putA_A	CTGCACCAGTCCCTCGACGCCGG	0.7	CCA	94
putA_A	GGCGCAGCGTGCTTTGCGGCCGG	0.75	CCA	98
putA_A	AGCGTGCTTTGCGGCCGGACTGG	0.7	CCA	98
gene:SMc02180_A	CATGCAGGTGCGACAGACGATGG	0.6	CCA	25
gene:SMc02180_A	ATGCAGGTGCGACAGACGATGGG	0.55	CCA	25
gene:SMc02180_A	TGCAGGTGCGACAGACGATGGGG	0.6	CCA	25
gene:SMc02179_A	AGGTGGCCGGCGTGACTCACCGG	0.7	CCA	53
gene:SMc02177_A	CCGATACGGTGGCAAGCAGCAGG	0.65	CCA	93
cyaD1_A	CGCCGGGCCGATGCAGATGGCGG	0.75	CCA	7
cyaD1_A	GTCGACCATGCCGCCATGCCCGG	0.7	CCA	25
cyaD1_A	GTCGGCGGCAGAGATCGTGCGGG	0.7	CCA	60
gene:SMc02175_A	CCGGATCGGCGATGCTCAGCAGG	0.7	CCA	5
frcR_A	ATAACTGGCGCCCACACCAAAGG	0.55	CCA	47
frcR_A	GCCCACACCAAAGGCGAGTTCGG	0.6	CCA	47
frcR_A	CCGGCCGATCTTCACGCCGAAGG	0.7	CCA	75
frcR_A	CGCATCCGGATTGAGCCGCATGG	0.65	CCA	77
frcR_A	CGACCGCATGATGACGGAGGCGG	0.65	CCA	86
frcB_A	ATGTCATGGCCGACGATGCGAGG	0.6	CCA	43
frcC_A	CACCCCAAGGCCGCAGATGACGG	0.65	CCA	64
frcC_A	GAATTCCTGGGATGGCTGTGCGG	0.55	CCA	98
frcK_A	GATCGCCTCCGCAAGCGTTTCGG	0.6	CCA	81
pyrC_A	GCCCAGTGGAGCGGGAACATCGG	0.65	CCA	4
pyrC_A	CCCAGTGGAGCGGGAACATCGGG	0.65	CCA	4
pyrC_A	GCGATAGGCGGCCGCATCGGCGG	0.75	CCA	86
pyrC_A	ATAGGCGGCCGCATCGGCGGAGG	0.75	CCA	86
pyrC_A	CGCATCGGCGGAGGTCACCACGG	0.7	CCA	86
pyrE_A	ACCAGTCGAGCGGAGCATTGAGG	0.6	CCA	9
pyrE_A	GTCGAGCGGAGCATTGAGGAAGG	0.6	CCA	9
pyrE_A	GAGCATCTTCGCGACCAGCTCGG	0.6	CCA	94
pyrE_A	CGCGACCAGCTCGGCCATCACGG	0.7	CCA	94
pgi_A	CGATCGCATGGCCGCCGTCTAGG	0.7	CCA	48
pgi_A	GATGTGGGCGCCGTCGACGTTGG	0.7	CCA	68
pgi_A	CGCATTTGGAATAGTCGAAGAGG	0.45	CCA	93
pgi_A	ATTTGGAATAGTCGAAGAGGAGG	0.4	CCA	93
fadD_A	GACGTTCGACTTGGGCAGTTCGG	0.55	CCA	3
fadD_A	CGCATTCGAGGATGCCGGGATGG	0.65	CCA	14
fadD_A	GCATTCGAGGATGCCGGGATGGG	0.6	CCA	14
fadD_A	AGGCGGTTGGCGGTGGCGACCGG	0.75	CCA	34
fadD_A	CTCAAGCACGAAGATCGCCTTGG	0.55	CCA	77
fadD_A	CACGAAGATCGCCTTGGCGCCGG	0.65	CCA	77
gene:SMc02161_A	CAGGCCCGCGAAGAAGCGCGCGG	0.75	CCA	70
gene:SMc02161_A	GCCCATGATGGCGAATTCGCCGG	0.6	CCA	89
gene:SMc02160_A	GAAGAGCTCCGTCGTACCCCAGG	0.65	CCA	19
gene:SMc02160_A	AAACAGAGTGGGGCACCGCCCGG	0.65	CCA	26
gene:SMc02160_A	CGGAATGAGCGCCATGATGCCGG	0.6	CCA	27
gene:SMc02160_A	TGACGGTCGAGCTGATCGTAAGG	0.55	CCA	37
gene:SMc02160_A	GACGGTCGAGCTGATCGTAAGGG	0.55	CCA	37
gene:SMc02160_A	ACGGTCGAGCTGATCGTAAGGGG	0.55	CCA	37
gene:SMc02160_A	CGAGCTGCTTCGAAAAGGACTGG	0.55	CCA	43
gene:SMc02160_A	AAAGGCGACGACCGAAATGATGG	0.5	CCA	70
gene:SMc02159_A	GCTGCTTCGCCATGGGACCGCGG	0.7	CCA	30
gene:SMc02158_A	CAGAAAGGTTCCCTTGGGAAAGG	0.5	CCA	23
gene:SMc02158_A	GTCGGGATCAGTTCCACGTCGGG	0.6	CCA	33
gene:SMc02158_A	TAGCCCGATATGACGCCTCACGG	0.55	CCA	66
cdsA2_A	CAGGCCGCCGAGGAAGCCCATGG	0.75	CCA	17
cdsA2_A	CAGGCCGCCGAGGAAGCCCATGG	0.75	CCA	17
cdsA2_A	GATTGTCGCCCGCCCCGTTTCGG	0.65	CCA	90
gene:SMc02156_A	AGGGTGTCGGGGTTCGAAAGCGG	0.6	CCA	22
gene:SMc02156_A	CGGCGGTGATTTCGACCTTGCGG	0.6	CCA	77
gene:SMc02156_A	GACCGCCCGCACCGTAAAGACGG	0.65	CCA	86
int_A	GCTCAAGGAAGTCTGTCCGCCGG	0.6	CCA	10
int_A	GGCGATCCAATCACGCAGGCTGG	0.65	CCA	18
int_A	TCCAATCACGCAGGCTGGATCGG	0.55	CCA	18
int_A	CCTCCAGAGCTGCATCCGACAGG	0.65	CCA	31
int_A	CTCCAGAGCTGCATCCGACAGGG	0.6	CCA	31
int_A	TCCAGAGCTGCATCCGACAGGGG	0.6	CCA	31
int_A	TTCCCGCAAAAACCGCAGAGGGG	0.55	CCA	39
int_A	GAGAAGAGCACGCGCCTTGTCGG	0.6	CCA	53
gene:SMc02202_A	GTCGGACAATGCTTCCCAAGCGG	0.55	CCA	36
gene:SMc02202_A	TAGTCCCGCACCTTCGCTCTCGG	0.6	CCA	45
gene:SMc02202_A	TTCAGCGGAAAGAAAAAGGGCGG	0.45	CCA	49
gene:SMc02202_A	TCAGCGGAAAGAAAAAGGGCGGG	0.5	CCA	49
gene:SMc02202_A	CAGTTCAGATATTGGCCAGCCGG	0.5	CCA	66
gene:SMc02202_A	CCGGAAATACCACCCTCGCCCGG	0.65	CCA	73
gene:SMc02201_A	GCGACATGGCGCCAGAATGTCGG	0.6	CCA	68
gene:SMc02201_A	CGACATGGCGCCAGAATGTCGGG	0.6	CCA	68
gene:SMc02200_A	GTCGCCAAGACCATCAATTCTGG	0.5	CCA	12
gene:SMc02200_A	ATCCCTCGCTCCAGCTTTGCTGG	0.6	CCA	77
gene:SMc02200_A	GCTCCAGCTTTGCTGGATGCCGG	0.6	CCA	77
gene:SMc02184_A	CTGCCTTTCGGCTTCCTGCCTGG	0.65	CCA	10
gene:SMc02199_A	AAATCCGCCACCCGCCTCGATGG	0.65	CCA	74
gene:SMc02203_A	ACCATCGCGTCTCAGATCACCGG	0.55	CCA	8
gene:SMc02203_A	GCGTCTCAGATCACCGGTCAGGG	0.6	CCA	8
gene:SMc02203_A	AGGTTCGTTAGCAGAGCATGCGG	0.5	CCA	67
gene:SMc02203_A	GACATAGGAGATCATCGCTGAGG	0.5	CCA	95
gene:SMc02155_A	AAGACCCTCGAACTTCCCATCGG	0.5	CCA	17
gene:SMc02155_A	TGGCAGGACGATCAAGCGCAAGG	0.6	CCA	40
gene:SMc02155_A	GACTGTCTTCTTCAGCACCTCGG	0.5	CCA	43
gene:SMc02155_A	GCCCTCGGCGATATAAGCGTCGG	0.6	CCA	67
gene:SMc02155_A	AAGGGCCTGCACGCGCCCGAAGG	0.75	CCA	72
gene:SMc02155_A	TGAGAGCCTGCACGAAAGACAGG	0.55	CCA	77
gene:SMc02155_A	CCGCTGATCGCGTGCGATTCCGG	0.65	CCA	78
gene:SMc02155_A	CGCTGATCGCGTGCGATTCCGGG	0.65	CCA	78
gene:SMc02155_A	GGTACGGCCACTTCTCTCCAAGG	0.6	CCA	100
gene:SMc02154_A	CTCGCTCGCAAAGCGTATAAAGG	0.5	CCA	5
gene:SMc02154_A	CTCGCTCGCAAAGCGTATAAAGG	0.5	CCA	5
gene:SMc02154_A	GCAAAGCGTATAAAGGCGATAGG	0.45	CCA	5
gene:SMc02154_A	GCAAAGCGTATAAAGGCGATAGG	0.45	CCA	5
gene:SMc02154_A	GCCCGCACCACTTTCACCCTCGG	0.65	CCA	7
gene:SMc02154_A	TGATGTAGGGCCTCCCATACCGG	0.55	CCA	9
gene:SMc02154_A	GACAGGTCCACCGGCGCGACAGG	0.75	CCA	22
gene:SMc02154_A	CCACCGGCGCGACAGGCGAACGG	0.75	CCA	22
gene:SMc02154_A	GACAGGCGAACGGTCGTCGCCGG	0.7	CCA	22
gene:SMc02154_A	TTGCCTAGCTCGGTGCGCATCGG	0.6	CCA	29
gene:SMc02154_A	GGTGCGCATCGGCCATGTGCCGG	0.7	CCA	29
gene:SMc02154_A	GAAACACCTGGGTCACGCGCAGG	0.65	CCA	44
gene:SMc02154_A	AAACACCTGGGTCACGCGCAGGG	0.6	CCA	44
gene:SMc02154_A	CGCCGCCCGCAAAGGGATCGTGG	0.75	CCA	85
gene:SMc02154_A	GCCCGCAAAGGGATCGTGGAAGG	0.65	CCA	85
gene:SMc02154_A	TGGAAGGCCGGCAACCTCTCCGG	0.65	CCA	86
gene:SMc02154_A	CTCCACCAAATCCTTAATGATGG	0.4	CCA	91
gene:SMc04429_A	TTGGCGCGGTGTTGGTCAGTTGG	0.6	CCA	37
gene:SMc04429_A	GGTGTTGGTCAGTTGGCGAAAGG	0.55	CCA	37
gene:SMc04429_A	CAGTTGGCGAAAGGCCATGTCGG	0.55	CCA	40
gene:SMc02153_A	CGTCCCCGTTGCCGACATGGAGG	0.7	CCA	23
gene:SMc02153_A	CGTTGCCGACATGGAGGACGCGG	0.65	CCA	23
gene:SMc02153_A	CCGTGTCTGTGGCCCTCTTTAGG	0.6	CCA	52
gene:SMc02153_A	GCCTTCGATCATCGCCAAATTGG	0.5	CCA	53
gene:SMc02153_A	GTCCCGTAATAAGCGATGAGCGG	0.5	CCA	69
gene:SMc02153_A	TCCCGTAATAAGCGATGAGCGGG	0.5	CCA	69
gene:SMc02153_A	ATAAGCGATGAGCGGGAGAACGG	0.5	CCA	69
gene:SMc02152_A	AGCGCCGCACCCACCACGACCGG	0.75	CCA	15
gene:SMc02152_A	CCACCTTGTGAACGCCGTCGCGG	0.65	CCA	75
gene:SMc02152_A	AGTCCTCTTCCTTGCCGTTGTGG	0.55	CCA	77
gene:SMc02152_A	GTCCTCTTCCTTGCCGTTGTGGG	0.55	CCA	77
gene:SMc02152_A	TCCTCTTCCTTGCCGTTGTGGGG	0.55	CCA	77
gene:SMc02152_A	TCGGCCAGGACAAACCGCAAGGG	0.6	CCA	90
gene:SMc02152_A	ACGGCTCCACGTTTGAGCTATGG	0.55	CCA	92
gene:SMc02152_A	CTCCACGTTTGAGCTATGGACGG	0.5	CCA	92
gene:SMc02152_A	TCGCGACAACCGTTACGATCTGG	0.55	CCA	99
gene:SMc02150_A	ATTTCCTGGACGAGCGCGAAGGG	0.55	CCA	52
gene:SMc02150_A	GGACGAGCGCGAAGGGCGAGAGG	0.75	CCA	52
gene:SMc02149_A	GTTCGTCTGAACCCACCAGACGG	0.55	CCA	51
gene:SMc02149_A	GTTCGTCTGAACCCACCAGACGG	0.55	CCA	51
gene:SMc02149_A	AACCCACCAGACGGCGACCCCGG	0.7	CCA	51
gene:SMc02149_A	AACCCACCAGACGGCGACCCCGG	0.7	CCA	51
gene:SMc02148_A	CGAAGCGGGGCGCCTCTTTAAGG	0.65	CCA	43
gene:SMc02148_A	GACACCGGCGCGGTTGTACCAGG	0.7	CCA	51
gene:SMc02148_A	CGGCGCGGTTGTACCAGGAGCGG	0.7	CCA	51
gene:SMc02148_A	CGCGGAGCGGGGGTTCATATTGG	0.65	CCA	65
gene:SMc02148_A	GACCGCCATCACGCGCTTGCCGG	0.7	CCA	72
gene:SMc02148_A	TTTCTTGTAGGGGTAATCGTCGG	0.4	CCA	84
phoR_A	TGCCCTTCCCCACCTCCGAATGG	0.65	CCA	4
phoR_A	CTCCGAATGGATGAGCAGGCGGG	0.6	CCA	4
pstS_A	AGCGCCGGAGTCCTTGCAGCCGG	0.7	CCA	45
gene:SMc02145_A	CTGGGCGGACTGGACCATGTAGG	0.65	CCA	31
gene:SMc02145_A	TGGGCGGACTGGACCATGTAGGG	0.6	CCA	31
pstA_A	TGCACCGGCAGCGCCGTGGACGG	0.75	CCA	13
pstA_A	CCTCGATCAGGTCCGTCAGCCGG	0.65	CCA	43
pstA_A	GAAGAACAGACCGATGGCGATGG	0.55	CCA	91
pstB_A	ACATTGTCGTAGATCGACTTCGG	0.4	CCA	57
pstB_A	CATTGTCGTAGATCGACTTCGGG	0.45	CCA	57
gene:SMc02139_A	TCAGCGCATGCGCCGGCGCTCGG	0.75	CCA	2
gene:SMc02139_A	CAGAGGGCTGGTAGGCCAGCCGG	0.7	CCA	9
gene:SMc02139_A	AGAGGGCTGGTAGGCCAGCCGGG	0.7	CCA	9
gene:SMc02139_A	GTAGGCCAGCCGGGCATGAAAGG	0.65	CCA	9
argD_A	TGCCAGTCCTTCGCGCGCCTCGG	0.7	CCA	7
argF1_A	GCTCCGCCATCTCCAGAAGCCGG	0.65	CCA	64
argF1_A	TATCGCCGATCGTCTCCGCCCGG	0.65	CCA	74
argF1_A	CCGTCATGGCCGAGAGATCGAGG	0.65	CCA	98
argF1_A	CGAGAGATCGAGGAAGTGTCTGG	0.55	CCA	98
hslO_A	AGCGCTGCGTGTGCGCACCCTGG	0.75	CCA	59
hslO_A	GCATAGGCGCGGACGCGGTCCGG	0.75	CCA	71
apaG_A	CTTCCGCCTCCATGCTGTAATGG	0.55	CCA	24
apaG_A	GGAGTACTCGTAGGTATCGCCGG	0.55	CCA	40
apaG_A	GAGTACTCGTAGGTATCGCCGGG	0.55	CCA	40
gene:SMc02134_A	GCAAAGGCCGAGGATCGTGACGG	0.6	CCA	85
gene:SMc02134_A	GCCGAGGATCGTGACGGCATCGG	0.65	CCA	85
metZ_A	TAGATGACGCGGGCGACCTGCGG	0.65	CCA	30
metZ_A	GCTGCTTGACGCGGAGCGGCAGG	0.75	CCA	36
metZ_A	CTGCTTGACGCGGAGCGGCAGGG	0.7	CCA	36
metZ_A	GCCGATCTGATCGGCGAGCCTGG	0.7	CCA	58
metZ_A	ATCGGCGAGCCTGGCAACGCCGG	0.7	CCA	58
metZ_A	GCTCTCGAGGAAGAAGACCTTGG	0.55	CCA	63
gene:SMc02219_A	GAAGCCTGGCAAGGCCGCTGAGG	0.7	CCA	78
gene:SMc02219_A	CTGGCAAGGCCGCTGAGGTCCGG	0.7	CCA	78
gene:SMc02219_A	AAGGCCGCTGAGGTCCGGCTTGG	0.7	CCA	78
gene:SMc02220_A	ACGGCAGCACGAGCGACCACAGG	0.7	CCA	4
gene:SMc02220_A	TGTCGGGCGTGACGATGACGTGG	0.65	CCA	28
gene:SMc02220_A	GGACGCGGTGGATGCGCCACAGG	0.75	CCA	56
gene:SMc02220_A	TAGACAGGTTGGTGATCCAGCGG	0.5	CCA	84
gene:SMc02220_A	AAGGCCGCGAGCCGCCAGACCGG	0.75	CCA	97
gene:SMc02220_A	CGCGAGCCGCCAGACCGGTTCGG	0.75	CCA	97
gene:SMc02222_A	GTCTTCGAAAGCGGCGGCCTCGG	0.65	CCA	61
gene:SMc02222_A	GGGAGCGGCTTCGGTCTCGGCGG	0.75	CCA	78
gene:SMc02223_A	ATTGGCTGGCCCAGATGATGCGG	0.55	CCA	4
gene:SMc02223_A	TTGGCTGGCCCAGATGATGCGGG	0.6	CCA	4
gene:SMc02223_A	GCCGTCGTCGAAAAAACCACCGG	0.55	CCA	54
chaA_A	GCTTGCCGCGGTTCCCGCTTTGG	0.7	CCA	45
gene:SMc02225_A	GCGCGCCACCACGCGGTCATAGG	0.75	CCA	13
gene:SMc02225_A	CGCCACCACGCGGTCATAGGCGG	0.7	CCA	13
gene:SMc02225_A	CAGCCGGTCTGCAAGGATGTTGG	0.6	CCA	71
gene:SMc02226_A	CGTGAAGACGACGCGTGTGCCGG	0.65	CCA	28
gene:SMc02226_A	GCCTCGAAGACCTGTTCCGGGGG	0.65	CCA	88
fadB_A	ATCTCGCCGGCATCCTTCTGCGG	0.6	CCA	16
fadB_A	TCTCGCCGGCATCCTTCTGCGGG	0.65	CCA	16
fadB_A	CGCGTGTCGTTGACGACGATCGG	0.6	CCA	32
fadB_A	CTCGAAGGCGCCGCCCATGCAGG	0.75	CCA	84
fadB_A	GCCCATGCAGGTGCCGTTGATGG	0.65	CCA	84
fadA_A	CATGGCTTCGCCGCCGGCCTTGG	0.75	CCA	33
fadA_A	TCGCCGGGCATCTGGAAGGAAGG	0.65	CCA	45
fadA_A	CGCCGGGCATCTGGAAGGAAGGG	0.65	CCA	45
fadA_A	CTGGAAGGAAGGGTTGAGCGAGG	0.6	CCA	45
gene:SMc02229_A	GTTGGCACCCTCGTAGATCATGG	0.55	CCA	27
gene:SMc02229_A	CTCGCGTCGAGCTTGAATTTCGG	0.5	CCA	62
gene:SMc02229_A	GCCGCCGAATTCTTCCGGGGCGG	0.7	CCA	85
gene:SMc02229_A	CGAATTCTTCCGGGGCGGCAAGG	0.65	CCA	85
gene:SMc02229_A	CGTGACGCTTGCAGCCCTCCTGG	0.7	CCA	90
gene:SMc02229_A	CTTGCAGCCCTCCTGGTCGCCGG	0.7	CCA	90
gene:SMc02231_A	AACGGCTCTGGTCATATCGACGG	0.5	CCA	28
gene:SMc02231_A	GTAGGAATCTTCCAGATTTCGGG	0.4	CCA	60
gene:SMc02232_A	GTGCCCACGACGACGCTGGTCGG	0.7	CCA	32
gene:SMc02232_A	TGCCCACGACGACGCTGGTCGGG	0.7	CCA	32
gene:SMc02232_A	GGAAAAGCCGAGCGTCGCCACGG	0.65	CCA	43
gene:SMc02232_A	GAAAAGCCGAGCGTCGCCACGGG	0.65	CCA	43
gene:SMc02232_A	AAAAGCCGAGCGTCGCCACGGGG	0.65	CCA	43
gene:SMc02236_A	CGTTGATCCATATCCATTCGCGG	0.45	CCA	51
gene:SMc02236_A	CGTTGATCCATATCCATTCGCGG	0.45	CCA	51
gene:SMc02236_A	CCATATCCATTCGCGGCCACAGG	0.6	CCA	51
gene:SMc02236_A	CCATTCGCGGCCACAGGCCATGG	0.7	CCA	51
gene:SMc02237_A	ATGTAGTGCCGGCTGCCCCGCGG	0.7	CCA	26
gene:SMc02237_A	TGTAGTGCCGGCTGCCCCGCGGG	0.75	CCA	26
gene:SMc02237_A	AAACCAGGCACTCGTTCTCGCGG	0.55	CCA	35
gene:SMc02237_A	GCTGGTTGCGCTTGACCATGCGG	0.6	CCA	41
gene:SMc02237_A	GGCTCGGTTCGTCCATGCGGTGG	0.7	CCA	57
gene:SMc02237_A	CGGTTCGTCCATGCGGTGGTTGG	0.65	CCA	57
gene:SMc02237_A	GTCCGCAGGATGGAGATCTCGGG	0.6	CCA	72
gene:SMc02237_A	GATCTCGGGCTTTGCGCCCCCGG	0.7	CCA	72
gene:SMc02239_A	CGTTCGCGCTCATCGAAATGCGG	0.55	CCA	49
gene:SMc02239_A	GGTTGATCCATTGCTGACTGAGG	0.5	CCA	59
gene:SMc02240_A	AATGAAGGTCTTGAGCGTGAAGG	0.45	CCA	57
gene:SMc02241_A	GGATGCGCGTAGCGCAGCGACGG	0.7	CCA	16
gene:SMc02243_A	CATGCGTGCTGCCTGATGCATGG	0.6	CCA	56
gene:SMc02243_A	TGCCTGATGCATGGCGGCAACGG	0.6	CCA	56
dinF_A	GCCAGAGACCGGCGGAAAGCAGG	0.7	CCA	73
dinF_A	CGCGACGAGACCCGTGGTTGCGG	0.7	CCA	82
dinF_A	GTCAGGAAGCCGAGCGTCATCGG	0.6	CCA	94
dinF_A	GGAAGCCGAGCGTCATCGGCAGG	0.7	CCA	94
dinF_A	GAAGCCGAGCGTCATCGGCAGGG	0.65	CCA	94
gene:SMc02246_A	TGCTGACCGTCCGGCCGCAGCGG	0.75	CCA	12
gene:SMc02249_A	TGGCGTTCGATACGAGGTTCTGG	0.55	CCA	22
gene:SMc02249_A	TGCTTCTGACTTCGACGATGCGG	0.5	CCA	38
gene:SMc02249_A	GCTTCTGACTTCGACGATGCGGG	0.55	CCA	38
gene:SMc02249_A	GACAAGCGCCATGTCGGCGGAGG	0.7	CCA	50
gene:SMc02249_A	GTAGCGCGCAGCCACGAAATCGG	0.6	CCA	91
gene:SMc02249_A	CGCAGCCACGAAATCGGCGACGG	0.65	CCA	91
gene:SMc02249_A	AGCCACGAAATCGGCGACGGAGG	0.65	CCA	91
gene:SMc02249_A	AAGGCCGACGCCGCCGAAATAGG	0.65	CCA	96
gene:SMc02249_A	CAACTGCGAAGAGCAGCAGCAGG	0.6	CCA	99
gene:SMc02249_A	TGCGAAGAGCAGCAGCAGGTAGG	0.6	CCA	99
gene:SMc02249_A	GAGCAGCAGCAGGTAGGCGAAGG	0.65	CCA	99
mscL_A	GGAGAAATCGAAGCCGCCGCCGG	0.65	CCA	67
gene:SMc02251_A	GACGCCGTCGATCTTCAGGAAGG	0.6	CCA	17
gene:SMc02251_A	CGACACCGGAGGTCGAATACTGG	0.6	CCA	32
gene:SMc02251_A	GCCGGTCATGGACCAGTTCTTGG	0.6	CCA	39
gene:SMc02251_A	TTGCCGCCTTCGAACTGCAACGG	0.55	CCA	64
gene:SMc02251_A	GCCTTCGAACTGCAACGGAACGG	0.55	CCA	64
galE_A	CCTCGTCGAAGCTGTTCTTGCGG	0.55	CCA	6
galE_A	TGCTCGAGGCTCGCATGGGTCGG	0.65	CCA	12
galE_A	GCTCGAGGCTCGCATGGGTCGGG	0.7	CCA	12
qxtB_A	GCCAGCCGAACCAGCGCTCCAGG	0.75	CCA	35
qxtB_A	GCCAGCCGAACCAGCGCTCCAGG	0.75	CCA	34
qxtB_A	CGCGTTCGGCGAGCTCGCCACGG	0.75	CCA	46
qxtB_A	CGCGTTCGGCGAGCTCGCCACGG	0.75	CCA	45
qxtB_A	GCGTTCGGCGAGCTCGCCACGGG	0.75	CCA	46
qxtB_A	AGTCCGGTTGCGATTGAAAACGG	0.45	CCA	53
qxtB_A	CCGCAAAGGCCCAGTTCCACAGG	0.65	CCA	67
qxtB_A	GACATAGGCAAGCACCGCAAAGG	0.55	CCA	96
qxtB_A	CACCGCAAAGGCGATGATCGCGG	0.6	CCA	96
qxtA_A	ACGAGCGAGGCGCCGACAGCCGG	0.75	CCA	14
qxtA_A	CCGACAGCCGGCGCTGCGATCGG	0.75	CCA	14
qxtA_A	CGACAGCCGGCGCTGCGATCGGG	0.75	CCA	14
qxtA_A	GACAGCCGGCGCTGCGATCGGGG	0.75	CCA	14
qxtA_A	AAGGTGACCATAGATCGTGTAGG	0.45	CCA	17
qxtA_A	CGAGCGAGTGCTTCAGGATCAGG	0.6	CCA	36
qxtA_A	CGGAGTTCGGCATGCCGAAGAGG	0.65	CCA	40
qxtA_A	CGAGCGTGTTGAGTCCGTGCTGG	0.65	CCA	47
qxtA_A	GGCCATCGAGAACATCGTGCGGG	0.6	CCA	51
qxtA_A	AATGCAGCTTCGGGCCGACCCGG	0.65	CCA	71
qxtA_A	GCCCGCTTCGAGGAAGAAGGCGG	0.65	CCA	75
hipO2_A	CGGCATGGCATTGTCGATGGCGG	0.6	CCA	97
hipO2_A	CATGGCATTGTCGATGGCGGCGG	0.6	CCA	97
gene:SMc02257_A	CACCGCATAGACGTCGACGACGG	0.6	CCA	18
gene:SMc02257_A	TGCGCCGGAACATCGTCCAGCGG	0.65	CCA	33
gene:SMc02257_A	ACGGCCAGAGAAAGGATTGCCGG	0.55	CCA	52
gene:SMc02257_A	CCAGAGAAAGGATTGCCGGATGG	0.55	CCA	52
gene:SMc02257_A	GCCGGAGCCTTGAAGAACCATGG	0.6	CCA	68
gene:SMc02257_A	ATGGCCCGGTCACCTGGGCGAGG	0.75	CCA	70
gene:SMc02258_A	GAGCATGCCGATGAAGACGTTGG	0.55	CCA	8
gene:SMc02259_A	CCCGATGACGTCGACGTCTTCGG	0.6	CCA	20
gene:SMc02261_A	ATGCTGCGGCTGTCGGCGACCGG	0.7	CCA	53
gene:SMc02261_A	GCGGCTGTCGGCGACCGGTTCGG	0.75	CCA	53
aspC_A	GTTCGGCGAGCGCGGCGATGCGG	0.75	CCA	5
aspC_A	CCAGATCCTCCGCCCGCATGTGG	0.7	CCA	63
aspC_A	GCGGTAGCGTCCCGCATTCATGG	0.65	CCA	86
ilvB1_A	ACGACGAGCGGCAGATCGGCGGG	0.7	CCA	75
ilvB1_A	CGACGAGCGGCAGATCGGCGGGG	0.75	CCA	75
ilvB1_A	GTGATCGTGTTGGTAAGGCCCGG	0.55	CCA	86
ilvB1_A	TGATCGTGTTGGTAAGGCCCGGG	0.55	CCA	86
secD2_A	CGGCGTTTCCGCCTGCTGCCCGG	0.75	CCA	1
secD2_A	CAGGCTCTGCTCGACCGCCTTGG	0.7	CCA	82
secD2_A	GCTCGACCGCCTTGGTCATGCGG	0.65	CCA	82
secD2_A	CCCCGTCCACCTCGAGAACGAGG	0.7	CCA	94
secD2_A	GCGAACCGCCCCTCAGATCGAGG	0.7	CCA	95
secD2_A	GAACGCTCGGCAGCGCCGCAAGG	0.75	CCA	98
secD2_A	GAACGCTCGGCAGCGCCGCAAGG	0.75	CCA	98
gene:SMc02266_A	CGCGTGCTTCATCGACCGAACGG	0.6	CCA	45
rkpJ_A	CCTCCGCAAGAAAGCTCTGCCGG	0.6	CCA	65
rkpJ_A	GAGCAGGACGAGGTCGGTGACGG	0.65	CCA	82
rkpI_A	GCCGCTCAGGACGGCAAATTCGG	0.6	CCA	43
rkpI_A	CACCAGCCTCTGCACGAGAGCGG	0.65	CCA	64
rkpI_A	GCAAAGACGAGCGCGATGACCGG	0.6	CCA	88
rkpI_A	CGAGCGCGATGACCGGCAGCCGG	0.75	CCA	88
rkpI_A	CACCCGAGGGTCAAGGCTATCGG	0.6	CCA	97
rkpI_A	ACCCGAGGGTCAAGGCTATCGGG	0.6	CCA	97
rkpG_A	TCGTGGATAACGAGGTCCTTCGG	0.5	CCA	63
wcbR_A	CCGTATCCTTCGAGACGCGAAGG	0.6	CCA	4
wcbR_A	ATCCTTCGAGACGCGAAGGATGG	0.55	CCA	4
wcbR_A	GAGGTCGACGCCTTCCCCGCCGG	0.75	CCA	22
wcbR_A	CCGACAGCAGGCCCGTCTTCCGG	0.7	CCA	31
wcbR_A	GCGCACCGGTCTGTCGCCCATGG	0.75	CCA	36
wcbR_A	CCATGGCTTCGAGGGCTGCGCGG	0.7	CCA	37
wcbR_A	CGGTCCCCCTGCCGAGCTTCAGG	0.75	CCA	51
wcbR_A	GGTCCCCCTGCCGAGCTTCAGGG	0.7	CCA	51
wcbR_A	GGACAGTCGTTGCTCGTCGTCGG	0.6	CCA	60
wcbR_A	GCAGCGGCCTGGAAACGCACGGG	0.7	CCA	70
wcbR_A	AGAGGAACGCCTCTTTCGCCCGG	0.6	CCA	72
wcbR_A	TCGAAGTCGATCTGCTCGTTCGG	0.5	CCA	85
wcbR_A	ATCCCGAACAGGCCGGAGGCCGG	0.7	CCA	87
wcbR_A	CGGTCATGCTCGGGCCGCTCAGG	0.75	CCA	94
pncA_A	GGACGGATGAAAATCGGCACCGG	0.55	CCA	53
pncB_A	TTGTCCGAGAGCTTGACGGCCGG	0.6	CCA	9
pncB_A	CCGAGAGCTTGACGGCCGGACGG	0.7	CCA	9
pncB_A	GAAGCTTCTCCCGCGGGTCTCGG	0.65	CCA	25
pncB_A	GGTCCAGTCCGCCACCCAGTCGG	0.7	CCA	33
pncB_A	GTCCAGTCCGCCACCCAGTCGGG	0.7	CCA	33
pncB_A	GATTTCCCACATCGTCGTCTCGG	0.5	CCA	69
pncB_A	ACATCGTCGTCTCGGCCCAGCGG	0.65	CCA	70
pncB_A	CGACGCGACAGCTCGTATTCCGG	0.6	CCA	74
pncB_A	GCGACAGCTCGTATTCCGGAAGG	0.6	CCA	74
pncB_A	GCGACAGCTCGTATTCCGGAAGG	0.6	CCA	74
pncB_A	ACAGCTCGTATTCCGGAAGGCGG	0.55	CCA	74
pncB_A	ACAGCTCGTATTCCGGAAGGCGG	0.55	CCA	74
gene:SMc02277_A	CTGAGCCAGAAGTTCGTCGCAGG	0.6	CCA	28
gene:SMc02279_A	CGCCGCGAGAATCGCCATGCCGG	0.7	CCA	31
gene:SMc02281_A	GCTGTCGGCGAGCAGTTCGAAGG	0.65	CCA	11
gene:SMc02281_A	GCGGACATTGACCGCCTTCTCGG	0.6	CCA	22
gene:SMc02281_A	GGCGTAGAAGACATGCTCGCGGG	0.6	CCA	54
gene:SMc02282_A	GTTGTCGGCCCTGGTCCAGTCGG	0.65	CCA	5
gene:SMc02282_A	TTGTCGGCCCTGGTCCAGTCGGG	0.65	CCA	5
gene:SMc02282_A	GTCCCATGGCGTTCATCGTGTGG	0.6	CCA	29
gene:SMc02282_A	TTGGTCATTTCCATGACGCGCGG	0.5	CCA	52
gene:SMc02282_A	TTCCATGACGCGCGGCACGTAGG	0.65	CCA	52
gene:SMc02282_A	TGCACCATTTCGTCGGAATGCGG	0.5	CCA	63
gene:SMc02282_A	GCACCATTTCGTCGGAATGCGGG	0.55	CCA	63
gene:SMc02282_A	CCATTTCGTCGGAATGCGGGTGG	0.6	CCA	63
gene:SMc02282_A	CGGGTGGTACATGAAGGTGCCGG	0.6	CCA	64
gene:SMc02282_A	CCCGCCGACCCCATCCATGCCGG	0.75	CCA	70
gene:SMc02282_A	GTCTCCATGATTGCCGCTTCCGG	0.55	CCA	94
gene:SMc02283_A	ATGACCGCCCTCGTGACTGCCGG	0.65	CCA	82
cyaE1_A	GCAGGACGAAACCGACCACGAGG	0.65	CCA	75
cyaE1_A	ACCGACCACGAGGCTGGTCGTGG	0.7	CCA	75
cyaE1_A	GTTTGCAATCAAGATCGCGAAGG	0.45	CCA	94
cyaE1_A	GATTTCCTTTGCGAAGTCCCCGG	0.5	CCA	98
cyaE1_A	ATTTCCTTTGCGAAGTCCCCGGG	0.5	CCA	98
gene:SMc02326_A	CGGCCCCCATTCGAGCCCATCGG	0.7	CCA	52
rnhA2_A	GCGCCTCAAGCCCCCCAGCACGG	0.75	CCA	60
rnhA2_A	CCGAGATCGTGGTGCCGGACAGG	0.7	CCA	71
rnhA2_A	TAGAACAGCGCCCCATCCTCCGG	0.6	CCA	81
gene:SMc02328_A	GTCGAGAGCAGCGACGGCAGCGG	0.7	CCA	45
gene:SMc02328_A	GAGAGCAGCGACGGCAGCGGCGG	0.75	CCA	45
gene:SMc02328_A	GATCGGTTACCCAAGGCATAAGG	0.5	CCA	71
gene:SMc02328_A	CGGTTACCCAAGGCATAAGGCGG	0.55	CCA	71
TRm11b_A	GGGTGACGGCTTGGAGAATGTGG	0.6	CCA	19
TRm11a_A	CGGCGCGATAATCCACCTTCAGG	0.6	CCA	30
TRm11a_A	CAGCCAAGCCCGGTGCGGACCGG	0.75	CCA	52
TRm11a_A	GTGCGGACCGGAAAGCTTGCGGG	0.65	CCA	52
hsdR_A	CTGCTGGATCGTCGCCTTGACGG	0.6	CCA	4
hsdR_A	CGTCGCCTTGACGGCTGCCTTGG	0.7	CCA	4
hsdR_A	ATATGTCCGGCCTCTCTGTGAGG	0.55	CCA	22
hsdR_A	TATGTCCGGCCTCTCTGTGAGGG	0.55	CCA	22
hsdR_A	CCGGCCTCTCTGTGAGGGAACGG	0.65	CCA	22
hsdR_A	ACGTTCGGCGATGACTTCGATGG	0.55	CCA	23
hsdR_A	AAGCGCCTCGTCGATGGCTTGGG	0.6	CCA	30
hsdR_A	GACAAGGTCGATCAGGCGCTCGG	0.6	CCA	76
hsdR_A	ACAAGGTCGATCAGGCGCTCGGG	0.6	CCA	76
hsdR_A	GTCGATCAGGCGCTCGGGCGTGG	0.75	CCA	76
hsdR_A	GATCAGGCGCTCGGGCGTGGCGG	0.75	CCA	76
hsdR_A	GGATGAGCCGTCAACACCGAAGG	0.6	CCA	96
hsdS_A	CTATTCCGCAGCCTCGGCAAAGG	0.6	CCA	1
hsdS_A	CAGAGCATGGGAGCGCCGGTTGG	0.7	CCA	31
hsdS_A	AGAGCATGGGAGCGCCGGTTGGG	0.65	CCA	31
hsdS_A	CATGGGAGCGCCGGTTGGGACGG	0.7	CCA	31
hsdS_A	GCGCCGGTTGGGACGGACTGTGG	0.75	CCA	31
hsdS_A	AACGCACTCACGAAAGGTCCCGG	0.55	CCA	47
hsdS_A	ACGCACTCACGAAAGGTCCCGGG	0.6	CCA	47
hsdS_A	CATGGCCCGGATAGCGGAACCGG	0.65	CCA	53
hsdS_A	GCATCGTCGCGCCGACCGCTTGG	0.75	CCA	68
hsdS_A	GCCCGTTCCACAAAGCCAGCCGG	0.65	CCA	77
hsdM_A	CCTTGTCGGGCTCCCGCTGATGG	0.7	CCA	60
hsdM_A	CCATGAAGTACTCGTAAACATGG	0.4	CCA	72
hsdM_A	GTACTCGTAAACATGGCCGAAGG	0.5	CCA	72
hsdM_A	CTCGGGAAGGCTGAGCAGATAGG	0.6	CCA	84
hsdM_A	CGAATGCGTGACCCTTCACGCGG	0.6	CCA	90
gene:SMc02297_A	GTCGTCGGTGACTTCGATGTAGG	0.55	CCA	31
gene:SMc02297_A	TCCTTCGATCTTCACGTCCTCGG	0.5	CCA	33
gene:SMc02297_A	GCTGAATGATCTCGCCCGAGCGG	0.6	CCA	35
gene:SMc02297_A	GCTGGGGATGGCATCGTAATTGG	0.55	CCA	50
gene:SMc02297_A	GATGGCATCGTAATTGGCCTCGG	0.5	CCA	50
gene:SMc02297_A	GATGGCATCGTAATTGGCCTCGG	0.5	CCA	50
gene:SMc02297_A	TGCTTTGGTGTATTCGGACATGG	0.45	CCA	64
gene:SMc02297_A	GCTTTGGTGTATTCGGACATGGG	0.45	CCA	64
TRm1a_A	TGGGCTACCGGCGATTTCGAGGG	0.6	CCA	16
TRm1a_A	AGCGCCCGGTATTCGGAAGCCGG	0.65	CCA	43
TRm1b_A	AGCTCGCGATCAGGTAGTGGCGG	0.6	CCA	90
TRm1b_A	GCTCGCGATCAGGTAGTGGCGGG	0.65	CCA	90
TRm1b_A	AGGTAGTGGCGGGCGTCCTCTGG	0.7	CCA	90
TRm30.4_A	GGCATACGACCCCGCAGGCCCGG	0.75	CCA	55
TRm30.4_A	ACAGCATGCGCACCGTGTCCTGG	0.65	CCA	73
TRm30.4_A	TGCGCACCGTGTCCTGGATCTGG	0.65	CCA	73
TRm30.2_A	CACCAGGTCCGCCAGAGAGCGGG	0.7	CCA	18
gene:SMc02303_A	TTGTAATGCTCGAACCAGAACGG	0.4	CCA	52
gene:SMc02306_A	CATGGGCGGAGACGACACCAAGG	0.65	CCA	91
hisD1_A	GGATAGCTCGCCGTGCCGCCCGG	0.75	CCA	70
gene:SMc02308_A	GCAGAGCCGCAGGTTGCGATCGG	0.65	CCA	98
gene:SMc02309_A	AGGGATCCCGCTCGCCCTGCCGG	0.75	CCA	70
maf_A	GGACGCCAGTATCAGTTTCTTGG	0.5	CCA	98
gene:SMc02315_A	TTGGCCTCCTGGCGCCGCGATGG	0.75	CCA	8
gene:SMc02315_A	TGGCCTCCTGGCGCCGCGATGGG	0.75	CCA	8
gene:SMc02315_A	GCAGGATCAGGAAGACGATCTGG	0.55	CCA	42
gene:SMc02315_A	CAGGATCAGGAAGACGATCTGGG	0.5	CCA	42
gene:SMc02315_A	CAGGAAGACGATCTGGGCAAAGG	0.55	CCA	42
gene:SMc02317_A	CGCCATAATGGCGATGGTGAAGG	0.55	CCA	94
gene:SMc02319_A	GATCGCCTGTTCGCGCGTCAGGG	0.65	CCA	59
gene:SMc02320_A	GCCGATCGTCGAGTGAATAATGG	0.5	CCA	21
rhaI_A	GGTCCGTCACGTTGTGGCTCTGG	0.65	CCA	24
rhaI_A	CGTGGTGCCCGAGATCGACGAGG	0.7	CCA	42
rhaI_A	CCCGAGATCGACGAGGCAGAAGG	0.65	CCA	42
rhaI_A	CGAGTCGAGATAGCGTTCGAAGG	0.55	CCA	55
rhaI_A	GAGATAGCGTTCGAAGGCCCGGG	0.6	CCA	55
rhaD_A	GTCGACATTGACGATATTGCCGG	0.45	CCA	2
rhaD_A	GACATTGACGATATTGCCGGTGG	0.5	CCA	2
rhaD_A	GTCCTCCACGGCCGCCGAAGTGG	0.75	CCA	25
rhaD_A	GTCCTCCACGGCCGCCGAAGTGG	0.75	CCA	25
rhaD_A	CATTGGAAACGAGAATATCGAGG	0.4	CCA	27
rhaD_A	GAGAATATCGAGGCCGCCGAAGG	0.6	CCA	27
rhaD_A	GCTCGTGACGTTCATGTTGACGG	0.5	CCA	30
rhaD_A	CGCCGGAGCCCTTGACCCAGAGG	0.75	CCA	91
rhaS_A	GACGGAGGTCGGCGCGATGATGG	0.7	CCA	35
rhaS_A	ATTCTGATTGGTCGCCGTTGCGG	0.5	CCA	52
rhaS_A	CCTTCGGCCGTCGTCGAGGTCGG	0.7	CCA	81
rhaS_A	CTTCGGCCGTCGTCGAGGTCGGG	0.7	CCA	81
rhaT_A	GACGTCCTGATCGAGCGCGGCGG	0.7	CCA	23
rhaP_A	AAGCGCGCCCGAGAGACAATAGG	0.6	CCA	35
rhaP_A	GCATAGAAGGCGCGCCCGAGCGG	0.7	CCA	44
rhaQ_A	CCGAACCAGGCGAAGCTCTCGGG	0.65	CCA	52
rhaQ_A	GGCGAAGCTCTCGGGATAGCCGG	0.65	CCA	53
rhaQ_A	GCTCTCGGGATAGCCGGTAAAGG	0.6	CCA	53
rhaQ_A	GCTCTCGGGATAGCCGGTAAAGG	0.6	CCA	52
rhaQ_A	GACCGAGAGGTCGATCTCGCCGG	0.65	CCA	77
rhaQ_A	GCAGGCGATCGGGAATGTTGCGG	0.6	CCA	97
rhaU_A	TCTCCATGATATCGGCCATATGG	0.45	CCA	25
rhaU_A	CTCCATGATATCGGCCATATGGG	0.45	CCA	25
rhaU_A	TTCAGGAGCGTGACCAGCTCCGG	0.6	CCA	74
rhaK_A	TCCCGTGCTGTTCAGCCTGTTGG	0.6	CCA	12
rhaK_A	CCTGAACCACCCGGCAGCGACGG	0.7	CCA	30
rhaK_A	CGGATCGTCGCCGATCAGCAGGG	0.65	CCA	35
rhaK_A	CTCGTCGAGTTTCACGGGCTCGG	0.6	CCA	43
rhaK_A	CATCGGCAGGCGAGCCGAACCGG	0.7	CCA	75
rhaK_A	AGCCGAACCGGTCTCCGTGAAGG	0.65	CCA	75
icpA_A	CCCGCCGATCTCCGAGGTTGCGG	0.7	CCA	16
icpA_A	CACGACCTGTCCCTTGGTTCCGG	0.6	CCA	26
gene:SMc03005_A	CGCGGACGCGTCGATCGCCACGG	0.75	CCA	63
cheA_A	GTGCTTGGCCGTGAGCCGCACGG	0.7	CCA	34
cheR_A	GATGGTTCTCGCGGAAAAAGCGG	0.5	CCA	68
cheR_A	ATGGTTCTCGCGGAAAAAGCGGG	0.5	CCA	68
cheD_A	CGCCGGATCGCGCATGCAGGCGG	0.75	CCA	79
fliF_A	TAACCGGCATTGGCGCTGCTCGG	0.6	CCA	82
visR_A	CGAAGCATCGATGTAGCTTCCGG	0.5	CCA	40
flhB_A	TTGCCCATAGCCACGACGACCGG	0.6	CCA	20
flhB_A	GATGATGATCTGCTTGAGGTCGG	0.45	CCA	47
fliN_A	TCTTAGTGCCCTTGATCTCCAGG	0.5	CCA	4
flgF_A	CGCCTCGTAAAGCCCGAGCAGGG	0.65	CCA	36
fliI_A	CGGCGGGTAGCGCCCCTCTTCGG	0.75	CCA	25
fliI_A	GGTAGCGCCCCTCTTCGGCAAGG	0.7	CCA	25
fliI_A	ACGACGTCATGGATGCCGATCGG	0.55	CCA	81
fliI_A	CGACGTCATGGATGCCGATCGGG	0.6	CCA	81
gene:SMc03026_A	TCCGGGTTTCGCGGCGGCGTTGG	0.75	CCA	93
flgB_A	ATGAAAGGACTTCACGAGCCCGG	0.5	CCA	13
flgI_A	GCAGAACAAGCTCCGCCTGTAGG	0.6	CCA	3
flgI_A	CAGAACAAGCTCCGCCTGTAGGG	0.55	CCA	3
flgH_A	GCTCGTCTGGGATTGTCCGCTGG	0.65	CCA	53
fliL_A	CGGAGATATTGGAAGCCGCGCGG	0.6	CCA	20
fliP_A	CATGCCCATCGCCATGGTGATGG	0.6	CCA	16
fliP_A	AATTCCCGACATCGCCATCATGG	0.5	CCA	95
flaA_A	GAATCCCCCGACGACGCTCTTGG	0.65	CCA	63
flaB_A	GAACGATCCGACGACGCTCTTGG	0.6	CCA	63
flaC_A	CGCATCCGCATTCACCGCCTTGG	0.65	CCA	42
gene:SMc03041_A	GCTGAAGTCCTTGAGATAGCGGG	0.5	CCA	96
motB_A	CGAGCATGTAATAGGCGCTCTGG	0.55	CCA	13
motB_A	CAGGCCCGGAAGCCGCTTCGCGG	0.75	CCA	47
motB_A	AGGCCCGGAAGCCGCTTCGCGGG	0.75	CCA	47
motB_A	ATAGGCGGCGATCGCCGCCTTGG	0.7	CCA	85
gene:SMc03045_A	TCCGACGGAATAGAGAATCCCGG	0.5	CCA	76
flgK_A	GTTCAGATTGGCGACCTCCTCGG	0.55	CCA	67
flgL_A	CCGCAGCGTTATAGTCCTCGAGG	0.6	CCA	58
flaF_A	CGCCGCCTGCAAGAGCGCGATGG	0.75	CCA	73
flhA_A	CTGATGGGCGCCCAGCAGCCTGG	0.75	CCA	47
flhA_A	ATGGGAAAGGATGACGCGCGTGG	0.6	CCA	87
flhA_A	GGAAAGGATGACGCGCGTGGTGG	0.65	CCA	87
gene:SMc03058_A	GCGGAGTAAAGGACGGGTACGGG	0.6	CCA	48
gene:SMc03058_A	TCTCGGAAAGAGTTCGAGAGCGG	0.5	CCA	69
gene:SMc03058_A	GTGGCGGCGTGCGACGACGACGG	0.75	CCA	74
gene:SMc03058_A	TCGACGACAATGGTCGCGAGGGG	0.6	CCA	85
gene:SMc03058_A	CGACGACAATGGTCGCGAGGGGG	0.65	CCA	85
aglE_A	TCTCCGACGACCTTGCCTTCCGG	0.6	CCA	31
aglE_A	CTCCGACGACCTTGCCTTCCGGG	0.65	CCA	31
aglE_A	GACCTTGCCTTCCGGGAAGAAGG	0.6	CCA	31
aglE_A	AGGACGGAATGAACGAGGCCTGG	0.6	CCA	33
aglE_A	ACGGAATGAACGAGGCCTGGTGG	0.6	CCA	33
aglE_A	CACCCATTTGTCGTAGGTCTCGG	0.5	CCA	47
aglE_A	GTCGTAGGTCTCGGCGGGCTGGG	0.7	CCA	47
aglE_A	TCCTCGACCCAGTCGGTCGCCGG	0.7	CCA	51
aglE_A	GGTCTTGGGCACTTCGTAGCCGG	0.6	CCA	59
aglE_A	GCCGGTCGCCTCGACGAAATAGG	0.65	CCA	83
aglE_A	TCCCGGCTTGAATTTCAGGTCGG	0.5	CCA	94
aglE_A	CGGCTTGAATTTCAGGTCGGCGG	0.55	CCA	94
aglE_A	GAATTTCAGGTCGGCGGCGCCGG	0.65	CCA	94
aglF_A	CCACCGCGATTGCCGCGCCTCGG	0.75	CCA	10
aglF_A	CAGGAAGAAGTTGTTCCAGAAGG	0.45	CCA	42
aglF_A	AGGAAGAAGTTGTTCCAGAAGGG	0.4	CCA	42
aglF_A	CGGCATGAAGATCAGCGTCTTGG	0.55	CCA	58
aglF_A	ATTGCCCCACCAGATGCGGTCGG	0.6	CCA	59
aglF_A	CGGTCAGTGCCGCAATGATCAGG	0.6	CCA	63
aglF_A	CGCAATGATCAGGCCGAAGAAGG	0.55	CCA	63
aglF_A	TCATCCAGGAATAGTTGCTCAGG	0.45	CCA	73
aglF_A	TCTGGCCTCCCCGACCGTGAAGG	0.7	CCA	76
aglF_A	GAAGGCTCAGCCAGACCGATTGG	0.6	CCA	78
aglF_A	CAGCCAGGGACGAATGCTGTTGG	0.6	CCA	85
aglF_A	ACGCAGGTTGCGCGAGGCGACGG	0.7	CCA	88
aglF_A	GGCCGCGCAGACCAGAACGCCGG	0.75	CCA	97
aglG_A	AGGGCGAAGAAGACGATCAGCGG	0.55	CCA	7
aglG_A	GACGATCAGCGGAACGACGATGG	0.6	CCA	7
aglG_A	GAGGAGATTGACCAGACGCCCGG	0.6	CCA	13
aglG_A	GGCGAGCGCGTAGGCAGCGAAGG	0.75	CCA	51
aglG_A	TGGCCGTAAAGAATATCCGCTGG	0.5	CCA	64
aglG_A	GAGCTGGTCCTTGTCGCGCAAGG	0.65	CCA	90
aglG_A	CTGGTCCTTGTCGCGCAAGGAGG	0.65	CCA	90
aglA_A	GCTGCGCAGGAAGCCGAGCAAGG	0.7	CCA	11
aglA_A	CGCGCTGCTGAAGCCGCCATCGG	0.7	CCA	23
aglA_A	GCCGTCCCGGCCCTTGAAGTCGG	0.7	CCA	26
aglA_A	ACTGGATGCCATAGGGATCCTGG	0.55	CCA	28
aglA_A	CTCATAGTCGAGCTCCGCCTCGG	0.6	CCA	30
aglA_A	CGGTGACGCCATCGGCCCAGCGG	0.75	CCA	37
aglA_A	CTCCAGCCAGAAGCGCTCGACGG	0.65	CCA	64
aglA_A	TTGTTGGGCGGTGTGCCGTCCGG	0.65	CCA	74
aglA_A	AGTCCGCTTTCGCATTGCTGCGG	0.55	CCA	77
aglA_A	GAACCAGGGGTGCCGGTCGGAGG	0.75	CCA	79
TRm22_A	GGAACAGGCACTGGGTGACGAGG	0.65	CCA	10
TRm22_A	CAGGCACTGGGTGACGAGGTCGG	0.65	CCA	10
TRm22_A	TCGCCGTCCACCAGCCGTAATGG	0.65	CCA	51
TRm22_A	TCGCCGTCCACCAGCCGTAATGG	0.65	CCA	51
TRm22_A	CTGACCGGCCAGAAGCGCGAAGG	0.7	CCA	75
TRm22_A	GGCCAGAAGCGCGAAGGTCTCGG	0.65	CCA	75
TRm22_A	GTCTCGGCGAAGACGGCGACCGG	0.7	CCA	77
TRm22_A	TCTCGGCGAAGACGGCGACCGGG	0.7	CCA	77
pgl_A	TGGAGAAGGTGAAGGTGAGGCGG	0.55	CCA	26
pgl_A	GGAGAAGGTGAAGGTGAGGCGGG	0.6	CCA	26
pgl_A	GAGAAGGTGAAGGTGAGGCGGGG	0.6	CCA	26
pgl_A	GAAGGTGAGGCGGGGTTCGCCGG	0.7	CCA	26
zwf_A	CGTGTCGTTGAGCTCCGTCGCGG	0.65	CCA	68
zwf_A	GATGCGCCGATGATCCGCGTCGG	0.65	CCA	91
zwf_A	ACGGTTCGACGGGAATGATCTGG	0.55	CCA	99
ordL_A	GTGCGTACCAGCTGAGCGCCAGG	0.7	CCA	3
ordL_A	ACCAGCTGAGCGCCAGGAACAGG	0.65	CCA	3
ordL_A	GGCATGGGTGATCTCGACATCGG	0.55	CCA	23
ordL_A	GAGCACCTCCTCCGTTTCGTCGG	0.6	CCA	80
ordL_A	GCCTCGTACCAGGAATATCCGGG	0.55	CCA	99
gene:SMc00762_A	GGCATAGATGGCGATGAACTCGG	0.5	CCA	7
gene:SMc00762_A	GCTGAAGACCTCCGCCAGCGCGG	0.7	CCA	9
gene:SMc00762_A	GGATACGGAACGCCGTGGTCCGG	0.65	CCA	25
gene:SMc00762_A	AAGCTGCATGCCGCCTATGAAGG	0.55	CCA	34
gene:SMc00762_A	TCGCAGATGACCTGCGCCGTCGG	0.65	CCA	74
gene:SMc00762_A	CGCAGATGACCTGCGCCGTCGGG	0.7	CCA	74
gene:SMc00762_A	TGCTGACCTTTGCTGTCTCTTGG	0.5	CCA	98
gene:SMc00763_A	CCCGCGCTTACCCGCCTCGATGG	0.75	CCA	95
mcpZ_A	CGTGAGCGTGAGCGCGATGCCGG	0.7	CCA	48
gene:SMc00766_A	ATTGCGCGGCGGGCGCTTGCCGG	0.75	CCA	2
gene:SMc00766_A	GCGAGATCCAGCAAGGACCGAGG	0.65	CCA	29
gene:SMc00766_A	CAAGGACCGAGGCCGTGTGACGG	0.65	CCA	29
gene:SMc00766_A	CTCGTGCGGCCATCTCAGATAGG	0.6	CCA	36
gene:SMc00766_A	CTCGTGCGGCCATCTCAGATAGG	0.6	CCA	35
gene:SMc00767_A	CATGGCCGACGATTGTTCCTCGG	0.55	CCA	81
aceA_A	CGCCGTATAGCCGTTGGCTTCGG	0.6	CCA	12
aceA_A	TCAGCTGATGGAAGCCGGCGAGG	0.65	CCA	20
aceA_A	CAGCTGATGGAAGCCGGCGAGGG	0.65	CCA	20
aceA_A	GTTGAGCGGCCCGCCGAAGCCGG	0.75	CCA	65
aceA_A	AAGCGTGCGGTTGATGCGCTTGG	0.6	CCA	74
gene:SMc00769_A	GGCGGCGAGAAATGCCGCATAGG	0.65	CCA	40
potF_A	GAGTTTCTGCATCACGGCATCGG	0.5	CCA	9
potF_A	TTCTGCATCACGGCATCGGACGG	0.55	CCA	9
potF_A	CACGGCATCGGACGGATAGATGG	0.6	CCA	9
potF_A	GTTTCGACTTGTCGAGCTTCTGG	0.5	CCA	74
potF_A	GTCGAGCTTCTGGAACACCCCGG	0.6	CCA	74
potF_A	CGCAAGCACCGCGGTGGTCAAGG	0.7	CCA	98
potG_A	TTGGAGGCGGGGTCCGCCCATGG	0.75	CCA	97
potH_A	AATAGACGATCGGTATCACCAGG	0.45	CCA	7
potH_A	TTGGTGTTGAGGATGATGAGCGG	0.45	CCA	46
potH_A	GATGACGACGCTCGACACATAGG	0.55	CCA	71
potH_A	CCGTCTGCGACAGCGAGATGCGG	0.65	CCA	89
potI_A	GCCGATCAGGATCGTGCAGATGG	0.6	CCA	15
potI_A	GCGTCACGCCGAGACGGACCTGG	0.75	CCA	19
potI_A	ATCGGCAGCGTCGTGGCGCCCGG	0.75	CCA	23
potI_A	CGCGACGAAACACATGGTGAAGG	0.55	CCA	48
gene:SMc00838_A	GGTCACCGAAATATTGCCGGCGG	0.55	CCA	10
gene:SMc00838_A	GTCACCGAAATATTGCCGGCGGG	0.55	CCA	10
gene:SMc00838_A	TCACCGAAATATTGCCGGCGGGG	0.55	CCA	10
gene:SMc00838_A	GATCGACGCTGAGAACGCCCCGG	0.65	CCA	24
gene:SMc00838_A	GCTCAGCCTGCCATTCGCATAGG	0.6	CCA	32
gene:SMc00838_A	CATCACCCCCGCCGCGACATCGG	0.7	CCA	36
gene:SMc00838_A	GCGAGCGTGCCTTCCACGCGCGG	0.75	CCA	46
gene:SMc00838_A	TTCCACGCGCGGCCCTTTGCCGG	0.7	CCA	46
gene:SMc00838_A	GCCGGTGCCCTCGAAGGAAAAGG	0.65	CCA	60
gene:SMc00838_A	CGTCAGCGATGTCTTGAGAGCGG	0.55	CCA	62
gene:SMc00838_A	CCGACCAAACGAGGTGGCGTCGG	0.65	CCA	98
acsA2_A	AGCGCTTCCTTGTTCTTGACCGG	0.5	CCA	4
acsA2_A	CTTCCTTGTTCTTGACCGGACGG	0.5	CCA	4
acsA2_A	ATCTTGCCGGACTTGGTGCGCGG	0.6	CCA	7
acsA2_A	TCTTGCCGGACTTGGTGCGCGGG	0.65	CCA	7
acsA2_A	GGACTTGGTGCGCGGGATGTCGG	0.65	CCA	7
acsA2_A	GCTCGATACTTCGCGCCGTCCGG	0.65	CCA	26
acsA2_A	AAAAAGGTGAGCCGTCATAGAGG	0.45	CCA	49
acsA2_A	GAGGCACAGAGTTGCGCCCACGG	0.65	CCA	50
acsA2_A	ACGCCCTGCTCGCCGAAATCGGG	0.65	CCA	74
acsA2_A	AAGCATGAGTGCGATCGTCTCGG	0.5	CCA	77
acsA2_A	AGCATGAGTGCGATCGTCTCGGG	0.55	CCA	77
acsA2_A	TCGGCATCATCGCGGCGACGCGG	0.7	CCA	78
acsA2_A	CGCTCCCCGTCTTGCGCAGCAGG	0.75	CCA	86
fbpB_A	GATGATCATCGCCGCAACGGAGG	0.6	CCA	5
fbpB_A	ATTGAACGGGCGCAGCATGATGG	0.55	CCA	10
fbpB_A	ACGGCAAAGCCCGACAGTATCGG	0.55	CCA	44
fbpB_A	GACGAAAACCAGCATGATGCAGG	0.5	CCA	54
cbrA_A	TCCGCCATCGCCTTCGTCAGCGG	0.65	CCA	4
cbrA_A	CCATCGCCTTCGTCAGCGGCAGG	0.7	CCA	4
cbrA_A	TCCGAGGACCACGACCCCATCGG	0.65	CCA	32
cbrA_A	GACCACGACCCCATCGGTCGCGG	0.7	CCA	32
cbrA_A	CCCATCGGATCGAATGCAGATGG	0.55	CCA	37
cbrA_A	CCATCGGATCGAATGCAGATGGG	0.5	CCA	37
cbrA_A	ACCAGGTATCGCGGCGATGCAGG	0.65	CCA	65
gene:SMc00779_A	GCATCTTCAGATGGTCGTTGAGG	0.5	CCA	3
gene:SMc00779_A	AGATGGCGGCTTTCCGGCGTCGG	0.65	CCA	47
gene:SMc00779_A	GATGGCGGCTTTCCGGCGTCGGG	0.7	CCA	47
gene:SMc00779_A	TGAGATCTGCGAGCGACAAAAGG	0.5	CCA	85
gene:SMc00779_A	GAGCGACAAAAGGAGACCACTGG	0.55	CCA	85
gene:SMc00780_A	CCTCGAGCGCGGTAACCCGCCGG	0.75	CCA	89
mmsA_A	GAATGATAGGCGAGCGGAACCGG	0.55	CCA	12
mmsA_A	AATGATAGGCGAGCGGAACCGGG	0.55	CCA	12
mmsA_A	GGCAGCCTTGGCGCTCTCGACGG	0.7	CCA	91
mmsA_A	AGCCTTGGCGCTCTCGACGGCGG	0.7	CCA	91
mmsA_A	CCTTGAACTTCGCCCGTTGCCGG	0.6	CCA	95
mmsA_A	CTTGAACTTCGCCCGTTGCCGGG	0.6	CCA	95
mmsA_A	GCTGACGCGACCGCTCGTGCCGG	0.75	CCA	97
gene:SMc00782_A	CATCAGGCCGAGCGTAACAAGGG	0.55	CCA	16
gene:SMc00782_A	CGCCAAAATGCCGAGGGTCAAGG	0.6	CCA	56
gene:SMc00782_A	CCAGATAGGCGAACACGATCAGG	0.55	CCA	76
gene:SMc00782_A	GAACCCGCGCCCGAGCAGGATGG	0.75	CCA	82
fbpA_A	CCTTCTCGTTGGTGATCATCAGG	0.5	CCA	35
fbpA_A	GTCGCCGCCGTCCGGCTTCTTGG	0.75	CCA	44
fbpA_A	GGCCGACATTGTAGGAGTGCTGG	0.6	CCA	54
fbpA_A	GTAGGAGTGCTGGCCGTCGCGGG	0.7	CCA	54
fbpA_A	GTCGGGGATGTCCTTGTTGATGG	0.55	CCA	69
dppA1_A	CCTTGTCGCACCACTGCGCGCGG	0.7	CCA	15
dppA1_A	TTCGACCTTGACGCCGACCTTGG	0.6	CCA	26
dppA1_A	GACGCCGACCTTGGCGAAATCGG	0.6	CCA	26
dppA1_A	GCGCACTTCGACCTTGTCGAAGG	0.6	CCA	43
dppA1_A	GAGCTGGTTCATCTTGCCTTCGG	0.5	CCA	64
dppA1_A	GTAGCCGTGCCACGGATGGTCGG	0.65	CCA	77
dppA1_A	TCGGCGTTCAGTTCGCGGGTGGG	0.65	CCA	81
dppA1_A	GCGGGTGGGCGTGAAGAACTCGG	0.65	CCA	81
dppA1_A	GTCGGAAATCGTCCAGCTTTCGG	0.5	CCA	86
dppA1_A	CGTCCAGCTTTCGGCGAGCCCGG	0.7	CCA	86
dppB1_A	CACACCGATCTGCAGGCCGATGG	0.65	CCA	22
dppB1_A	GCCCAATTGGTGGGAGATCTCGG	0.55	CCA	85
dppB1_A	GAGATCTCGGCGTGCCGCTCCGG	0.7	CCA	87
dppC1_A	TGATTGCCAGAACGGTCACGAGG	0.55	CCA	8
dppC1_A	TCAGGCGAACGAAATGCGGCTGG	0.6	CCA	43
dppC1_A	GGGTTATGGGGTGCCACCAGCGG	0.65	CCA	84
dppC1_A	TGCCACCAGCGGAGCGAAGATGG	0.65	CCA	84
dppC1_A	CCAGGAACAGGAAGAAGAACAGG	0.5	CCA	89
dppC1_A	GAAGAAGAACAGGCCGATGACGG	0.5	CCA	89
gene:SMc00791_A	TGCCTGCGAGCGCCAGCAGACGG	0.7	CCA	58
gene:SMc00791_A	CTGGGTGACGACGTCGTCGCCGG	0.7	CCA	72
gene:SMc00791_A	CTGGGTGACGACGTCGTCGCCGG	0.7	CCA	70
gene:SMc00793_A	GGCGAACAGCCCCCAAAGCGGGG	0.7	CCA	31
gene:SMc00793_A	TCGCGCGCGACCTCGGTGATCGG	0.7	CCA	70
gene:SMc00793_A	CGACCTCGGTGATCGGCCAGAGG	0.7	CCA	70
gene:SMc00793_A	CTCGGTGATCGGCCAGAGGATGG	0.65	CCA	70
gene:SMc00797_A	TCCGCTCGTGTCAGCTGCACCGG	0.65	CCA	23
gene:SMc00797_A	CTCCAGCGTCGCCGCATCGCCGG	0.75	CCA	47
gene:SMc00797_A	GCCGGCGAGTTCGGCCTGGATGG	0.75	CCA	57
gene:SMc00797_A	GTGATTGACTCCGAAGCCGGCGG	0.6	CCA	62
gene:SMc00797_A	GCGAATGAGGTCGCCGGCGCCGG	0.75	CCA	70
gene:SMc00797_A	TCGTGTTGTTCAGGGCGTAACGG	0.5	CCA	84
[truncated: 7,321 more rows]

## Sheet: pSymA
Supplementary Table S6: sgRNAs containing iSTOP targetable sites in reverse strands of the genome (pSymA)
gene	sgRNA sequence (5'-3')	GC content of sgRNA	iSTOP codon	iSTOP position in gene body (%)
fdoG_A	CGGTAGGAAGTAGCCGCGTAAGG	0.6	CCA	14
fdoG_A	GGTAGGAAGTAGCCGCGTAAGGG	0.55	CCA	14
fdoG_A	CGGATTGAAGACGTTGGCGACGG	0.55	CCA	17
fdoG_A	GGATTGAAGACGTTGGCGACGGG	0.55	CCA	17
fdoG_A	GATTGAAGACGTTGGCGACGGGG	0.55	CCA	17
fdoG_A	ATTGAAGACGTTGGCGACGGGGG	0.55	CCA	17
fdoG_A	CCACTCGAGCAGCTTACGTGAGG	0.6	CCA	22
fdoG_A	TAGAGCGTGCGGCGATTAAGCGG	0.55	CCA	25
fdoG_A	CGTGCGGCGATTAAGCGGCCAGG	0.7	CCA	25
fdoG_A	CCTTCATCCTGAGGAATATCTGG	0.45	CCA	36
fdoG_A	CTTCATCCTGAGGAATATCTGGG	0.4	CCA	36
fdoG_A	CACCTCGGTCTGGATGGATGCGG	0.6	CCA	41
fdoG_A	AAGCCCAGTCGTTGTCGATCCGG	0.55	CCA	49
fdoG_A	CCAGTCGTTGTCGATCCGGGCGG	0.65	CCA	49
fdoG_A	GCTGCAGCATGGCCATGGCGCGG	0.7	CCA	59
fdoG_A	AACCTTGAGGAACTTGTCCTTGG	0.45	CCA	62
fdoG_A	ACCTTGAGGAACTTGTCCTTGGG	0.45	CCA	62
fdoG_A	AGGCGATGTCGGTTCCCTGACGG	0.6	CCA	73
fdoG_A	GATGTCGGTTCCCTGACGGATGG	0.6	CCA	73
fdoG_A	GCCCATGACGACTACGAGGTCGG	0.6	CCA	78
fdoG_A	TTTGATGTCGGTCCAGGAGTTGG	0.5	CCA	79
fdoG_A	AGGAGTTGGTCATCGCTCCACGG	0.55	CCA	79
fdoG_A	GAGCCCGGCTTGCGGTGCATCGG	0.7	CCA	89
fdoG_A	GCCTTCGATGTGAATGATGTCGG	0.45	CCA	92
fdoH_A	CTTCCATGCCTGGACCACGGCGG	0.65	CCA	21
fdoH_A	CTACGCCCGGCGGATCGTAAAGG	0.65	CCA	31
fdoH_A	ATAACCGCGGGATTTGAGATCGG	0.45	CCA	34
fdoH_A	TCCACTCGACGCACGCAGACTGG	0.65	CCA	82
fdoI_A	CCGAGCCCTTCGTCATCGCGCGG	0.7	CCA	15
fdoI_A	GATCAACGCGACGATCAGCAAGG	0.55	CCA	40
fdoI_A	TTGCCCAGAAGATCACCTTCTGG	0.5	CCA	45
fdoI_A	GAACCAGCCCATGTCCGCTCTGG	0.65	CCA	58
fdoI_A	CAAGGCCGGAAAGCGCCAGCAGG	0.7	CCA	83
fdoI_A	CGGAAAGCGCCAGCAGGATCAGG	0.65	CCA	83
fdoI_A	AAGCGCCAGCAGGATCAGGCTGG	0.65	CCA	83
fdoI_A	CGCCAGCAGGATCAGGCTGGAGG	0.7	CCA	83
fdoI_A	CGCGCTTGCCCGGCCCATAGCGG	0.75	CCA	90
fdoI_A	CTGTGACCGGCGGTCCGCGATGG	0.75	CCA	94
fdoI_A	GACCGGCGGTCCGCGATGGATGG	0.75	CCA	94
fdhE_A	TGCCGTCGAGACCGGCAGCGAGG	0.75	CCA	45
fdhE_A	ATCGCTGCGCGATCGATGGGGGG	0.65	CCA	72
fdhE_A	TGCGCGATCGATGGGGGGCATGG	0.7	CCA	72
fdhE_A	GGAAATTGAGATAGGGAGCGAGG	0.5	CCA	85
fdhE_A	AATTGAGATAGGGAGCGAGGTGG	0.5	CCA	85
fdhE_A	GGGAGCGAGGTGGCTGCCTTGGG	0.7	CCA	85
gene:SMa0013_A	CATGGCGCCCGCCTTGAAAGCGG	0.65	CCA	2
gene:SMa0013_A	ATGGCAGGCCGCTCCCAGCATGG	0.7	CCA	23
gene:SMa0013_A	GGCCGCTCCCAGCATGGCCTGGG	0.75	CCA	23
gene:SMa0013_A	CGTGCCAGGGCCTCGGCCATCGG	0.75	CCA	85
gene:SMa0013_A	CAGGGCCTCGGCCATCGGATCGG	0.7	CCA	85
selB_A	CGCGAGCGCTTCGCCAGCATGGG	0.7	CCA	44
gene:SMa0017_A	AAGTCTTTCGACCTCGTTCGCGG	0.5	CCA	45
gene:SMa5000_A	GTAGCTCGCTTGGAAGACCTTGG	0.55	CCA	12
gene:SMa0018_A	CGGCGCGATAATCCACCTTCAGG	0.6	CCA	30
gene:SMa0018_A	CAGCCAAGCCCGGTGCGGACCGG	0.75	CCA	52
gene:SMa0018_A	GTGCGGACCGGAAAGCTTGCGGG	0.65	CCA	52
gene:SMa0020_A	ATATCCCGCCTCTTTGAAGTAGG	0.45	CCA	5
gene:SMa0020_A	GGGTGACGGCTTGGAGAATGTGG	0.6	CCA	15
gene:SMa0020_A	GATCGGGCCATCGAGGATAAAGG	0.55	CCA	74
gene:SMa0020_A	ATCGGGCCATCGAGGATAAAGGG	0.5	CCA	74
gene:SMa0021_A	AAGGAGCAGCGCTTCATCTTCGG	0.5	CCA	58
gene:SMa0021_A	GATGATGTTTGCTCCGAACGAGG	0.5	CCA	68
gene:SMa0021_A	ATCTCTTCTGCGGCATATCTCGG	0.45	CCA	80
gene:SMa5014_A	GATCGTTAGCCGCAATCCATCGG	0.5	CCA	10
gene:SMa5014_A	GCGGCCAGCCCGGTAGAACACGG	0.7	CCA	43
gene:SMa0025_A	AGCCGTCGATGTTCGCATCGCGG	0.6	CCA	49
gene:SMa0025_A	GCGCAGAATGTCGGCGCCGGAGG	0.75	CCA	75
gene:SMa0025_A	CAGAATGTCGGCGCCGGAGGAGG	0.7	CCA	75
gene:SMa0025_A	AGAATGTCGGCGCCGGAGGAGGG	0.65	CCA	75
gene:SMa0025_A	GAATGTCGGCGCCGGAGGAGGGG	0.7	CCA	75
gene:SMa0025_A	ACCGGCAGCCAGAGTTGCGCCGG	0.7	CCA	84
gene:SMa0025_A	CCGGCAGCCAGAGTTGCGCCGGG	0.75	CCA	84
gene:SMa0025_A	AGTTGCGCCGGGCCTTCAGCCGG	0.7	CCA	86
gene:SMa0026_A	GGCGATCAGAAGGCAGAAAGCGG	0.55	CCA	77
selD_A	TCTCGCGGGTCGTCGACGATCGG	0.65	CCA	80
selD_A	GTTGTCGTCTACCTGCCATACGG	0.5	CCA	84
selD_A	GTCGTCTACCTGCCATACGGCGG	0.6	CCA	84
gene:SMa0031_A	GGACCTGCCGGCTTCGGTAACGG	0.65	CCA	13
gene:SMa0031_A	GAGCAGCGTCTGATCTCCGTTGG	0.6	CCA	61
gene:SMa0034_A	CCCTGATTTGGAAATCTGCAAGG	0.45	CCA	4
gene:SMa0034_A	GCCGCCGCCAATCAGCCTATCGG	0.65	CCA	19
gene:SMa0034_A	GCCCTGATACTGTAGCGCGTTGG	0.6	CCA	46
gene:SMa0034_A	CGCCAATTGCGCGGCCGAGGTGG	0.75	CCA	50
gene:SMa0036_A	AGTGACACGCTGCCCTTGTCCGG	0.6	CCA	31
gene:SMa0036_A	GTGACACGCTGCCCTTGTCCGGG	0.65	CCA	31
gene:SMa0036_A	CACGCTGCCCTTGTCCGGGTTGG	0.7	CCA	31
gene:SMa0036_A	CTTGTCCGGGTTGGTGGTGCCGG	0.65	CCA	31
gene:SMa0036_A	GCCGGCGCACCATGAAATCGAGG	0.65	CCA	37
gene:SMa0036_A	TCGAGATCGAGATGGTTGCTCGG	0.5	CCA	66
gene:SMa0039_A	CAGTGCCGGCCGAAATGGACCGG	0.65	CCA	68
gene:SMa0039_A	CGTCAGGCTCTGTCGTCGCGTGG	0.7	CCA	82
gene:SMa0039_A	CCATCGGCCCGGACAGTCCAAGG	0.7	CCA	91
gene:SMa0041_A	TATGCCGCCCCATGCCATCGCGG	0.65	CCA	30
cah_A	GTGAATTTCTTGATGTCGCCCGG	0.45	CCA	13
cah_A	TGAATTTCTTGATGTCGCCCGGG	0.45	CCA	13
cah_A	AATCGGCGATTGCTGCGAGCCGG	0.6	CCA	77
gene:SMa0056_A	GTGCCGTTCTCGTAGCGCATCGG	0.6	CCA	8
gene:SMa0056_A	ACTCGATGGCGGCATGCATCTGG	0.6	CCA	75
gene:SMa0056_A	CTCGATGGCGGCATGCATCTGGG	0.6	CCA	75
gene:SMa0056_A	TGGCGGCATGCATCTGGGTGCGG	0.65	CCA	75
gene:SMa0058_A	GTGGCCCGGCTGGTAGCCGTAGG	0.75	CCA	39
gene:SMa0058_A	TGGCCCGGCTGGTAGCCGTAGGG	0.7	CCA	39
gene:SMa0058_A	GCGAAGTCGCCCCCCAGTCGCGG	0.75	CCA	59
gene:SMa0058_A	ATCCCAGGTCTGCGAAACCCGGG	0.6	CCA	65
gene:SMa0058_A	GGCCTTCATGGCCGTTGCATAGG	0.6	CCA	69
gene:SMa0058_A	ATCGAGGTATCTTACACCATGGG	0.4	CCA	79
gene:SMa0058_A	GTTGAAGATGAAGCGCGTGGTGG	0.55	CCA	86
gene:SMa0058_A	GCGTGGTGGAGACGAGATGCTGG	0.65	CCA	87
gene:SMa0058_A	CGTGGTGGAGACGAGATGCTGGG	0.6	CCA	87
gene:SMa0058_A	CGGTGATGAAGCCGTCGTCGCGG	0.65	CCA	90
gene:SMa0059_A	CTGAACCGCCGCATTCATGTCGG	0.55	CCA	76
gene:SMa0060_A	ACGCGCCGAGGTCACGTAGAGGG	0.65	CCA	17
gene:SMa0060_A	CGCCGAGGTCACGTAGAGGGTGG	0.7	CCA	17
gene:SMa0060_A	GCTCGATCAGGTGCATGAGACGG	0.55	CCA	26
gene:SMa0060_A	GATCAGGTGCATGAGACGGCCGG	0.6	CCA	26
gene:SMa0060_A	TGGCAGGCCGCGTGCGAAGCCGG	0.75	CCA	36
gene:SMa0060_A	TTGGTGATGCCATATTCGTTAGG	0.4	CCA	52
gene:SMa0062_A	CTGTTCGCGAACAAATTGGGCGG	0.5	CCA	65
gene:SMa0063_A	AGGCCTCGCGCACGACGCTGCGG	0.75	CCA	77
gene:SMa0064_A	TCGAATTTCCGGTCGAGATCGGG	0.5	CCA	5
gene:SMa0064_A	GTGCCAGGCTTCCGCCATGGTGG	0.7	CCA	23
gene:SMa0064_A	TGCCCGGGCGATCTGGATGGCGG	0.7	CCA	44
gene:SMa0064_A	GCCCGGGCGATCTGGATGGCGGG	0.75	CCA	44
gene:SMa0064_A	GCCCTTGGCGTCGCGCATATAGG	0.65	CCA	69
gene:SMa0064_A	GTCGCGCATATAGGTGTTGCCGG	0.55	CCA	69
gene:SMa0064_A	GCGAGAAGCCGCCGAGAAGCTGG	0.7	CCA	74
gene:SMa0065_A	CGTCGAAATTCGCGTCACATAGG	0.5	CCA	67
gene:SMa0065_A	CGTCACATAGGTGCCGCGTTGGG	0.6	CCA	67
gene:SMa0067_A	TTCCTTGATCACGTTGTCATAGG	0.4	CCA	71
gene:SMa0067_A	CGCCTGCCAGAATGTGTTCGAGG	0.6	CCA	89
gene:SMa0070_A	CGAACCAGAGGAAGGACATGCGG	0.55	CCA	49
gene:SMa0070_A	GATGTAGTCCGTGAAGAGCCAGG	0.55	CCA	53
gene:SMa0070_A	GAAACCGCCTGATATGACGATGG	0.5	CCA	59
gene:SMa0070_A	GACGAACAGCAGTGCAAGGCCGG	0.6	CCA	96
gene:SMa0070_A	CAGTGCAAGGCCGGCTAGCTCGG	0.65	CCA	96
gene:SMa0072_A	TCTATCGAAGTGTCCGCGGTCGG	0.55	CCA	6
gene:SMa0072_A	ATGCAGGTCGACATCGGCGATGG	0.6	CCA	45
gene:SMa0074_A	TCCAGCGAAAATTCCTCGAAAGG	0.45	CCA	60
gene:SMa0077_A	CAGCGCGCCGGCAATGGCTTCGG	0.7	CCA	33
gene:SMa0077_A	GGATCCTGGCGCGGTTGACAAGG	0.65	CCA	53
gene:SMa0077_A	CGGCCGAAAAGCCGTTCCCGTGG	0.7	CCA	70
gene:SMa0077_A	GAAAAGCCGTTCCCGTGGATCGG	0.55	CCA	71
gene:SMa0077_A	AAAAGCCGTTCCCGTGGATCGGG	0.55	CCA	71
gene:SMa0077_A	GTTCCGCGGCAGGGCATGAAAGG	0.65	CCA	75
gene:SMa0078_A	TCGCGATAGGCAGAATGAAACGG	0.45	CCA	44
gene:SMa0078_A	AGGCAGAATGAAACGGCCCGTGG	0.6	CCA	44
gene:SMa0079_A	CGCGGAGAAACCGACCGACAGGG	0.65	CCA	10
gene:SMa0079_A	AGCTCGCAAAGGTGGCGGACTGG	0.65	CCA	20
gene:SMa0079_A	TCGCAAAGGTGGCGGACTGGAGG	0.65	CCA	20
gene:SMa0081_A	CGGCGTGCGATCAGCGACAGCGG	0.7	CCA	9
gene:SMa0081_A	GCCGCCTCGCGCTGTCCCTTCGG	0.75	CCA	48
gene:SMa0081_A	CTCGCGCTGTCCCTTCGGCACGG	0.7	CCA	48
gene:SMa0083_A	CGATCTCCAGGACCTCGCCGCGG	0.7	CCA	12
gene:SMa0085_A	CCCGGCACCCGCGATCGTTCCGG	0.75	CCA	21
gene:SMa0085_A	ATGCGCGATCCAGTCGACGCCGG	0.65	CCA	43
gene:SMa0085_A	GATCCAGTCGACGCCGGAAAGGG	0.6	CCA	43
gene:SMa0085_A	CCAGTCGACGCCGGAAAGGGTGG	0.7	CCA	43
gene:SMa0085_A	CCCTTCGGGCTATGGCCGAGCGG	0.7	CCA	56
gene:SMa0089_A	TTCGTACAGGGCATGCCGATTGG	0.55	CCA	87
gene:SMa0089_A	GTACAGGGCATGCCGATTGGCGG	0.6	CCA	87
gene:SMa0091_A	CGAGTATTCCATCTGCGTCGAGG	0.55	CCA	21
gene:SMa0091_A	TGGCGGCGATTGAATTGAAGCGG	0.5	CCA	55
gene:SMa0091_A	CTCCCTCGAAGCGTTGACGTCGG	0.6	CCA	69
gene:SMa0091_A	CGAAGCGTTGACGTCGGACGGGG	0.65	CCA	69
gene:SMa0091_A	AGCGTTGACGTCGGACGGGGCGG	0.7	CCA	69
gene:SMa0093_A	TGGCGGTCTTGATGTCGCGACGG	0.6	CCA	50
gene:SMa0095_A	CGTCTCGATCGTGCCGATCTCGG	0.6	CCA	76
gene:SMa0097_A	GTTCCAACCCTCGTCGGCAGAGG	0.65	CCA	14
gene:SMa0097_A	CAACCCTCGTCGGCAGAGGCAGG	0.7	CCA	14
gene:SMa0097_A	ATTGAAGCCGTAGCTCAGATAGG	0.45	CCA	34
gene:SMa0097_A	GGCAGGAAATTGCGCCCCGCAGG	0.7	CCA	81
gene:SMa0097_A	AGCTCTCCAACTGCTTGATCCGG	0.5	CCA	89
gene:SMa0097_A	GCGCGAGAAGCTGGACGTGTCGG	0.65	CCA	96
gene:SMa0101_A	CAGAAGGTCGTTGTCGAAGACGG	0.5	CCA	6
gene:SMa0101_A	TCACCGTGCCCTTGCCCGTCTGG	0.7	CCA	16
gene:SMa0101_A	TTTCAGGCCCATGCGCATCCAGG	0.6	CCA	21
gene:SMa0101_A	CAGCATGTCGTCGCCGGCGCCGG	0.75	CCA	48
gene:SMa0101_A	GCGCCAGCAATCCTCGACGATGG	0.65	CCA	51
gene:SMa0101_A	ATCCTCGACGATGGAAACGCCGG	0.55	CCA	51
gene:SMa0101_A	GGCCTGGATTTCGGCAAAACCGG	0.55	CCA	57
gene:SMa0101_A	CAAGATGTCCGTATCGCTGCCGG	0.55	CCA	93
gene:SMa0104_A	GTAGCTGTAGATGATGTCGTCGG	0.45	CCA	79
gene:SMa0104_A	GCTCGACTGCACGTCCAGCGTGG	0.7	CCA	92
gene:SMa0104_A	CACGCCGAGGCTGAGCATTGCGG	0.65	CCA	98
gene:SMa0105_A	CCTCGCTCATGCCCTTGGAATGG	0.6	CCA	32
gene:SMa0105_A	CTCGCTCATGCCCTTGGAATGGG	0.55	CCA	32
gene:SMa0105_A	GCTCATGCCCTTGGAATGGGCGG	0.6	CCA	32
gene:SMa0105_A	CGGCAACCAGTTCAGCTGCAGGG	0.6	CCA	48
gene:SMa0105_A	GCCCAGCCAGAACTGCGGCATGG	0.7	CCA	53
gene:SMa0105_A	TGAGGTCGATCACCGGCTGACGG	0.6	CCA	73
gene:SMa0105_A	GAGGTCGATCACCGGCTGACGGG	0.65	CCA	73
gene:SMa0105_A	CGATCACCGGCTGACGGGTGCGG	0.7	CCA	73
gene:SMa0105_A	CGGCTGACGGGTGCGGAAACTGG	0.7	CCA	73
gene:SMa0105_A	GCCCGAATTCCTCGTTGAGGCGG	0.6	CCA	84
gene:SMa0105_A	CCCGAATTCCTCGTTGAGGCGGG	0.6	CCA	84
gene:SMa0106_A	GGGTTTCGCGTCCTCATGTGCGG	0.6	CCA	3
gene:SMa0106_A	GGTTTCGCGTCCTCATGTGCGGG	0.6	CCA	3
gene:SMa0106_A	GGTTGAAGCCGAGCACCGAGAGG	0.65	CCA	10
gene:SMa0106_A	GCCGAGCACCGAGAGGAAGATGG	0.65	CCA	10
gene:SMa0106_A	TCTGCGTGAACATGATGCGAAGG	0.5	CCA	37
gene:SMa0106_A	TCTGCGTGAACATGATGCGAAGG	0.5	CCA	37
gene:SMa0106_A	CCGAGCGCGATGAGCAGCGACGG	0.7	CCA	53
gene:SMa0106_A	GCGCGATGAGCAGCGACGGCAGG	0.75	CCA	53
gene:SMa0106_A	GATGAGCAGCGACGGCAGGCCGG	0.7	CCA	53
gene:SMa0106_A	ATGAGCAGCGACGGCAGGCCGGG	0.7	CCA	53
gene:SMa0106_A	TGAGCAGCGACGGCAGGCCGGGG	0.75	CCA	53
gene:SMa0106_A	GCGGCAGTTCGGAGTTCATCAGG	0.6	CCA	87
gene:SMa0108_A	TGGTCGGCTCGTCGGCGATCAGG	0.7	CCA	42
gene:SMa0108_A	TCGGCTCGTCGGCGATCAGGAGG	0.7	CCA	42
gene:SMa0113_A	CCTCGGCGCTATAGCCGAACAGG	0.65	CCA	33
gene:SMa0113_A	GCTATAGCCGAACAGGCGCTCGG	0.6	CCA	33
gene:SMa0113_A	CCCCTTGAATTACTCCCCGATGG	0.55	CCA	85
gene:SMa0113_A	TCTCGCGGTGCGCTAAGCGACGG	0.65	CCA	93
gene:SMa0116_A	TAGGCTTTGCGGATCTCATCCGG	0.5	CCA	95
gene:SMa0116_A	GCGGATCTCATCCGGTTTGCCGG	0.6	CCA	95
gene:SMa0118_A	GCCGATGCCGGTCTCCTTGTCGG	0.65	CCA	53
gene:SMa0118_A	CCGATGCCGGTCTCCTTGTCGGG	0.65	CCA	53
gene:SMa0123_A	CGGCATCGTCGCCCAACCGCCGG	0.75	CCA	19
groES3_A	CGGCGATCACTTCGCCCTCTTGG	0.65	CCA	66
groES3_A	GGCGATCACTTCGCCCTCTTGGG	0.6	CCA	66
groES3_A	GCGATCACTTCGCCCTCTTGGGG	0.6	CCA	66
gene:SMa0130_A	CAGGGTGATCCGACCGATGCCGG	0.65	CCA	14
gene:SMa0130_A	CACGCAGTACTTCCGGCAGACGG	0.6	CCA	18
gene:SMa0130_A	ACCAGTGGGTCTCCTCGAACTGG	0.6	CCA	32
gene:SMa0130_A	CGAGGCGTTTGATCGGCGAAAGG	0.6	CCA	59
gene:SMa0130_A	GAGGCGTTTGATCGGCGAAAGGG	0.55	CCA	59
gene:SMa0130_A	CGGCGAAAGGGCACAGTATTCGG	0.55	CCA	59
gene:SMa0130_A	GATTACCTGCAGTCGCATGATGG	0.5	CCA	66
gene:SMa0130_A	ACCTGCAGTCGCATGATGGGCGG	0.6	CCA	66
gene:SMa0130_A	GCACGCCTCCAATAATCGTAAGG	0.5	CCA	70
gene:SMa0130_A	CACGCCTCCAATAATCGTAAGGG	0.45	CCA	70
gene:SMa0130_A	ACGCCTCCAATAATCGTAAGGGG	0.45	CCA	70
gene:SMa0130_A	TCCAATAATCGTAAGGGGTCAGG	0.45	CCA	70
gene:SMa0130_A	TCAGGGTCAGGACCCCGAGCAGG	0.7	CCA	71
gene:SMa0130_A	AGCCGTGGCCGCAATCGTGCTGG	0.7	CCA	77
gene:SMa0130_A	GTTCGAAGGCGCTACGCCCCAGG	0.7	CCA	92
gene:SMa0130_A	CGAAGGCGCTACGCCCCAGGCGG	0.75	CCA	92
gene:SMa0130_A	GAAGGCGCTACGCCCCAGGCGGG	0.75	CCA	92
gene:SMa0130_A	AAGGCGCTACGCCCCAGGCGGGG	0.75	CCA	92
gene:SMa0134_A	ACAATGCTGATGTCATCCGAAGG	0.45	CCA	86
gene:SMa5002_A	GGCGTTTCTCCTTCCGATGAAGG	0.55	CCA	76
gene:SMa0136_A	CAAACGAGCAGACTCCATCCAGG	0.55	CCA	54
gene:SMa0136_A	CAAACGAGCAGACTCCATCCAGG	0.55	CCA	54
gene:SMa0136_A	GAGCAGACTCCATCCAGGTGCGG	0.6	CCA	54
gene:SMa0136_A	GAGCAGACTCCATCCAGGTGCGG	0.6	CCA	54
gene:SMa0136_A	CAGACTCCATCCAGGTGCGGCGG	0.65	CCA	54
gene:SMa0136_A	CGACGCAGCCTCGAAACCAGCGG	0.65	CCA	90
gene:SMa0137_A	CCGGCAAAACAGAAAAGCGCAGG	0.55	CCA	70
gene:SMa0139_A	ATCGCCTCAGCCAGCACGCGCGG	0.7	CCA	38
gene:SMa0139_A	CACGCGCGGAGTGATTTGCCAGG	0.65	CCA	38
gene:SMa0139_A	CTTGTCTTTGCACCAGCCGCAGG	0.6	CCA	52
gene:SMa0139_A	CTGGCCGCCATTGCCGACGATGG	0.7	CCA	60
gene:SMa0142_A	TGAGCTTGCCACCCGGTATCAGG	0.6	CCA	43
rpoE6_A	TTCGGTGATCGCCTCCGCGACGG	0.65	CCA	38
gene:SMa0144_A	CAGCGGCTCCATAGCGGCCTTGG	0.7	CCA	79
gene:SMa0148_A	CCGTCGCGAAGAACGGAAAATGG	0.55	CCA	31
gene:SMa0148_A	GGCTGTCCGGGGCGGTTTAGCGG	0.7	CCA	40
gene:SMa0148_A	CGGATTGCCCGCCACCTGGTGGG	0.7	CCA	54
gene:SMa0148_A	CAGACAAACTGAATGACCTGCGG	0.45	CCA	96
gene:SMa0150_A	ACTTTGCCCATCGTATTGCGCGG	0.5	CCA	6
gene:SMa0150_A	TGCCCATCGTATTGCGCGGCAGG	0.65	CCA	6
gene:SMa0150_A	CAAGGGGAAGCCGACGGTTCCGG	0.65	CCA	38
gene:SMa0150_A	ATCCGGACCGCGATCGGCGTCGG	0.7	CCA	71
gene:SMa0150_A	TCCGGACCGCGATCGGCGTCGGG	0.75	CCA	71
gene:SMa0151_A	GGCGCATGGCCCGTTCGGACCGG	0.75	CCA	9
gene:SMa0151_A	GTCACGAAGGTGTCGAGGCGAGG	0.65	CCA	21
gene:SMa0151_A	TCACGAAGGTGTCGAGGCGAGGG	0.6	CCA	21
gene:SMa0151_A	CGAAGGTGTCGAGGCGAGGGAGG	0.7	CCA	21
gene:SMa0151_A	TCGGCGCAAGGTTGAGCCTGCGG	0.65	CCA	40
gene:SMa0151_A	CGCTCCAGCCGTTCGATATCAGG	0.6	CCA	44
gene:SMa0151_A	GCTCCAGCCGTTCGATATCAGGG	0.55	CCA	44
gene:SMa0151_A	GGCAGCCACGTCGCAACGTCTGG	0.7	CCA	55
gene:SMa0151_A	GTCCGCGATCGCTGCGGCGACGG	0.75	CCA	67
gene:SMa0151_A	CGCCATGAACAACCGCCCGATGG	0.65	CCA	82
gene:SMa0151_A	AATGCCCAGCGTGCCGCCGGCGG	0.75	CCA	85
gene:SMa0155_A	GCACAGCATGGCAAAGCTGACGG	0.55	CCA	25
gene:SMa0155_A	CGACGACGTCGATGCCCACATGG	0.65	CCA	62
gene:SMa0155_A	GCCGCCCTTGAGCAAGACGTAGG	0.65	CCA	65
gene:SMa0155_A	GTAGGGCGCGCCGAGAAACATGG	0.65	CCA	68
gene:SMa0155_A	CGCGCCGAGAAACATGGCTGCGG	0.65	CCA	70
gene:SMa0157_A	CATGGATGAGATCGAAGCGCCGG	0.55	CCA	44
gene:SMa0157_A	TCGCGGAGAATTCCGGGTGGCGG	0.65	CCA	71
gene:SMa0157_A	GGAGAATTCCGGGTGGCGGCCGG	0.7	CCA	71
pilQ2_A	TCTCACCGGACCGCGCTATCAGG	0.65	CCA	45
pilQ2_A	CCGGACCGCGCTATCAGGTTCGG	0.65	CCA	45
pilQ2_A	CCGCGCTATCAGGTTCGGTTCGG	0.6	CCA	45
gene:SMa0164_A	TGCCGCGATTGCATCGCCTGCGG	0.65	CCA	57
gene:SMa0168_A	ATCTTCAAGAAGGCGTTCGGTGG	0.5	CCA	78
gene:SMa0169_A	TCTGCCACACCATCCACACAAGG	0.55	CCA	52
gene:SMa0169_A	CATCCACACAAGGCGCGCGCCGG	0.7	CCA	52
gene:SMa0169_A	GCGCATTGCCCGGCCGATATTGG	0.65	CCA	55
gene:SMa0171_A	GGCCGTGGATAAACAGCTTCGGG	0.55	CCA	19
gene:SMa0172_A	GAAGGTCTCTTCCTTGGCCTTGG	0.55	CCA	24
gene:SMa0172_A	GTACTTAACCAGCCGAACGCCGG	0.55	CCA	41
gene:SMa0172_A	TTAGCTCCGCCTGCAAGGCCAGG	0.65	CCA	81
gene:SMa0175_A	CGTCCACCGGCGTATTCGATAGG	0.6	CCA	20
gene:SMa0175_A	GATGCGTCCGCTCGGATGATCGG	0.6	CCA	40
gene:SMa0175_A	AGCCAAGAATCAGGGAAATCAGG	0.45	CCA	58
gene:SMa0175_A	CCAACCGAAAAATACGTTTCAGG	0.4	CCA	67
gene:SMa0175_A	GTTGAAACGCGAGACACGATTGG	0.5	CCA	69
gene:SMa0175_A	TTGAAACGCGAGACACGATTGGG	0.45	CCA	69
gene:SMa0179_A	CAGCGATTCCAATCGGGTTTCGG	0.5	CCA	36
gene:SMa0179_A	TTCCAATCGGGTTTCGGCGCCGG	0.6	CCA	36
gene:SMa0179_A	TCCAATCGGGTTTCGGCGCCGGG	0.65	CCA	36
gene:SMa0179_A	AAACGCTATCGTTGACGTCAGGG	0.45	CCA	67
gene:SMa0179_A	CTTGAAGCTCGCGAGGCGCGCGG	0.7	CCA	95
gene:SMa0180_A	AACCGAGCGTAAGCGGTATCCGG	0.55	CCA	29
gene:SMa0180_A	ATCCGGCGCATCAGCATCGAGGG	0.6	CCA	29
gene:SMa0185_A	GTGCGGTGGCATATACCCGCCGG	0.65	CCA	4
gene:SMa0185_A	CAGACAGCGGAAGTTGAACCTGG	0.55	CCA	11
gene:SMa0185_A	GCCGAAGCCGATGATCATGCTGG	0.6	CCA	29
gene:SMa0185_A	ACTCAATAAATCCAGTCGGCCGG	0.45	CCA	61
gene:SMa0185_A	CAGAGCAGTTGCGATGCGGACGG	0.6	CCA	91
gene:SMa0185_A	GTTGCGATGCGGACGGATCGAGG	0.65	CCA	91
gene:SMa0187_A	TGCATCATACATTGGCGCGACGG	0.5	CCA	82
gene:SMa0187_A	GCATCATACATTGGCGCGACGGG	0.55	CCA	82
gene:SMa0187_A	CATCATACATTGGCGCGACGGGG	0.55	CCA	82
gene:SMa0189_A	CCACTATCAGCGCCGCCATCTGG	0.65	CCA	58
gene:SMa0189_A	GATGTCGAGCACACCGGCCGAGG	0.7	CCA	62
gene:SMa0189_A	CGGGCGTCCCGCCAATGATGTGG	0.7	CCA	79
gene:SMa0189_A	GCCAATGATGTGGTAAATGGCGG	0.45	CCA	79
gene:SMa0189_A	GATGTGGTAAATGGCGGCAACGG	0.5	CCA	82
gene:SMa0189_A	GGCGGCAACGGCATTGACTGCGG	0.65	CCA	82
gene:SMa0189_A	ATGCCACCAGAAGTGCGCTGCGG	0.6	CCA	90
gene:SMa0189_A	CACCAGAAGTGCGCTGCGGCCGG	0.7	CCA	90
gene:SMa0190_A	TTCGCAAGTTGTTCCGCCAACGG	0.5	CCA	30
gene:SMa0190_A	TCGCAAGTTGTTCCGCCAACGGG	0.55	CCA	30
gene:SMa0191_A	TACTGCCAAACGGTAGCGGCAGG	0.6	CCA	90
gene:SMa0193_A	CTTCTCACCAGATGTCAGAGCGG	0.5	CCA	76
gene:SMa0193_A	GAGCGGCAAGCATTCCCCTCCGG	0.65	CCA	84
gene:SMa0193_A	AGCGGCAAGCATTCCCCTCCGGG	0.65	CCA	84
gene:SMa0196_A	TGGACCGCCGAATGTGAGATTGG	0.55	CCA	11
gene:SMa0196_A	GCCGAATGTGAGATTGGCGACGG	0.55	CCA	11
gene:SMa0196_A	GTGAGATTGGCGACGGTCTGCGG	0.6	CCA	13
gene:SMa0196_A	AATCTTGCCGATCAGCTTGCCGG	0.5	CCA	16
gene:SMa0196_A	TAGACGGAAACGCCGCCCTCCGG	0.65	CCA	80
gene:SMa0197_A	TGATGACGCTGATGATGATGAGG	0.45	CCA	5
gene:SMa0197_A	GACGCTGATGATGATGAGGCCGG	0.55	CCA	5
gene:SMa0197_A	TGATGAGGCCGGTCATGATGAGG	0.55	CCA	8
gene:SMa0197_A	CGTCTTCTCGAGCAGGATCCAGG	0.6	CCA	44
gene:SMa0197_A	TCTCGAGCAGGATCCAGGCGAGG	0.65	CCA	44
gene:SMa0197_A	GAGCAGGATCCAGGCGAGGACGG	0.65	CCA	44
gene:SMa0197_A	GCGGTTCGTCCAGATCGCGCCGG	0.7	CCA	57
gene:SMa0198_A	GACGATGAAATGCGCAATGACGG	0.45	CCA	47
gene:SMa0198_A	GACGATGAAATGCGCAATGACGG	0.45	CCA	46
gene:SMa0198_A	CATGCCGAGGGTGACGACGATGG	0.65	CCA	63
gene:SMa0198_A	CCGATATAGCTCATGGCGCGCGG	0.6	CCA	91
gene:SMa0199_A	GTCCAGGATCACCAGCCGCGCGG	0.7	CCA	65
gene:SMa0199_A	GGCGATCGAAAGATCTCCCACGG	0.55	CCA	70
gene:SMa0203_A	TGCGCAGAAAGGGAACGACGAGG	0.6	CCA	13
gene:SMa0203_A	AGGCAAGCTCGGCAGGATGCCGG	0.65	CCA	39
gene:SMa0203_A	GCTCGGCAGGATGCCGGCAACGG	0.7	CCA	39
gene:SMa0203_A	AAAGATACTCGACCTGACTGCGG	0.45	CCA	59
gene:SMa0203_A	AGCCCTGCAGGATCATGTTCTGG	0.55	CCA	76
gene:SMa0203_A	AGCCCTGCAGGATCATGTTCTGG	0.55	CCA	75
gene:SMa0203_A	GATCATGTTCTGGATCTGCGCGG	0.5	CCA	76
gene:SMa0203_A	GGCGACGATGCCGGCCTTCACGG	0.7	CCA	83
gene:SMa0204_A	CCGAAATCTCGATCGACAACCGG	0.5	CCA	17
gene:SMa0204_A	TGACGGCAAGCGGAGCAGCGTGG	0.7	CCA	21
gene:SMa0204_A	CCTTCATCGGTACATGCAGACGG	0.5	CCA	71
gene:SMa0209_A	ATCGTCGCTGCTTCACCGTAAGG	0.55	CCA	90
kduI_A	GTCCCCGACGCTGACCGTGCCGG	0.75	CCA	69
kduI_A	GGCTATAGGTGAGGTTGGCTCGG	0.55	CCA	87
kduI_A	TAGGTGAGGTTGGCTCGGCCCGG	0.65	CCA	87
gene:SMa0217_A	CGGGTCGAAACGCACCTGGACGG	0.65	CCA	48
gene:SMa0217_A	GCAGGGTGATATGGCCGTTGAGG	0.6	CCA	59
gene:SMa0217_A	CAGGGTGATATGGCCGTTGAGGG	0.55	CCA	59
gene:SMa0220_A	TCACGCTGTTGATCCAGCATCGG	0.5	CCA	11
gene:SMa0220_A	GCTGTTGATCCAGCATCGGCCGG	0.6	CCA	11
gene:SMa0220_A	ACTGGCCGAAAGACCGAACTCGG	0.55	CCA	16
gene:SMa0220_A	CCTTGCGCGATATGTCGAGCAGG	0.6	CCA	36
gene:SMa0220_A	GGAATCGGGTGCGATGAAATTGG	0.5	CCA	100
gene:SMa0222_A	CCACCAGTTTCGATTTGCCGAGG	0.55	CCA	70
gene:SMa0222_A	CACCAGTTTCGATTTGCCGAGGG	0.5	CCA	70
gene:SMa0224_A	GTCGAGCGTCCCTGCCACGCCGG	0.75	CCA	12
gene:SMa0224_A	ATGCGGTGCGATCGACGGTGCGG	0.65	CCA	98
gene:SMa0224_A	TGCGGTGCGATCGACGGTGCGGG	0.7	CCA	98
gene:SMa0224_A	GCGGTGCGATCGACGGTGCGGGG	0.75	CCA	99
gene:SMa0224_A	GCGGTGCGATCGACGGTGCGGGG	0.75	CCA	98
gene:SMa0224_A	CGGTGCGATCGACGGTGCGGGGG	0.75	CCA	99
gene:SMa0224_A	CGGTGCGATCGACGGTGCGGGGG	0.75	CCA	98
gene:SMa0224_A	GGTGCGGGGGAGTGAAGTATCGG	0.6	CCA	99
gene:SMa0226_A	TGCGAAGGTCAGACCCGTCCTGG	0.65	CCA	52
gene:SMa0226_A	GATCGTGCCTTGCAGCCCGCCGG	0.7	CCA	55
gene:SMa0226_A	ATCGTGCCTTGCAGCCCGCCGGG	0.7	CCA	55
gene:SMa0226_A	GCGGCCGCCGGGTAAGGACACGG	0.75	CCA	82
gene:SMa0226_A	TAAGGACACGGCGTAGACCGAGG	0.6	CCA	82
gdhA_A	CTGCTGCATTTCGAGAGCGGAGG	0.6	CCA	15
gdhA_A	CTGCATTTCGAGAGCGGAGGTGG	0.6	CCA	15
gdhA_A	GCATGATCTCGCCGTCCGAACGG	0.6	CCA	70
gdhA_A	CGGAAGATGATCTGACGCTCTGG	0.55	CCA	88
gene:SMa0229_A	TCGACAAGGCCTGGTAGGCAAGG	0.6	CCA	82
gene:SMa0229_A	ACAAGGCCTGGTAGGCAAGGCGG	0.6	CCA	82
gene:SMa0232_A	TCCAGAGTGACTACATTCTCAGG	0.45	CCA	68
otsA_A	CGATCCTTCCGCTCTTCGAGCGG	0.6	CCA	9
otsA_A	GGCACTTCGGACCGCGACTTCGG	0.65	CCA	35
otsA_A	GTGCACCCAGATCACGTCATCGG	0.55	CCA	72
otsA_A	AGATGCCGCCATGCTCTTCAAGG	0.55	CCA	94
otsA_A	GATGCCGCCATGCTCTTCAAGGG	0.55	CCA	94
gene:SMa0235_A	TGAGAAAGGCTTCCCGGGTCAGG	0.6	CCA	57
gene:SMa0235_A	TTCCCGGGTCAGGATGTCGGAGG	0.65	CCA	57
gene:SMa0235_A	GGAGGCCGCCATCAGGGCTGAGG	0.75	CCA	78
gene:SMa0235_A	GAGGCCGCCATCAGGGCTGAGGG	0.7	CCA	78
gene:SMa0235_A	CGCCATCAGGGCTGAGGGAGTGG	0.7	CCA	78
gene:SMa0235_A	GAACTCGATCGGAATGCCCCCGG	0.6	CCA	87
gene:SMa0237_A	CTGCCGCACTTGCCTGGTCAGGG	0.65	CCA	12
gene:SMa0244_A	CAGGCGCCCGATACCGTGCTCGG	0.7	CCA	9
gene:SMa0247_A	ACCACAACCGACCGAAGACATGG	0.55	CCA	53
gene:SMa0247_A	CCACAACCGACCGAAGACATGGG	0.55	CCA	53
gene:SMa0247_A	CATCGCGCTTGATGCATCCGCGG	0.6	CCA	94
gene:SMa0249_A	GACCCACAGCATCGAGATGCCGG	0.6	CCA	31
gene:SMa0249_A	TGCGGCCGAACAGCGAGACCAGG	0.7	CCA	59
gene:SMa0249_A	GCGGCCGAACAGCGAGACCAGGG	0.7	CCA	59
gene:SMa0250_A	GCGACCACGGCGGCTTCGGTCGG	0.75	CCA	45
gene:SMa0250_A	ACCTGCAGCGATGAGGCCCGCGG	0.7	CCA	68
gene:SMa0250_A	CAGCGATGAGGCCCGCGGACCGG	0.75	CCA	68
gene:SMa0250_A	GCGAAACGATGAAGACGACAAGG	0.5	CCA	100
gene:SMa0250_A	CGAAACGATGAAGACGACAAGGG	0.45	CCA	100
gene:SMa0252_A	AAGACTTCGCCGAAAGCCATCGG	0.5	CCA	44
gene:SMa0252_A	TTCGCCGAAAGCCATCGGAGTGG	0.6	CCA	44
gene:SMa0252_A	GAAAGCCATCGGAGTGGCGTTGG	0.6	CCA	44
gene:SMa0254_A	TCGCAGATCACGACCACGGGCGG	0.65	CCA	84
gene:SMa0255_A	CCGCAGGCCCAACGATTGCTTGG	0.65	CCA	55
gene:SMa0255_A	CTGCAGCAATATCGATTGACTGG	0.45	CCA	58
gene:SMa0255_A	GCGACCCGTCGCCTTCAACGCGG	0.7	CCA	87
gene:SMa0257_A	GCGGGTGATGGTCTTGATGCCGG	0.6	CCA	8
gene:SMa0257_A	CGTTTCGTCCGGCAGGCGGGCGG	0.75	CCA	12
gene:SMa0257_A	GGTAACCGTGCGCCCCCTCCTGG	0.75	CCA	22
gene:SMa0257_A	TCGATCTTCTTCGGCAGGAAGGG	0.5	CCA	54
gene:SMa0257_A	CTTCTTCGGCAGGAAGGGATCGG	0.55	CCA	54
gene:SMa0257_A	AGGAAGGGATCGGCGATCGACGG	0.6	CCA	54
gene:SMa0257_A	GGAAGGGATCGGCGATCGACGGG	0.65	CCA	54
gene:SMa0257_A	ATCGGCGATCGACGGGCGCGCGG	0.75	CCA	54
gene:SMa0257_A	GGGCTCCTGGTAGCCTTCTTCGG	0.6	CCA	61
gene:SMa0257_A	CGGAGAGATTGACGTCCCAAAGG	0.55	CCA	64
gene:SMa0257_A	AGATTGACGTCCCAAAGGTCCGG	0.5	CCA	64
gene:SMa0257_A	CCTTGTCCATTGCGCGCGCCTGG	0.7	CCA	81
gene:SMa0257_A	GGGCTTCGTTGGCTGGCGTCAGG	0.7	CCA	90
gene:SMa0257_A	TCGGGTGGATTTCCGCCTCCTGG	0.65	CCA	92
gene:SMa0257_A	CGGGTGGATTTCCGCCTCCTGGG	0.65	CCA	92
gene:SMa0259_A	GGTCCAGGACGATGCTCATGTGG	0.6	CCA	10
gene:SMa0259_A	GATGCTCATGTGGTTGAGATCGG	0.45	CCA	10
gene:SMa0259_A	GCGATGATGCGCAACGGGCAGGG	0.65	CCA	26
gene:SMa0259_A	CGATGATGCGCAACGGGCAGGGG	0.65	CCA	26
gene:SMa0259_A	CCTTGGAGCGTCGGCAGGGAGGG	0.7	CCA	43
gene:SMa0259_A	TGGAGCGTCGGCAGGGAGGGCGG	0.75	CCA	43
gabD3_A	ATCGCGGCTGTAGATGTACGCGG	0.55	CCA	14
gabD3_A	GGCTGTAGATGTACGCGGCGAGG	0.65	CCA	14
gabD3_A	ATGGGTCCACATTGCGTCTCGGG	0.55	CCA	33
gabD3_A	TTGCGTCTCGGGATCGTAGCCGG	0.6	CCA	33
gene:SMa0263_A	GCAAGTCGGCATCCACGGCAAGG	0.65	CCA	90
gene:SMa0265_A	ACGGATCGATCAGAATGAGAAGG	0.45	CCA	22
gene:SMa0270_A	CCGATACCCAGCACTTCGCCGGG	0.65	CCA	45
gene:SMa0270_A	CGATACCCAGCACTTCGCCGGGG	0.65	CCA	45
gene:SMa0270_A	TTCGCCGGGGCTGACGCTAAAGG	0.65	CCA	45
gene:SMa0271_A	GATGATGATCGCTCCCTGAACGG	0.5	CCA	6
gene:SMa0271_A	GCCCTGGATCACGTAGGCGCCGG	0.7	CCA	31
gene:SMa0271_A	CACCGACAGGTCGAGCCCGCCGG	0.75	CCA	79
gene:SMa0273_A	GATGCGTTCGTCGTCGATCACGG	0.55	CCA	47
gene:SMa0273_A	GTCAGTTCCTCCGACGTAAACGG	0.5	CCA	69
gene:SMa0275_A	CGACGGCCTCCATGCCCTTCTGG	0.7	CCA	89
gene:SMa0279_A	CCCACCACAGGGCCGTAAAACGG	0.6	CCA	76
gene:SMa0279_A	CCACCACAGGGCCGTAAAACGGG	0.6	CCA	76
gene:SMa0280_A	CGAAAAGGCGATGAACCATTCGG	0.45	CCA	50
gene:SMa0280_A	TGAACAAAACGATAACCGGGCGG	0.45	CCA	63
gene:SMa0280_A	CTGGCATTACCATCCGGTACAGG	0.55	CCA	95
gene:SMa0280_A	CATTACCATCCGGTACAGGACGG	0.5	CCA	95
gene:SMa0280_A	CCGGTACAGGACGGCCTTCCTGG	0.7	CCA	95
gene:SMa0285_A	GTTTGAGCTCCCAGTCCTTCAGG	0.55	CCA	59
gene:SMa0288_A	CAAGTGCGCCTGGGAAGGATAGG	0.6	CCA	6
gene:SMa0288_A	AATCGCCGACGCAGCTATAGCGG	0.55	CCA	67
gene:SMa0291_A	GCCTGGACAATCTCGGTTGACGG	0.55	CCA	61
gene:SMa0293_A	GGTGACGTCCCAACCGCTCGGGG	0.7	CCA	50
gene:SMa0298_A	GAGCAGGCGGTAGGCGACAGTGG	0.7	CCA	93
gene:SMa0299_A	CTCACGGGTGGCGATGTCCATGG	0.65	CCA	40
gene:SMa0299_A	GGTGGCGATGTCCATGGCGGCGG	0.7	CCA	40
gene:SMa0299_A	CACCATGCCCAGCATCGTGCCGG	0.65	CCA	67
gene:SMa0299_A	CATTTCGGCAAAGCCGTAAGGGG	0.5	CCA	83
gene:SMa0300_A	GGAAATCGGGCAGCGACAGCAGG	0.65	CCA	56
gene:SMa0301_A	GCAGGAGAGTGGCAAGCGCCCGG	0.7	CCA	69
gene:SMa0301_A	CAGGAGAGTGGCAAGCGCCCGGG	0.7	CCA	69
gene:SMa0301_A	GGGCGATCGCTGACTGGTCATGG	0.65	CCA	73
gene:SMa0301_A	GGCGATCGCTGACTGGTCATGGG	0.6	CCA	73
gene:SMa0301_A	GATCGCTGACTGGTCATGGGCGG	0.6	CCA	73
gene:SMa0301_A	CTGGTCATGGGCGGCAAGCTCGG	0.65	CCA	73
gene:SMa0301_A	ACGCCGCCTGGATCGGTACGCGG	0.7	CCA	79
gene:SMa0301_A	GGTCTGCAAGCCGGCGCAGCCGG	0.75	CCA	87
gene:SMa0301_A	GTCTGCAAGCCGGCGCAGCCGGG	0.75	CCA	87
gene:SMa0302_A	AGCGCGGAAAGCCGGGAAGTAGG	0.65	CCA	55
gene:SMa0302_A	AAAGCCGGGAAGTAGGCTCCAGG	0.6	CCA	55
gene:SMa0302_A	CCGGGAAGTAGGCTCCAGGCTGG	0.7	CCA	55
gene:SMa0302_A	GGAAGTAGGCTCCAGGCTGGTGG	0.65	CCA	55
gene:SMa0302_A	ATAGGAATAGACGACATCCTTGG	0.4	CCA	78
gene:SMa0302_A	GACATCCTTGGCGTCGAAATCGG	0.5	CCA	79
gene:SMa0302_A	GGCATTGGATTCCCAGGATTCGG	0.5	CCA	85
gene:SMa0302_A	GGATTCGGCAAGTGCCGGCACGG	0.65	CCA	86
gene:SMa0302_A	GATTCGGCAAGTGCCGGCACGGG	0.65	CCA	86
gene:SMa0303_A	TTCCCGGCGCAACAGAGTGTAGG	0.6	CCA	46
gene:SMa0303_A	GGCGCAACAGAGTGTAGGTGAGG	0.6	CCA	46
gene:SMa0303_A	AGGCGGACGTGTTGGTCTTGCGG	0.6	CCA	70
gene:SMa0303_A	GCCCTCAGCGTCGTCAGGGGAGG	0.75	CCA	98
gene:SMa0306_A	CTTATACGCTCCACGACGAGAGG	0.55	CCA	15
gene:SMa0306_A	CAAGGCTGAGCGCATAGACGAGG	0.6	CCA	55
gene:SMa0308_A	GCCATTGCTCATCAACCCGCCGG	0.6	CCA	54
gene:SMa0308_A	CATCAACCCGCCGGAATGATCGG	0.55	CCA	54
gene:SMa0310_A	CACCACTTCTCTCTCTTCTTTGG	0.45	CCA	57
gene:SMa0312_A	GCGGATCTTCCATTCGCCACCGG	0.6	CCA	18
gene:SMa0312_A	CCTTCATGATCCAGTCGGCATGG	0.55	CCA	84
gene:SMa0312_A	GGAGCATCGGCGCCTTCCCGAGG	0.75	CCA	90
gene:SMa0312_A	GAGCATCGGCGCCTTCCCGAGGG	0.7	CCA	90
gene:SMa0314_A	GCCTCGTCGTAGCGGCCATTCGG	0.65	CCA	67
gene:SMa0314_A	CCTCGTCGTAGCGGCCATTCGGG	0.65	CCA	67
gene:SMa0319_A	GCTCGGCTAGATGTTCTTCGAGG	0.55	CCA	28
gene:SMa0319_A	CGGCTAGATGTTCTTCGAGGTGG	0.55	CCA	28
gene:SMa0319_A	ATGTTCTTCGAGGTGGGCAACGG	0.5	CCA	28
gene:SMa0319_A	ATCCGGTGAGCGCGTTCTGCCGG	0.65	CCA	33
gene:SMa0322_A	GTTGTAAGGATCCAAGAGCCTGG	0.5	CCA	30
gene:SMa0322_A	AACGCGATAAGCTTGAGATGCGG	0.45	CCA	98
gene:SMa0322_A	ACGCGATAAGCTTGAGATGCGGG	0.5	CCA	98
gene:SMa0325_A	TTCGAGCACCATCCACACGTCGG	0.55	CCA	52
gene:SMa0325_A	TCGAGCACCATCCACACGTCGGG	0.6	CCA	52
gene:SMa0325_A	CCACACGTCGGGAACGTCATTGG	0.6	CCA	52
gene:SMa0325_A	CGTCGGGAACGTCATTGGACTGG	0.6	CCA	58
gene:SMa0325_A	CGGGAACGTCATTGGACTGGTGG	0.6	CCA	58
gene:SMa0326_A	CCCGAAGCCTGTAGAGCATCCGG	0.6	CCA	96
gene:SMa0329_A	GCGGTCGGCCGGCATCTTAGAGG	0.7	CCA	81
gene:SMa0329_A	TCCCTCCTCAAGAAGCCGGTTGG	0.6	CCA	91
gene:SMa0329_A	AAGAAGCCGGTTGGCAATGGCGG	0.55	CCA	91
wrbA2_A	ACCACCAACCTTGCCATTGAGGG	0.5	CCA	49
gene:SMa0343_A	CAGCCAAGGATTGGGAGCGGCGG	0.65	CCA	13
gene:SMa0343_A	GGAGCGGCGGCGTTCGACGTTGG	0.75	CCA	13
gene:SMa0343_A	CGAAGAGCGCTCCGGCCACAAGG	0.7	CCA	56
gene:SMa0343_A	CGAAGAGCGCTCCGGCCACAAGG	0.7	CCA	55
gene:SMa0343_A	CGCTCCGGCCACAAGGCTGACGG	0.7	CCA	55
gene:SMa0343_A	TCCGGCCACAAGGCTGACGGCGG	0.7	CCA	56
gene:SMa0343_A	TCCGGCCACAAGGCTGACGGCGG	0.7	CCA	55
gene:SMa0346_A	GCGGTCGCCGCCAGCATCAGCGG	0.75	CCA	42
gene:SMa0346_A	GATGAGGGTCTTGGTCACGGTGG	0.6	CCA	94
gene:SMa0347_A	TGCGCGATCACGAATAGCGCAGG	0.6	CCA	65
gene:SMa0349_A	GCCTTCACCACCTTTGCCCCAGG	0.65	CCA	42
gene:SMa0352_A	AGATCAGAAAACACCGTGGCTGG	0.5	CCA	43
gene:SMa0352_A	GAAACTGTCGAGGAAGATGAAGG	0.45	CCA	87
gene:SMa0352_A	AAACTGTCGAGGAAGATGAAGGG	0.4	CCA	87
gene:SMa0352_A	AACTGTCGAGGAAGATGAAGGGG	0.45	CCA	87
gene:SMa0359_A	CATGATCAAAACAGTCGAACAGG	0.4	CCA	23
gene:SMa0359_A	ATCAAAACAGTCGAACAGGATGG	0.4	CCA	23
gene:SMa0364_A	CCAATCGTAAAGGTGCCGTTCGG	0.5	CCA	85
gene:SMa0372_A	CCGACGGCTGCGACGAGATGCGG	0.7	CCA	52
gene:SMa0372_A	ACCGCCTTGCCGAACCACGTCGG	0.65	CCA	67
gene:SMa0372_A	GCACGCCAAGTTCCGCCTCGAGG	0.7	CCA	87
gene:SMa0372_A	GCCAAGTTCCGCCTCGAGGGCGG	0.7	CCA	87
gene:SMa0372_A	GGCGGCGATCGCCCGTGTGACGG	0.75	CCA	89
gene:SMa0374_A	GAAGTAGGTCATCACCGTTCCGG	0.5	CCA	82
gene:SMa0376_A	GCATACTTCAGTCCAGAGACCGG	0.5	CCA	50
gene:SMa0376_A	GGGGAAGGTGTTGCCAGAGAAGG	0.6	CCA	73
gene:SMa0376_A	TCGACCGTGGTGATCGTGGTCGG	0.6	CCA	78
gene:SMa0376_A	CGACCGTGGTGATCGTGGTCGGG	0.65	CCA	78
gene:SMa0380_A	TCCATTTCCGGAGCCATCTCTGG	0.55	CCA	48
gene:SMa0380_A	TTTCCGGAGCCATCTCTGGACGG	0.55	CCA	48
gene:SMa0380_A	AGGCCAGCCGCACCGTCATCTGG	0.7	CCA	57
gene:SMa0380_A	CACCGTCATCTGGTTCTCGTCGG	0.55	CCA	57
gene:SMa0380_A	CGATCACGCCTGTCACGCCAAGG	0.65	CCA	62
gene:SMa0380_A	TCACGCCTGTCACGCCAAGGCGG	0.65	CCA	62
gene:SMa0380_A	TGAGCAGCGCACGGTCATAAAGG	0.55	CCA	73
gene:SMa0380_A	CACGGTCATAAAGGTGCAGAAGG	0.5	CCA	74
gene:SMa0380_A	CCGACGACACGGACCCATTGCGG	0.65	CCA	79
gene:SMa0380_A	GACACGGACCCATTGCGGCGCGG	0.7	CCA	79
gene:SMa0380_A	CAGCGCCATGACCTCGCTGTCGG	0.65	CCA	90
gene:SMa0380_A	GGGATCGGCGGCTTTCGCCGGGG	0.75	CCA	97
gene:SMa5019_A	GCGACTGCGAAGAAGGGGGCCGG	0.7	CCA	59
gene:SMa5019_A	CGACTGCGAAGAAGGGGGCCGGG	0.7	CCA	59
gene:SMa5019_A	AAGTCGAAGATCTTGGTGAGCGG	0.45	CCA	73
gene:SMa0383_A	CTTGTCGGGACCGACATGGTAGG	0.6	CCA	5
gene:SMa0383_A	ACCAGGTCGGCATCGCCGGCCGG	0.75	CCA	25
gene:SMa0383_A	GCAGCAGGCCGTCGGAACTCAGG	0.7	CCA	46
gene:SMa0383_A	GTTCTCCTGGAGAGCATCGTTGG	0.55	CCA	62
gene:SMa0383_A	GGCTATGACCACGATATAGCTGG	0.5	CCA	65
gene:SMa0383_A	GAGAAGCAGGCCGCCCGCAGCGG	0.75	CCA	70
gene:SMa0383_A	AGAAGCAGGCCGCCCGCAGCGGG	0.75	CCA	70
gene:SMa0383_A	CGCCTGCGGGAATGGCAAGCAGG	0.7	CCA	88
gene:SMa0383_A	CGCCTGAACCATGGCCACCGCGG	0.7	CCA	91
gene:SMa0383_A	CTGAACCATGGCCACCGCGGCGG	0.7	CCA	91
gene:SMa0383_A	TGAACCATGGCCACCGCGGCGGG	0.7	CCA	91
gene:SMa0384_A	CCGGATCAGGTGGACGATGCAGG	0.65	CCA	38
gene:SMa0384_A	TCAGGTGGACGATGCAGGTCTGG	0.6	CCA	38
gene:SMa0384_A	CTTGCTGCCGTCAGCGAGCACGG	0.65	CCA	53
gene:SMa0384_A	TGATATCTGGCGATCAGCTTTGG	0.45	CCA	78
gene:SMa0384_A	GATATCTGGCGATCAGCTTTGGG	0.45	CCA	78
gene:SMa0384_A	GGCGATCAGCTTTGGGTCGAAGG	0.6	CCA	79
gene:SMa0384_A	GGCGATCAGCTTTGGGTCGAAGG	0.6	CCA	78
gene:SMa0384_A	ACCGTCCTTGCCGAAAACCTCGG	0.55	CCA	96
gene:SMa0384_A	TCCTTGCCGAAAACCTCGGATGG	0.55	CCA	96
hisC3_A	GCCGGCTGCATATTCCGCATAGG	0.6	CCA	47
gene:SMa0391_A	AGCGCCCGGATTGACGGATCCGG	0.65	CCA	98
gene:SMa0391_A	CCCGGATTGACGGATCCGGTCGG	0.65	CCA	98
gene:SMa0392_A	CGTGATGCCGGGGATGACGCCGG	0.7	CCA	15
gene:SMa0392_A	GTGATGCCGGGGATGACGCCGGG	0.7	CCA	15
gene:SMa0392_A	GCAGACCCTTCGGTATCCAAAGG	0.55	CCA	25
gene:SMa0392_A	GAGGACGTAGACATAACCGTAGG	0.5	CCA	59
gene:SMa0392_A	TCGTCGTATCCCAGTTGATGTGG	0.5	CCA	72
gene:SMa0392_A	GCAACGGCGGCCCAGACCTTCGG	0.7	CCA	76
gene:SMa0392_A	TGTCCTCGGTCAGGTCGTGACGG	0.6	CCA	79
gene:SMa0394_A	TCACGATCACCGAACCGACAAGG	0.55	CCA	70
gene:SMa0394_A	CGAACCGACAAGGCTGCGGCCGG	0.7	CCA	70
gene:SMa0396_A	GGAAGATATCCAGACCGACCAGG	0.55	CCA	5
gene:SMa0396_A	AGATATCCAGACCGACCAGGCGG	0.55	CCA	5
gene:SMa0396_A	GGACCGGCAGCGTCACGCTTCGG	0.7	CCA	19
gene:SMa0396_A	TACCAGCATCATGCCGATGCCGG	0.55	CCA	57
hisD2_A	TGCCAGTGCCTTGTCGCCCTCGG	0.65	CCA	87
gene:SMa0400_A	GGCGAGCAATTCGATGGCCTCGG	0.6	CCA	15
gene:SMa0400_A	GCGAGCAATTCGATGGCCTCGGG	0.6	CCA	15
gene:SMa0402_A	GTATTGACGGTTGCGACGACCGG	0.55	CCA	12
gene:SMa0402_A	TGCGACGACCGGCCCTGTCCAGG	0.75	CCA	12
gene:SMa0403_A	TTACCGACATCAGCAATGGCTGG	0.5	CCA	73
gene:SMa0403_A	AGAAGCCATTGAGCGAATTGAGG	0.45	CCA	83
gene:SMa0404_A	ACCACCTCTGCAAGCCAGCGCGG	0.65	CCA	51
gene:SMa0404_A	TACGAACAGGGTGTCGACGCCGG	0.6	CCA	62
gene:SMa0405_A	CAACGCCCAACCCTTCAGATCGG	0.55	CCA	51
gene:SMa0407_A	CGAAAATCGGCTCGAGCTCTTGG	0.55	CCA	38
gene:SMa0407_A	GAAAATCGGCTCGAGCTCTTGGG	0.5	CCA	38
gene:SMa0407_A	CTCGAGCTCTTGGGCGATGGTGG	0.65	CCA	38
gene:SMa0407_A	CTGTTCCTTGCCGCCGAGTATGG	0.6	CCA	44
gene:SMa0414_A	GAGAGATCGAAACTTGCCGTTGG	0.5	CCA	20
gene:SMa0414_A	ACCTTCGAGCGACAGCTTGCAGG	0.6	CCA	29
gene:SMa0414_A	TTCGAGCGACAGCTTGCAGGCGG	0.6	CCA	29
gene:SMa0414_A	GGCGAAGTAGACAAGGTTGCCGG	0.55	CCA	39
gene:SMa0414_A	CTCATGCAGCCAGTCGTCGCTGG	0.65	CCA	53
gene:SMa0417_A	GGTCGTTGCGGAGATAATCGAGG	0.55	CCA	30
gene:SMa0417_A	CTGGTCTTGGCGGACGGCCCAGG	0.75	CCA	82
gene:SMa0417_A	CTTGGCGGACGGCCCAGGCTCGG	0.75	CCA	82
gene:SMa0417_A	TTGGCGGACGGCCCAGGCTCGGG	0.75	CCA	82
gene:SMa0417_A	GTCCTCGCGCAGGCCTTTGAAGG	0.65	CCA	92
gene:SMa5020_A	TTGTTCGGCGGCGTTCGGGCAGG	0.7	CCA	16
gene:SMa5020_A	ATCGGCCTCCGCTTCCATCTCGG	0.6	CCA	79
gene:SMa5020_A	CTTCCATCTCGGCCAGCCAGCGG	0.65	CCA	80
gene:SMa0421_A	CGCCCATGATCCTGTCCGCATGG	0.65	CCA	17
gene:SMa5021_A	CGAACCCTTAGGAACGGAAATGG	0.5	CCA	58
gene:SMa0424_A	ACCAGGTTCTTGCCCTTGAGCGG	0.55	CCA	17
gene:SMa0424_A	GTTCTTGCCCTTGAGCGGCACGG	0.6	CCA	17
gene:SMa0424_A	GGCTCGATGCGCTCGGCCATCGG	0.7	CCA	91
gene:SMa0424_A	GCTCGATGCGCTCGGCCATCGGG	0.7	CCA	91
gene:SMa0429_A	GCCGGACGACGTCATGCCAGTGG	0.7	CCA	32
gene:SMa0431_A	CCGGATGAGTTCTCCGCGCTCGG	0.65	CCA	77
gene:SMa0431_A	AGATCCTTCCGGCATTTGTTCGG	0.45	CCA	94
gene:SMa0433_A	CCGCCCAGGACGCCTGGTTGCGG	0.75	CCA	85
gene:SMa5022_A	CTTCGCCAGAAGCGCCGGGACGG	0.7	CCA	30
gene:SMa5022_A	CCAGAAGCGCCGGGACGGTGCGG	0.75	CCA	31
gene:SMa5022_A	CCAGAAGCGCCGGGACGGTGCGG	0.75	CCA	30
gene:SMa5022_A	AAGCGCCGGGACGGTGCGGACGG	0.75	CCA	31
gene:SMa5022_A	AAGCGCCGGGACGGTGCGGACGG	0.75	CCA	30
gene:SMa5022_A	GCCGATGCCGTAGAAGTTCGCGG	0.6	CCA	58
gene:SMa5022_A	GATGCCGTAGAAGTTCGCGGTGG	0.6	CCA	58
gene:SMa5022_A	ATGCCGTAGAAGTTCGCGGTGGG	0.55	CCA	58
gene:SMa5022_A	GGCCGGCCCTCAGCTCAGCAAGG	0.75	CCA	80
gene:SMa0444_A	AGCTCGCGATCAGGTAGTGGCGG	0.6	CCA	90
gene:SMa0444_A	GCTCGCGATCAGGTAGTGGCGGG	0.65	CCA	90
gene:SMa0444_A	AGGTAGTGGCGGGCGTCCTCTGG	0.7	CCA	90
gene:SMa0445_A	TGGGCTACCGGCGATTTCGAGGG	0.6	CCA	16
gene:SMa0445_A	AGCGCCCGGTATTCGGAAGCCGG	0.65	CCA	43
gene:SMa0447_A	GTGGGCAACCGCCAGCAGCGTGG	0.75	CCA	11
gene:SMa0447_A	GCCCGAGGAAAAGGCCGATGAGG	0.65	CCA	13
gene:SMa0447_A	GAAAAGGCCGATGAGGCCGAAGG	0.6	CCA	13
gene:SMa0447_A	CGAACGACAGAACAAATGTCAGG	0.45	CCA	35
gene:SMa0447_A	GATCACCTTCTTCAGCTCGATGG	0.5	CCA	63
gene:SMa0447_A	CTTCTTCAGCTCGATGGTGAAGG	0.5	CCA	63
gene:SMa0447_A	GGTAGCCCCCTCACCCAATCCGG	0.65	CCA	70
gene:SMa0447_A	ATAGGAAGGGCCAAAGCACTAGG	0.5	CCA	93
gene:SMa0448_A	ACCCGCTACAGCACCGGCGGCGG	0.75	CCA	80
gene:SMa0450_A	CGAGGCGGCTGGCCAACTGCTGG	0.75	CCA	60
gene:SMa0450_A	TGGCCAACTGCTGGAGCAGCTGG	0.65	CCA	63
gene:SMa0461_A	CCGGATCAGGTGGACGATGCAGG	0.65	CCA	38
gene:SMa0461_A	TCAGGTGGACGATGCAGGTCTGG	0.6	CCA	38
gene:SMa0461_A	CTTGCTGCCGTCAGCGAGCACGG	0.65	CCA	53
gene:SMa0461_A	TGATATCTGGCGATCAGCTTTGG	0.45	CCA	78
gene:SMa0461_A	GATATCTGGCGATCAGCTTTGGG	0.45	CCA	78
gene:SMa0461_A	GGCGATCAGCTTTGGGTCGAAGG	0.6	CCA	79
gene:SMa0461_A	GGCGATCAGCTTTGGGTCGAAGG	0.6	CCA	78
gene:SMa0461_A	ACCGTCCTTGCCGAAAACCTCGG	0.55	CCA	96
gene:SMa0461_A	TCCTTGCCGAAAACCTCGGATGG	0.55	CCA	96
gene:SMa0462_A	GACCGAGAGCTAGAGCGCGCCGG	0.7	CCA	21
gene:SMa0462_A	TGAAGCTTGATTGCGGTCGCTGG	0.55	CCA	58
gene:SMa0462_A	GAGACGCAGGATTGGGATCACGG	0.55	CCA	72
gene:SMa0462_A	CCAGCGAAACGGTGGGTCTCAGG	0.65	CCA	89
gene:SMa0462_A	GGTGGGTCTCAGGTTCATTTCGG	0.5	CCA	89
cyaI2_A	TCCCTGTTCGAGAATCACCACGG	0.5	CCA	12
cyaI2_A	TTCGAGAATCACCACGGCGAGGG	0.55	CCA	12
cyaI2_A	CGCCTCTTCCAGCACGCGCCCGG	0.75	CCA	34
cyaI2_A	GCGAGCAGTGCGATCCGCCGTGG	0.75	CCA	36
cyaI2_A	CATGTCGTGGCGGAAGCGATAGG	0.6	CCA	46
cyaI2_A	TAATCCCGTCGCCGTATGGCAGG	0.6	CCA	74
cyaI2_A	CGTCGCCGTATGGCAGGCACCGG	0.7	CCA	74
cyaI2_A	GCGTCATCCTCGTGAAGCGTTGG	0.6	CCA	92
cyaI2_A	AAGCGTTGGCACGCCAAATACGG	0.5	CCA	92
gene:SMa0466_A	CACGACAGCGACTTCCTCGTTGG	0.6	CCA	9
gene:SMa0466_A	AGCGCGTCGGCACGCGCTTTCGG	0.7	CCA	11
gene:SMa0466_A	GCGCGTCGGCACGCGCTTTCGGG	0.75	CCA	11
gene:SMa0466_A	ATTCGCACTTGAGAAGAAGAGGG	0.4	CCA	17
gene:SMa0469_A	GACGACCAGCACGAGAACGGCGG	0.65	CCA	50
gene:SMa0469_A	CCGTCCCGGCAATGTGGTCTTGG	0.65	CCA	83
gene:SMa0469_A	CGTCCCGGCAATGTGGTCTTGGG	0.6	CCA	83
gene:SMa0470_A	CTCCCTGAATCTCGTCCTGACGG	0.55	CCA	48
gene:SMa0475_A	GAACCCGTTTCGGGCGACCGCGG	0.7	CCA	33
gene:SMa0475_A	AACCCGTTTCGGGCGACCGCGGG	0.7	CCA	33
gene:SMa0475_A	GCAGTGATCGTGCCAGGGAATGG	0.6	CCA	40
gene:SMa0475_A	CCGCTTCCCAGGTGTCCGCCCGG	0.75	CCA	62
gene:SMa0476_A	GGTGCAGCGGGCCAGGCCATAGG	0.75	CCA	31
gene:SMa0476_A	TGAGCTTTCGATACACCCAGCGG	0.5	CCA	50
gene:SMa0478_A	AGCTCCTTCGCGACCTCGTCCGG	0.65	CCA	44
gene:SMa0478_A	TCGCGACCTCGTCCGGAAGCCGG	0.7	CCA	44
gene:SMa0478_A	CTCAAAGTCGATCGCCTTCGGGG	0.55	CCA	89
gene:SMa0478_A	AAAGTCGATCGCCTTCGGGGTGG	0.6	CCA	89
gene:SMa5024_A	TGCCTTCCAACAGACGGAACCGG	0.55	CCA	12
gene:SMa0483_A	AAGCGGCCGCCCTTGCCAGTCGG	0.7	CCA	10
gene:SMa0483_A	GGCCAGATACGCCGAGCCAGCGG	0.7	CCA	43
thrC2_A	AGGAGCCGCCAGAAGTTGTAAGG	0.55	CCA	34
thrC2_A	GGAGCCGCCAGAAGTTGTAAGGG	0.55	CCA	34
thrC2_A	GAGCCGCCAGAAGTTGTAAGGGG	0.55	CCA	34
thrC2_A	GACGGTACGGAAAAGACGACGGG	0.55	CCA	48
thrC2_A	ATCGATGCGCTGTTTGCCTGCGG	0.55	CCA	67
gene:SMa0492_A	GACGATCGTCCGCCCGATGCCGG	0.7	CCA	21
gene:SMa0492_A	AGGGCAATGCGGATGGCAAGCGG	0.6	CCA	36
gene:SMa0493_A	CTGAATATGTCTGTTCGCAAGGG	0.4	CCA	4
gene:SMa0493_A	CAACGGACGGGTCGAAAACTCGG	0.55	CCA	65
gene:SMa0493_A	AACGGACGGGTCGAAAACTCGGG	0.55	CCA	65
gene:SMa0495_A	CTTCGGCCCAGGCGTCATCGTGG	0.7	CCA	3
gene:SMa0495_A	TGCCGACCGGGCCCACGATGCGG	0.75	CCA	58
gene:SMa0496_A	CAAACCAGTCATCGCGAAAAAGG	0.45	CCA	38
gene:SMa0498_A	AGAGTTGATCAGCAAGTTTGTGG	0.4	CCA	56
gene:SMa0498_A	TTGATCAGCAAGTTTGTGGCTGG	0.45	CCA	56
gene:SMa0499_A	CAGCGACATGCCACCAGGCATGG	0.65	CCA	16
gene:SMa0499_A	CCCAGGTCTTGCCGATGTCGTGG	0.65	CCA	52
gene:SMa0499_A	GATGTCGTGGCAAAGTCCGCCGG	0.6	CCA	52
gene:SMa0499_A	AATGATGTCACGATCGACCCTGG	0.5	CCA	57
gene:SMa0501_A	GAGGCCGGCAACGTTGAGCACGG	0.65	CCA	10
gene:SMa0501_A	CGGCAACGTTGAGCACGGCGCGG	0.7	CCA	10
gene:SMa0503_A	CGCACTCTCCCACTGCGCCTTGG	0.7	CCA	48
gene:SMa0503_A	CCTGAGCGCGCTTTCCCAAATGG	0.6	CCA	53
gene:SMa0506_A	ACGGGCGATAATGTCGTCGAGGG	0.55	CCA	88
gene:SMa0506_A	TGATGGCAAGAAGCCCGACGAGG	0.6	CCA	96
gene:SMa0506_A	GATGGCAAGAAGCCCGACGAGGG	0.6	CCA	96
gene:SMa0506_A	ATGGCAAGAAGCCCGACGAGGGG	0.6	CCA	96
gene:SMa0510_A	GGCCGCCGAAATGGGCCGACAGG	0.75	CCA	5
gene:SMa0510_A	GAGCGGGCGGCAAGCTCGACCGG	0.75	CCA	40
gene:SMa0510_A	GGCAATGAAGCTCCAGTCCCTGG	0.6	CCA	42
idnO1_A	GTTCAGGATGATCTCGGCGCCGG	0.6	CCA	87
idnK_A	GGTGATGAGGACCTTCGTGCCGG	0.6	CCA	37
idnK_A	GGTGATGAGGACCTTCGTGCCGG	0.6	CCA	36
gene:SMa0522_A	CGCATTGGTGATGCCGGCTGCGG	0.65	CCA	66
gene:SMa0523_A	CAGGCCTTGAAGTCCGCCAGCGG	0.65	CCA	23
gene:SMa0523_A	AGGCCTTGAAGTCCGCCAGCGGG	0.65	CCA	23
gene:SMa0523_A	CCTCGTCCTCATTGTCGCGTCGG	0.6	CCA	83
gene:SMa0525_A	CTGCTGGATCACCGCGCGTCCGG	0.7	CCA	19
gene:SMa0525_A	AGCGCTGGCAGCGGGCCGATCGG	0.75	CCA	25
gene:SMa0525_A	GATCGCGGCCGACAGAAAGCCGG	0.65	CCA	29
gene:SMa0525_A	CTTGCCCGTGATCGTGGCGTAGG	0.65	CCA	49
gene:SMa0525_A	TGCCCCGGCAAATGTGAGCGAGG	0.65	CCA	61
gene:SMa0525_A	GGCAAATGTGAGCGAGGCCCCGG	0.65	CCA	61
gene:SMa0526_A	GCGACCGGCCAGTGCCGCATCGG	0.75	CCA	26
gene:SMa0526_A	GCAATAGGCCCCGTTTACCACGG	0.55	CCA	30
gene:SMa0526_A	CAATAGGCCCCGTTTACCACGGG	0.55	CCA	30
gene:SMa0527_A	GCCATCAGGGCTGAAATTGAAGG	0.5	CCA	7
gene:SMa0537_A	TCGGCTCGGAACTGTGTTCGTGG	0.6	CCA	13
gene:SMa0537_A	GGCAAAGGCGATGTCGCCGCCGG	0.7	CCA	41
gene:SMa0538_A	AGGTCGATGCGGCCGATGCCGGG	0.7	CCA	72
gene:SMa0538_A	GGTCGATGCGGCCGATGCCGGGG	0.75	CCA	72
gene:SMa0538_A	GATGCCGGGGAAGATGAGCACGG	0.6	CCA	72
gene:SMa0541_A	GACGAAGGTTTCGGTGGTCGTGG	0.6	CCA	81
gene:SMa0551_A	GGGCCACCAGTCTCTCGAACTGG	0.65	CCA	8
gene:SMa0551_A	GGCCACCAGTCTCTCGAACTGGG	0.6	CCA	8
gene:SMa0551_A	CAGTCTCTCGAACTGGGCTCCGG	0.6	CCA	8
gene:SMa0551_A	ACTGGGCTCCGGCACGCGCATGG	0.75	CCA	9
gene:SMa0551_A	CTGGGCTCCGGCACGCGCATGGG	0.75	CCA	9
gene:SMa0551_A	TCCGGCACGCGCATGGGCTTCGG	0.7	CCA	9
gene:SMa0551_A	CACTTGGCCGAGATGGTGAGCGG	0.6	CCA	20
gene:SMa0551_A	CTCGCCGCAGATCGCCGAAGTGG	0.7	CCA	40
gene:SMa0551_A	ATCGCCGAAGTGGTTCAATGCGG	0.5	CCA	40
gene:SMa0551_A	CCCATGGGTGTTGTCGTGAGCGG	0.6	CCA	66
gene:SMa0552_A	GTTCAGTGGCATTTCCACAAAGG	0.45	CCA	44
gene:SMa0552_A	GTCGATAATCTGCCGGGCGGCGG	0.65	CCA	76
gene:SMa0554_A	CCCGACGGAATTCATCGATATGG	0.5	CCA	53
gene:SMa0554_A	GGGTAGCCGCCTGTCTCCTGCGG	0.7	CCA	76
gene:SMa0554_A	CGGCCTGCAGTCCGCCGATATGG	0.7	CCA	94
gene:SMa0559_A	GCCACCGATCGAACCTGATCGGG	0.6	CCA	92
gene:SMa0563_A	CCGAACAGCGGTACGATCCACGG	0.6	CCA	18
gene:SMa0563_A	CCTCCGACAGCCCGAAATACCGG	0.6	CCA	55
gene:SMa0563_A	GAAATACCGGACCTTGCCTTCGG	0.5	CCA	55
gene:SMa0563_A	GACCATTTCTTCATTCGTCCAGG	0.45	CCA	83
gene:SMa0563_A	ACCATTTCTTCATTCGTCCAGGG	0.4	CCA	83
gene:SMa0564_A	CCGGTTGGCTGGTTCCGAGCCGG	0.7	CCA	64
gene:SMa0564_A	TGGTTCCGAGCCGGAAGAATAGG	0.55	CCA	64
gene:SMa0564_A	AAGCAGCCCCGCACCGCCTTCGG	0.7	CCA	72
gene:SMa5026_A	CTGCACCCATCCCTTGCCAGAGG	0.65	CCA	47
gene:SMa5026_A	CCGTGCGTGAACTCGTTAGCCGG	0.6	CCA	68
gene:SMa5026_A	CTCGTTAGCCGGAAACAGCGAGG	0.6	CCA	68
gene:SMa5026_A	CGTCTGTGCACGAGCAATTGCGG	0.55	CCA	89
cyaF4_A	CTCCGCGGCCGCATCAGCCAGGG	0.75	CCA	33
cyaF4_A	ATGACGAATACCTCCTTGTCCGG	0.45	CCA	50
cyaF4_A	GCCCATTGGCTCGAAACCGAAGG	0.6	CCA	77
cyaF4_A	TATCCGCTGATCATGGGGAACGG	0.5	CCA	87
cyaF4_A	CCGCTGATCATGGGGAACGGCGG	0.65	CCA	87
cyaF4_A	GCCGTGGTGGCGGGCAATTTCGG	0.65	CCA	94
cyaF4_A	CCGTGGTGGCGGGCAATTTCGGG	0.65	CCA	94
gene:SMa0572_A	TTCGCGTGCATAATAGTCAATGG	0.4	CCA	82
gene:SMa0574_A	CGATTGCGTCAGCCTTTCCGAGG	0.6	CCA	34
gene:SMa0574_A	CGGAAAGCTCGATGGCAATCCGG	0.55	CCA	40
gene:SMa0574_A	TCTCACGTCCGTCCGGGCCGCGG	0.75	CCA	81
gene:SMa0574_A	GTGAAGTTCGGCAGCCCCCGCGG	0.7	CCA	86
gene:SMa0575_A	CACGAGCAAACCGCTGTTCCAGG	0.6	CCA	50
gene:SMa0576_A	GGCCCAGCACCGTATCGAATTGG	0.6	CCA	10
gene:SMa0576_A	GATATGTGCCGTCTGCAACGCGG	0.55	CCA	43
gene:SMa0576_A	CGCGAATGCAAGTGCAGCAGCGG	0.6	CCA	98
cyaN_A	TCCCTAATGCCGCGTGTTTCGGG	0.55	CCA	22
cyaN_A	CCCTAATGCCGCGTGTTTCGGGG	0.6	CCA	22
cyaN_A	GATCGCCTCGAAATGGGTTCCGG	0.55	CCA	44
cyaN_A	ACCATAGCGCCGAACCGTTGCGG	0.6	CCA	60
nrtC_A	CCTGGTCCTGCAGATGCGCGCGG	0.7	CCA	35
nrtC_A	CTGGTCCTGCAGATGCGCGCGGG	0.7	CCA	35
nrtC_A	CTGCAGATGCGCGCGGGTCAGGG	0.7	CCA	35
nrtB_A	AAGATGTAGGGGGCAGCGGCCGG	0.65	CCA	28
nrtB_A	GACGAGCAGCGGCAAGAGGTTGG	0.65	CCA	86
nrtB_A	GCAAGAGGTTGGTGACCGTCTGG	0.6	CCA	87
nrtB_A	CAAGAGGTTGGTGACCGTCTGGG	0.55	CCA	87
nrtB_A	CAAGAGGTTGGTGACCGTCTGGG	0.55	CCA	86
nrtA_A	CGCATGGCGAAGGACTTCTCCGG	0.6	CCA	43
nrtA_A	CTTGTCCGGGTCGATGCCGGCGG	0.7	CCA	57
nrtA_A	CAGAGGTCGTGTGTACCGCCCGG	0.65	CCA	60
nrtA_A	AGAGGTCGTGTGTACCGCCCGGG	0.65	CCA	60
nrtA_A	TGTACCGCCCGGGAAGGTCATGG	0.65	CCA	60
nrtA_A	GAAGGCATCTTTCAGCACCGAGG	0.55	CCA	64
nrtA_A	GCCGAGCACCAGATTGTCGCGGG	0.65	CCA	80
nrtA_A	ATTGTCGCGGGTCGTGCCCCAGG	0.7	CCA	81
gene:SMa0591_A	TGGCCTGAGACGGGCGAAGAGGG	0.65	CCA	9
gene:SMa0591_A	GGTGCAGTGGGCCAGGCCATAGG	0.7	CCA	55
gene:SMa0592_A	GTCTGGTCGATGGCCCTGTCCGG	0.65	CCA	14
gene:SMa0592_A	GGATCTGCGCACAGTCTTCAAGG	0.55	CCA	45
gene:SMa0594_A	ACCGCGCAGGCCCGTGAACATGG	0.7	CCA	27
gene:SMa0594_A	CACCATCTTCCTGATAACCGCGG	0.5	CCA	43
gene:SMa0594_A	CGCCAGAAATCGCAATGCGCAGG	0.6	CCA	48
gene:SMa0594_A	CAAATGCATCGCGCACGAACCGG	0.55	CCA	77
gene:SMa0594_A	AAATGCATCGCGCACGAACCGGG	0.55	CCA	77
gene:SMa0599_A	CAGTTCCTGCTTGTAGGGATCGG	0.5	CCA	30
gene:SMa0599_A	CCATATCCTCGATTTGCGAACGG	0.45	CCA	41
gene:SMa0599_A	TTCCTTCACCTCTCCATCCTCGG	0.5	CCA	52
gene:SMa0599_A	CGAAGCGGTTGTTGAAGCCGTGG	0.6	CCA	67
gene:SMa0601_A	CGAAGAGAGGAAACCGACCCCGG	0.6	CCA	58
gene:SMa0601_A	GCTGCCTGAGCCTGCATCGTCGG	0.65	CCA	82
gene:SMa0604_A	CGTCCAGCTGGACGACCTCATGG	0.65	CCA	74
gene:SMa0604_A	CTGCAGTGCCTGCAACTGATCGG	0.55	CCA	81
gene:SMa0604_A	CATCCGGATTGATTACGCTCTGG	0.5	CCA	86
gene:SMa0604_A	ATTGATTACGCTCTGGGCTCGGG	0.5	CCA	86
gene:SMa0606_A	TCCATCCGTCAACGGTCACAAGG	0.55	CCA	81
gene:SMa0606_A	TCCGTCAACGGTCACAAGGGCGG	0.6	CCA	81
gene:SMa0607_A	ATCTTCGTCATCCGATCGTCAGG	0.5	CCA	41
gene:SMa0607_A	TCTTCGTCATCCGATCGTCAGGG	0.5	CCA	41
gene:SMa0607_A	CTTCGTCATCCGATCGTCAGGGG	0.55	CCA	41
gene:SMa0607_A	TTGCCGCCCTTGCCCTGGTCCGG	0.7	CCA	67
gene:SMa0607_A	CGCCCATGTCGATGACGAAGCGG	0.6	CCA	69
gene:SMa0607_A	TGCCCATCCGAAGGGCCTCCAGG	0.7	CCA	83
gene:SMa0607_A	GTCCGGCGTCAGGATTTGCTCGG	0.6	CCA	93
gene:SMa0607_A	TCCGGCGTCAGGATTTGCTCGGG	0.6	CCA	93
gene:SMa0607_A	TTGGTGTTGTAGCCAGGCGTCGG	0.55	CCA	95
gene:SMa0607_A	CAACGCGGCAACGAACGCTGCGG	0.65	CCA	98
gene:SMa0607_A	GGCAACGAACGCTGCGGCAATGG	0.65	CCA	99
gene:SMa0607_A	GCAACGAACGCTGCGGCAATGGG	0.6	CCA	99
gene:SMa0607_A	CAACGAACGCTGCGGCAATGGGG	0.6	CCA	99
gene:SMa0609_A	GTCGGGTCCGACAACGAGATAGG	0.6	CCA	18
gene:SMa0609_A	TATCCTCGGGGCTGGCGAGCTGG	0.7	CCA	56
gene:SMa0610_A	ATTCACAGGCGGCAACTGGCCGG	0.6	CCA	38
gene:SMa0610_A	TTCACAGGCGGCAACTGGCCGGG	0.65	CCA	38
gene:SMa0610_A	ACAGGCGGCAACTGGCCGGGTGG	0.75	CCA	38
gene:SMa0610_A	CGGCAACTGGCCGGGTGGAAAGG	0.7	CCA	38
gene:SMa0610_A	CGTTCTGGTGAAGGGGTACATGG	0.55	CCA	47
gene:SMa0610_A	GAAGAAGTTGTCCTTGATCCCGG	0.45	CCA	86
gene:SMa0610_A	GAAGTTGTCCTTGATCCCGGCGG	0.55	CCA	86
gene:SMa0610_A	GAACGCGATCTCCGGCGCGGCGG	0.75	CCA	91
gene:SMa0610_A	AAGCGGCTGCGCCTTGTAGCCGG	0.65	CCA	97
fixN3_A	CCGTATATGTTCTCCACATCAGG	0.45	CCA	15
fixN3_A	GAAGACGTAGATTACGGTGCCGG	0.5	CCA	18
fixN3_A	ATAGTGCGACAGCGAATTGACGG	0.45	CCA	29
fixN3_A	TAGTGCGACAGCGAATTGACGGG	0.5	CCA	29
fixN3_A	AGTGCGACAGCGAATTGACGGGG	0.55	CCA	29
fixN3_A	ACGCGCCGTTCAGCGTCAGCAGG	0.7	CCA	36
fixN3_A	CGCGCCGTTCAGCGTCAGCAGGG	0.7	CCA	36
fixN3_A	CAGCGTCAGCAGGGCATTGCCGG	0.65	CCA	36
fixN3_A	CCGAGGTTCTGCACCCAATGCGG	0.6	CCA	41
fixN3_A	GTTCTGCACCCAATGCGGCAGGG	0.6	CCA	41
fixN3_A	CTGCACCCAATGCGGCAGGGCGG	0.7	CCA	41
fixN3_A	CGACAGCCGATAGGAAAAGATGG	0.5	CCA	47
fixN3_A	GACAGCCGATAGGAAAAGATGGG	0.45	CCA	47
fixN3_A	ATAGGAAAAGATGGGTCGCTCGG	0.45	CCA	47
fixN3_A	TTGGCATGGCCGAGCGAGACCGG	0.65	CCA	56
fixN3_A	AAAGGCCATGTAGTACCAGTTGG	0.45	CCA	60
fixN3_A	GCGCCAGCGTACGAATGTAGAGG	0.6	CCA	63
fixN3_A	GACGATGACGAGCCAGAGGTCGG	0.6	CCA	66
fixN3_A	CCAGAGGTCGGCATACCATTCGG	0.55	CCA	66
fixN3_A	GACTGAGTTGATCCGCCAGCCGG	0.6	CCA	74
fixN3_A	ACTGAGTTGATCCGCCAGCCGGG	0.6	CCA	74
fixN3_A	ATGGAACGAGGTTGCGATCAGGG	0.5	CCA	76
fixN3_A	AATGACCCCGGTTGTATGAGCGG	0.5	CCA	79
fixN3_A	ATGACCCCGGTTGTATGAGCGGG	0.55	CCA	79
fixN3_A	GCCGTGTCGAAATTGAGGCTCGG	0.55	CCA	82
fixN3_A	ACCGCTCCGTGTACTCCGAGCGG	0.65	CCA	94
fixN3_A	CCGCTCCGTGTACTCCGAGCGGG	0.7	CCA	94
fixN3_A	TCCGAGCGGGTCGAACCGGCCGG	0.75	CCA	94
fixO3_A	CCGAGGTCGTCCAGCCGCAGCGG	0.75	CCA	41
fixO3_A	GATTCCGGCACGACGTCCCGCGG	0.7	CCA	49
fixO3_A	CGGCACGACGTCCCGCGGATTGG	0.75	CCA	49
fixO3_A	GTCCCGCGGATTGGTGAGGTGGG	0.65	CCA	49
fixP3_A	CGCCAGAATCTTGATCTCCGCGG	0.55	CCA	7
fixP3_A	CGTGCCGCCATAAATCCAATAGG	0.5	CCA	17
fixP3_A	CGTGCCGCCATAAATCCAATAGG	0.5	CCA	16
fixP3_A	AAATCCAATAGGCGTCGGTCAGG	0.5	CCA	19
fixP3_A	GATCCGGCCAATGTTCTCCGGGG	0.6	CCA	30
fixP3_A	AGGGTCTGTTCGATATCCTCCGG	0.5	CCA	50
gene:SMa0620_A	CGCTCTGTAGGCGTGCCAGGTGG	0.7	CCA	4
gene:SMa0620_A	GACAAGACCGATCATCGCCGTGG	0.6	CCA	10
gene:SMa0620_A	ATCGCGCCCCAGACGAGCATCGG	0.65	CCA	16
gene:SMa0620_A	ATGCGCTGGTCGAGCAGCATCGG	0.6	CCA	26
gene:SMa0620_A	CTGGTCGAGCAGCATCGGTATGG	0.6	CCA	26
gene:SMa0620_A	GAGCATGCAGAGCAGAAGCCCGG	0.6	CCA	52
gene:SMa0620_A	CCGTAGCTCAAACTGAGCATCGG	0.5	CCA	83
gene:SMa0620_A	CGTAGCTCAAACTGAGCATCGGG	0.5	CCA	83
fixI2_A	CCGCGGTCTGGATGATGTCTCGG	0.6	CCA	11
fixI2_A	CAGAAAGGATGCGCACCGAAAGG	0.55	CCA	24
fixI2_A	AAGGATGCGCACCGAAAGGCCGG	0.6	CCA	24
fixI2_A	AGGGCGACGCCATGCACGACTGG	0.7	CCA	51
gene:SMa0626_A	ATTCGCCTAGGGTACCCTTCAGG	0.55	CCA	5
gene:SMa0626_A	CAGACTTCCAATCCCTGATCTGG	0.5	CCA	12
gene:SMa0626_A	CTTTCGAATCGTAAACACCCTGG	0.45	CCA	27
gene:SMa0626_A	TGACCAGCACGGGACATTAGTGG	0.55	CCA	90
aqpZ2_A	AGCAAGCCGATGCCAACCTGCGG	0.6	CCA	88
aqpZ2_A	GCCAACCTGCGGAAATGCGGAGG	0.65	CCA	89
aqpZ2_A	GCCAACCTGCGGAAATGCGGAGG	0.65	CCA	88
gene:SMa0630_A	TGCCTTGTTCGCCGCCAGCTCGG	0.65	CCA	3
gene:SMa0630_A	CTTGTTCGCCGCCAGCTCGGCGG	0.7	CCA	3
gene:SMa0630_A	AGTGAACTGCGCGCCCGGTTTGG	0.65	CCA	13
gene:SMa0630_A	CTTCCGTGCGAGGTCTACGTCGG	0.6	CCA	23
gene:SMa0630_A	ACGGCCCCCAGCTCGCCGAACGG	0.75	CCA	28
gene:SMa0630_A	GCACTGTGAAGATCGGGCCGCGG	0.65	CCA	29
gene:SMa0630_A	GACGCCGAAAATACCCGCCCCGG	0.65	CCA	41
gene:SMa0631_A	GGCCAAGGCAAACGTCAGCAAGG	0.6	CCA	12
gene:SMa0631_A	CAAGGCACGCGATCTCGGACAGG	0.65	CCA	16
gene:SMa0631_A	CTCGGACAGGATCTCTTGTCCGG	0.55	CCA	16
gene:SMa0631_A	CCACTCGGCGCCGAGGCCAACGG	0.75	CCA	30
gene:SMa0631_A	CACGTCGCGCGAGACAACAGCGG	0.65	CCA	43
gene:SMa0631_A	TCGAGCCATGTCTTCACCTGCGG	0.55	CCA	73
gene:SMa0633_A	CCTCATTCTGCAAGACAATCAGG	0.45	CCA	61
gene:SMa0638_A	CCACCAAGGCGCATAGAGGCTGG	0.65	CCA	80
gene:SMa0638_A	CACCAAGGCGCATAGAGGCTGGG	0.6	CCA	80
gene:SMa0638_A	CAAGGCGCATAGAGGCTGGGTGG	0.65	CCA	80
gene:SMa0638_A	AAGGCGCATAGAGGCTGGGTGGG	0.6	CCA	80
gene:SMa0647_A	CGATGCCGGCGCCGTTCGACGGG	0.75	CCA	25
gene:SMa0647_A	CACGGTGGCGAGATGCGCACTGG	0.7	CCA	38
gene:SMa0647_A	GGTGGCGAGATGCGCACTGGCGG	0.7	CCA	38
gene:SMa0656_A	GGTCGAAGGTGAAGCTCTGCCGG	0.6	CCA	29
gene:SMa0656_A	GTCGAAGGTGAAGCTCTGCCGGG	0.6	CCA	29
gene:SMa0656_A	GGTGAAGCTCTGCCGGGCAAAGG	0.65	CCA	29
gene:SMa0656_A	GAAGCTCTGCCGGGCAAAGGCGG	0.65	CCA	29
gene:SMa0656_A	AACGGGATCGAGCCGTCACGGGG	0.65	CCA	55
gene:SMa0656_A	TCGAGCCGTCACGGGGTTTGCGG	0.65	CCA	55
gene:SMa0659_A	AATTGCCAAAGGCTACCGTGTGG	0.5	CCA	6
gene:SMa0659_A	ATTGCCAAAGGCTACCGTGTGGG	0.5	CCA	6
gene:SMa0659_A	GTCTCTCCTTCGAGTTCGGGCGG	0.6	CCA	25
gene:SMa0661_A	CTCGTCACTTCTTGCGACAATGG	0.5	CCA	35
gene:SMa0664_A	TGTCGCCATCGAGCCGGACCCGG	0.7	CCA	57
gene:SMa0665_A	CGCTGAGAACGATTGGCCCCAGG	0.65	CCA	11
gene:SMa0665_A	CAGGATCAAAATGCAGAGAAAGG	0.4	CCA	38
gene:SMa0665_A	CTCGGCAAAGCTGAACGCAATGG	0.55	CCA	74
gene:SMa0665_A	CTCGGCAAAGCTGAACGCAATGG	0.55	CCA	74
gene:SMa0667_A	AAAAGAACGTCGGTCTGACCCGG	0.5	CCA	89
gene:SMa0667_A	AACGTCGGTCTGACCCGGCGCGG	0.7	CCA	89
gene:SMa0669_A	ACGTGCAGAAATAGCCAGTGCGG	0.5	CCA	9
gene:SMa0669_A	GTATCGGAGCTCAAACCACATGG	0.5	CCA	92
gene:SMa0670_A	TTCTCACGATCCGTCGGGGCAGG	0.65	CCA	68
gene:SMa0670_A	CACGATCCGTCGGGGCAGGTAGG	0.7	CCA	68
gene:SMa0670_A	ACGATCCGTCGGGGCAGGTAGGG	0.65	CCA	68
gene:SMa0673_A	CCGGATCAGGTGGACGATGCAGG	0.65	CCA	38
gene:SMa0673_A	TCAGGTGGACGATGCAGGTCTGG	0.6	CCA	38
gene:SMa0673_A	CTTGCTGCCGTCAGCGAGCACGG	0.65	CCA	53
gene:SMa0673_A	TGATATCTGGCGATCAGCTTTGG	0.45	CCA	78
gene:SMa0673_A	GATATCTGGCGATCAGCTTTGGG	0.45	CCA	78
gene:SMa0673_A	GGCGATCAGCTTTGGGTCGAAGG	0.6	CCA	79
gene:SMa0673_A	GGCGATCAGCTTTGGGTCGAAGG	0.6	CCA	78
gene:SMa0673_A	ACCGTCCTTGCCGAAAACCTCGG	0.55	CCA	96
gene:SMa0673_A	TCCTTGCCGAAAACCTCGGATGG	0.55	CCA	96
gene:SMa0674_A	TGCTTCGAGCCGCCATTACCCGG	0.6	CCA	95
gene:SMa0675_A	CCAGGATCGCAATCGTCGCAAGG	0.6	CCA	59
gene:SMa0675_A	AAGAAGATCAACGCCAGGAGAGG	0.5	CCA	93
gene:SMa0677_A	ATGCCGGGAAATCTTCCGATCGG	0.5	CCA	10
gene:SMa0677_A	CGGGAAATCTTCCGATCGGTAGG	0.55	CCA	10
gene:SMa0678_A	GGGGTTGAACATCGTGGCAAAGG	0.55	CCA	40
gene:SMa0678_A	GACGCGCGGCCCGCCAAAATTGG	0.7	CCA	67
gene:SMa0680_A	AATCAACTTCGTTTGCCACGAGG	0.45	CCA	12
gene:SMa0680_A	ATCAACTTCGTTTGCCACGAGGG	0.45	CCA	12
gene:SMa0680_A	CCCGAGATCGTGACCACATCGGG	0.6	CCA	37
gene:SMa0680_A	GTGACCACATCGGGTACGAAGGG	0.55	CCA	38
gene:SMa0680_A	TGACCACATCGGGTACGAAGGGG	0.55	CCA	38
gene:SMa0680_A	GAGGCGAATAGCGGGTAGAATGG	0.55	CCA	45
gene:SMa0680_A	GCGCAGGCTCGCTTCGTCCCAGG	0.75	CCA	63
gene:SMa0680_A	GAAGCGATTTGTGATTGTTGCGG	0.4	CCA	68
gene:SMa0680_A	TGGACAGTCGAACGCGATGTTGG	0.55	CCA	80
gene:SMa0680_A	CGAAGCGTCCTCGGACACGTCGG	0.65	CCA	94
gene:SMa0682_A	GCTGCAGTGATCCGCTCGCCAGG	0.7	CCA	9
gene:SMa0682_A	GAGGCGCATTGGCATCATAGAGG	0.55	CCA	22
gene:SMa0682_A	CCATAACGTGATTCTCAGCCAGG	0.5	CCA	33
gene:SMa0682_A	GGCCGTTGCGTGAGGGCGTCAGG	0.75	CCA	64
gene:SMa0682_A	GGCCGTTGCGTGAGGGCGTCAGG	0.75	CCA	64
gene:SMa0682_A	GGATAGACTTATGGCAGTTTCGG	0.4	CCA	67
gene:SMa0683_A	GAAATGAAGCTCTATCTGCTTGG	0.4	CCA	18
gene:SMa0683_A	GAACACGGTGACGGCAGCGTAGG	0.65	CCA	60
gene:SMa0683_A	GGTGACGGCAGCGTAGGCAATGG	0.65	CCA	60
gene:SMa0683_A	GTAGACGCCGTCAAATGTGATGG	0.5	CCA	90
gene:SMa0683_A	AAATGCCGCGACGACAACGGTGG	0.6	CCA	96
gene:SMa0683_A	TGCCGCGACGACAACGGTGGCGG	0.7	CCA	96
gene:SMa0683_A	GACGACAACGGTGGCGGCGATGG	0.7	CCA	96
gene:SMa0684_A	ATAAATGGATGAGAAGCCCTCGG	0.4	CCA	23
gene:SMa0684_A	ATAAATGGATGAGAAGCCCTCGG	0.4	CCA	22
gene:SMa0684_A	GGTGATTTCCGAAAAGAGCCCGG	0.5	CCA	66
gene:SMa0684_A	ACCGACGACGATGGCGGTACAGG	0.65	CCA	97
gene:SMa0684_A	GACGACGATGGCGGTACAGGCGG	0.65	CCA	97
gene:SMa0687_A	CTTCTTCGCGATCAGGCAGCCGG	0.6	CCA	72
gene:SMa0687_A	TTCTTCGCGATCAGGCAGCCGGG	0.6	CCA	72
gene:SMa0687_A	TCTTCGCGATCAGGCAGCCGGGG	0.65	CCA	72
gene:SMa0689_A	GAAACGGCAGTGGCCAGAGCCGG	0.65	CCA	63
gene:SMa0689_A	AAGGCTTCCACCGCCTTCGCCGG	0.65	CCA	84
gene:SMa0690_A	GATAGCGCCGAAGACCGCGCCGG	0.7	CCA	52
gene:SMa0690_A	GGGCGTGTCATAGTAGTCGATGG	0.55	CCA	57
gene:SMa0690_A	GGCGTGTCATAGTAGTCGATGGG	0.5	CCA	58
gene:SMa0690_A	TCATAGTAGTCGATGGGCACCGG	0.5	CCA	58
arcA1_A	GGTATACGTGTTCCGATCGTAGG	0.5	CCA	11
arcA1_A	GCCGGCCTTGAACAACGCCTTGG	0.65	CCA	40
arcA1_A	GGCATTGGCAAACTGCTCGTCGG	0.55	CCA	50
arcA1_A	TGAGCTTACCGACTTCCGAATGG	0.5	CCA	99
arcB_A	CTCGCGCATAGTCATAACGTCGG	0.5	CCA	58
arcB_A	ATTCGATGGCGTCGTACATGCGG	0.5	CCA	70
arcC_A	TGTCGGAATTCCGCCACCGCCGG	0.65	CCA	44
gene:SMa0699_A	CTGGCGTGACGTGCTCCTCGAGG	0.7	CCA	67
gene:SMa0699_A	GTGCTCCTCGAGGAATACGCCGG	0.6	CCA	67
gene:SMa0702_A	GGACATGAAGGACGCCTGAACGG	0.55	CCA	84
gene:SMa0702_A	GAAGGACGCCTGAACGGCGACGG	0.65	CCA	87
dgoK2_A	GCCAGATCGTTAGCGCGCCGCGG	0.7	CCA	5
dgoK2_A	TTTCATTTCATCCGGCGCAATGG	0.45	CCA	26
dgoK2_A	GATGTGGCCGCCGCGGATCTCGG	0.7	CCA	50
dgoK2_A	GCCGCGGATCTCGGCCCATTTGG	0.7	CCA	50
dgoK2_A	GCTTGCCGGGGTCGGCACATAGG	0.7	CCA	73
dgoK2_A	CTTGCCGGGGTCGGCACATAGGG	0.65	CCA	73
dgoK2_A	CCTGCCGCCACGATATCGAGGGG	0.65	CCA	80
dgoK2_A	GATATCGAGGGGCCCATACCCGG	0.6	CCA	80
dgoK2_A	CCAATCGAGCACGACCGTGACGG	0.6	CCA	98
dgoK2_A	CAATCGAGCACGACCGTGACGGG	0.6	CCA	98
gene:SMa0708_A	TCGCCTGCAGACTCGCAGCAAGG	0.65	CCA	17
gene:SMa0708_A	ACTCGCAGCAAGGAAAATGCCGG	0.5	CCA	17
gene:SMa0708_A	TATGGCCGTCGAGACACTCGCGG	0.6	CCA	34
gene:SMa0708_A	ATGGGCCCAATGCATGTCGCAGG	0.6	CCA	46
gene:SMa0709_A	TCTCGAGGCCGATGGGAATGCGG	0.6	CCA	12
gene:SMa0709_A	TCTCGAGGCCGATGGGAATGCGG	0.6	CCA	11
gene:SMa0709_A	TGCGCCATCAGGTGGAAATGCGG	0.55	CCA	16
gene:SMa0709_A	AAGCCAGCCATTATTGGCGAAGG	0.5	CCA	76
gene:SMa0710_A	AGCGTTTGCGTCGCCTTGAGCGG	0.6	CCA	16
gene:SMa0710_A	TTCCGGAATGGACTGCAAACCGG	0.5	CCA	33
gene:SMa0710_A	CAAACCGGCAAGCGTCATGATGG	0.55	CCA	34
gene:SMa0710_A	GATCCAGGCGAAAATGACGACGG	0.5	CCA	51
gene:SMa0710_A	GATGACTTCGGGAACGGCCCAGG	0.65	CCA	54
gene:SMa0710_A	ATGACTTCGGGAACGGCCCAGGG	0.6	CCA	54
gene:SMa0710_A	CCAGCGTCCGCCCCTTGAAACGG	0.65	CCA	58
gene:SMa0710_A	CAAGGCCGTGCCCAGACCGACGG	0.7	CCA	61
gene:SMa0710_A	ACAGCGGATAGACGATGATCAGG	0.5	CCA	80
gene:SMa0711_A	GATCGGCAGCGCGATGAACACGG	0.6	CCA	10
gene:SMa0711_A	CATCGTGGTGATGCCGAGATTGG	0.55	CCA	18
gene:SMa0711_A	ATTGGCCGTCCAACTGCCCTGGG	0.6	CCA	20
gene:SMa0711_A	AGCATAGGCATAGTCCGCCCAGG	0.6	CCA	26
gene:SMa0711_A	AGGCATAGTCCGCCCAGGAGAGG	0.65	CCA	26
gene:SMa0711_A	GTCCGCCCAGGAGAGGACGAAGG	0.7	CCA	26
gene:SMa0711_A	GGGCGAGGACAAGCGACCAGAGG	0.7	CCA	51
gene:SMa0711_A	TTGGCGAAGGTGCTCCACTGCGG	0.6	CCA	81
gene:SMa0711_A	GAAGGTGCTCCACTGCGGTTCGG	0.6	CCA	81
gene:SMa0715_A	CCCCAGATTGAAGATACCACCGG	0.5	CCA	23
gene:SMa0717_A	TGCGAATCCGTGATGGTGTTTGG	0.5	CCA	69
gene:SMa0717_A	GATGTGAGAGCTCGACAAAACGG	0.45	CCA	86
gene:SMa0717_A	AAAACGGTGGCCGAGCAGATAGG	0.55	CCA	87
gene:SMa0717_A	AAAACGGTGGCCGAGCAGATAGG	0.55	CCA	87
gene:SMa0717_A	GCCGAGCAGATAGGCGCCCGTGG	0.75	CCA	87
gene:SMa0719_A	CAGCCGCGTTCCGCCATAGCGGG	0.7	CCA	52
gene:SMa0719_A	GATCGAGACCGCGTCACCGCCGG	0.7	CCA	81
gene:SMa0726_A	TTGGTCACTGTCTGCTGCTCGGG	0.55	CCA	31
gene:SMa0728_A	CTATCTCTGGCGGGCGGGAGCGG	0.7	CCA	9
gene:SMa0731_A	ATGGACTATCAAAACACGCCAGG	0.45	CCA	85
gene:SMa0731_A	TGGACTATCAAAACACGCCAGGG	0.45	CCA	85
gene:SMa0736_A	GCTCAGGCGAAAGATTCCGTCGG	0.55	CCA	45
gene:SMa0736_A	GGCGAAAGATTCCGTCGGCTTGG	0.6	CCA	45
gene:SMa0739_A	AACGCGCGCCTCTCTGAATTCGG	0.55	CCA	94
gene:SMa0747_A	GCGATCCTTCTGCGCGAGCTTGG	0.65	CCA	57
gene:SMa0747_A	ATCCTTCTGCGCGAGCTTGGCGG	0.6	CCA	57
gene:SMa0747_A	GTACCTTCTCGGACAGGGAAAGG	0.55	CCA	89
gene:SMa5003_A	GTGTTGAAGTAAGCTTGATCCGG	0.4	CCA	17
gene:SMa5003_A	GTGTTGAAGTAAGCTTGATCCGG	0.4	CCA	16
gene:SMa5003_A	GATCCGGCGTCTGCCGGTCAAGG	0.7	CCA	23
gene:SMa5003_A	ATCCGGCGTCTGCCGGTCAAGGG	0.65	CCA	23
gene:SMa0750_A	TTTGAGCAGATCCTCGAGCCGGG	0.55	CCA	38
gene:SMa0750_A	CCGGGCAATGCGGTGCTCGGCGG	0.75	CCA	41
gene:SMa0750_A	ATGGTCACGTCGACGGTTTCCGG	0.55	CCA	69
gene:SMa0750_A	CGACGGTTTCCGGCCGCTCGCGG	0.75	CCA	70
gene:SMa0750_A	TTTCCGGCCGCTCGCGGATCTGG	0.7	CCA	71
gene:SMa0750_A	TTCCGGCCGCTCGCGGATCTGGG	0.7	CCA	71
gene:SMa0750_A	TTCCGGCCGCTCGCGGATCTGGG	0.7	CCA	70
gene:SMa0750_A	GCAGGAACAGGCTGCATTTGAGG	0.55	CCA	83
gene:SMa0751_A	CCGGAGAGAGGATCCCTTGCTGG	0.65	CCA	11
gene:SMa0751_A	AGGAAGTGGTTCCACGTCGACGG	0.55	CCA	27
gene:SMa0751_A	ATCAGGAGCGTGCCGGCATCCGG	0.65	CCA	30
gene:SMa0751_A	GCCTGAACACCGGCAACTTCCGG	0.6	CCA	47
gene:SMa0751_A	CCTGAACACCGGCAACTTCCGGG	0.6	CCA	47
gene:SMa0751_A	CCGGCAACTTCCGGGTCGAGCGG	0.7	CCA	48
gene:SMa0751_A	CGGCAACTTCCGGGTCGAGCGGG	0.7	CCA	48
gene:SMa0751_A	CAAGCTCATAGGTCCATTGGTGG	0.5	CCA	74
gene:SMa0751_A	CTCATAGGTCCATTGGTGGTAGG	0.5	CCA	74
gene:SMa0751_A	TCATAGGTCCATTGGTGGTAGGG	0.45	CCA	74
gene:SMa0751_A	GGCAGGAATTATGAAACGCACGG	0.45	CCA	81
gene:SMa0751_A	ATAGGCGCCCACGCGTAACGTGG	0.65	CCA	86
gene:SMa0752_A	TCGACGCTTACGCGCCGCAACGG	0.65	CCA	3
gene:SMa0752_A	CCGCAACGGCTTTGAGCAGCAGG	0.65	CCA	3
gene:SMa0752_A	CTCGGCATGGTTCTGCTCATCGG	0.55	CCA	26
gene:SMa0752_A	TCGGCATGGTTCTGCTCATCGGG	0.55	CCA	26
gene:SMa0752_A	CGGCATGGTTCTGCTCATCGGGG	0.6	CCA	26
gene:SMa0752_A	CCTGTCGCGCAGAATGATCTCGG	0.55	CCA	55
gene:SMa0752_A	GTCGCGCAGAATGATCTCGGAGG	0.6	CCA	55
gene:SMa0753_A	CGCGACCGACCATCATGACATGG	0.6	CCA	44
gene:SMa0753_A	AACGCCTCGCGCAAAGCTCTCGG	0.6	CCA	97
gene:SMa0753_A	ACGCCTCGCGCAAAGCTCTCGGG	0.65	CCA	97
gene:SMa0754_A	TGAGATCGAAACCACCATCCTGG	0.5	CCA	19
gene:SMa0754_A	GAGATCGAAACCACCATCCTGGG	0.5	CCA	19
gene:SMa0754_A	AGATCGAAACCACCATCCTGGGG	0.5	CCA	19
gene:SMa0754_A	CCACCATCCTGGGGCCACGAGGG	0.7	CCA	19
nodD2_A	GCGATAGCCGCGCTCATGGCCGG	0.7	CCA	89
nodD2_A	GGCGGCCGTGAGCTTGCGCTCGG	0.75	CCA	93
gene:SMa0758_A	AGCAGCGAAGCGATCTTCCAAGG	0.55	CCA	53
gene:SMa0758_A	GCAGCGAAGCGATCTTCCAAGGG	0.55	CCA	53
gene:SMa0758_A	CAGCGAAGCGATCTTCCAAGGGG	0.55	CCA	53
gene:SMa0758_A	CGAAGCGATCTTCCAAGGGGCGG	0.6	CCA	53
gene:SMa0759_A	CTCGATTACCTCGATGATCACGG	0.45	CCA	84
gene:SMa0763_A	GACCGGAGTGACCGCGACGTCGG	0.7	CCA	8
gene:SMa0763_A	AGGCGTGAATACGCTCGTGGTGG	0.6	CCA	46
gene:SMa0763_A	TTGGCGATTGCTGGCAAACTCGG	0.5	CCA	58
fixN2_A	GAAGGCCATTACGAGCGCGCCGG	0.65	CCA	7
fixN2_A	CTGGATGCCCGCTACCCACATGG	0.65	CCA	16
fixN2_A	GCCCGCTACCCACATGGTGGCGG	0.7	CCA	16
fixN2_A	GACGGTCTTGATCGACATCATGG	0.5	CCA	29
fixN2_A	ACGGTCTTGATCGACATCATGGG	0.45	CCA	30
fixN2_A	CGACATCATGGGCCCCTCGAAGG	0.65	CCA	30
fixN2_A	ACGGATCTTGTCCCAGGCACCGG	0.6	CCA	35
fixN2_A	GCCGTTGATCATGCCGCCCCAGG	0.7	CCA	37
fixN2_A	GTACATCATTGCCAGAAAGCCGG	0.45	CCA	49
fixN2_A	CATCATTGCCAGAAAGCCGGCGG	0.55	CCA	49
fixN2_A	CATCATTGCCAGAAAGCCGGCGG	0.55	CCA	49
fixN2_A	TGAACGATACCGGCACCGCCAGG	0.65	CCA	57
fixN2_A	CAGGACCGTGCCGAGGAAGACGG	0.65	CCA	63
fixN2_A	CAAAGATCGACGTACCATTCCGG	0.45	CCA	67
fixN2_A	ACGTGTGAAGCGGCCGTACTCGG	0.6	CCA	80
fixN2_A	CTCCACGTTGAGGTCGGGAAAGG	0.6	CCA	82
fixN2_A	GGTCGGGAAAGGCAAGCTGAAGG	0.6	CCA	83
fixN2_A	GTCGGGAAAGGCAAGCTGAAGGG	0.55	CCA	83
fixN2_A	GTCGGGAAAGGCAAGCTGAAGGG	0.55	CCA	82
fixN2_A	GACCACGCCCCAGAATACCGTGG	0.65	CCA	85
fixO2_A	TCCTTCAGGAAGGCATAGCTCGG	0.5	CCA	43
fixO2_A	GTGCTGCACGTGCCATTCGTTGG	0.6	CCA	51
fixP2_A	GCTGGCATGACGCCATGCTTCGG	0.6	CCA	12
fixP2_A	GCTGGCATGACGCCATGCTTCGG	0.6	CCA	11
fixP2_A	CCAGATCGCGTCGGCAAGATTGG	0.6	CCA	19
fixP2_A	CAGATCGCGTCGGCAAGATTGGG	0.55	CCA	19
fixP2_A	CGGCCATGATGGATAAGCGACGG	0.55	CCA	84
fixP2_A	GCAGAGGATTGTTGAGTTCGCGG	0.5	CCA	92
nodL_A	AACGACCGCATGATCGCCAATGG	0.55	CCA	18
nodL_A	GAGGAACAAATGCCACTGCTCGG	0.5	CCA	76
noeA_A	CTAGATGACTGCAGCTTTGCAGG	0.5	CCA	55
noeA_A	ACTTGTGGGAAAACCAATGTCGG	0.4	CCA	57
noeA_A	CTTGTGGGAAAACCAATGTCGGG	0.45	CCA	57
gene:SMa0776_A	TCCTATGACGCTGTGCCATGCGG	0.55	CCA	16
gene:SMa0776_A	TGCGGATACGGGAAGCTGGCTGG	0.65	CCA	20
gene:SMa0776_A	AAGCTGGCTGGTGATGATCGTGG	0.55	CCA	20
gene:SMa0776_A	TTCGTTGCAGCCGGGCGTAGCGG	0.65	CCA	39
gene:SMa0776_A	GAGCAGCAGTCCGAGCCATTCGG	0.6	CCA	84
gene:SMa0779_A	GGCCGAAGCTCTTGTTGAGGCGG	0.6	CCA	22
gene:SMa0779_A	ACATAACGTTCGACAGGCAGCGG	0.5	CCA	65
gene:SMa5028_A	GAAGTGAACGCAACCGTCCTTGG	0.55	CCA	40
gene:SMa5028_A	GGTCTTCGCCCCAGTTCTGTTGG	0.6	CCA	51
gene:SMa5028_A	CGTAACCTCAAACTCTATGCGGG	0.45	CCA	68
gene:SMa0781_A	CACCAGGTCCGCCAGAGAGCGGG	0.7	CCA	18
gene:SMa0783_A	ATTGAAGTTGTCTTGAACCGAGG	0.4	CCA	39
gene:SMa0783_A	AGTTGTCTTGAACCGAGGCGCGG	0.55	CCA	39
gene:SMa0785_A	GGCATACGACCCCGCAGGCCCGG	0.75	CCA	55
gene:SMa0785_A	ACAGCATGCGCACCGTGTCCTGG	0.65	CCA	73
gene:SMa0785_A	TGCGCACCGTGTCCTGGATCTGG	0.65	CCA	73
gene:SMa0787_A	GGCCTTGATGATCGCTACCTTGG	0.55	CCA	20
gene:SMa0787_A	CTCCCAGAACCGCCACGAACAGG	0.65	CCA	38
gene:SMa0791_A	AAGAGCCACCACGATTTCATCGG	0.45	CCA	20
gene:SMa0791_A	AGCCACCACGATTTCATCGGCGG	0.55	CCA	20
gene:SMa0791_A	CACGATTTCATCGGCGGCTGGGG	0.6	CCA	20
gene:SMa0792_A	GCCATCTGTTTGGCCATTTCCGG	0.5	CCA	18
gene:SMa0792_A	AAATGTTGCCACCGCGCCTCCGG	0.6	CCA	60
gene:SMa0792_A	TACTCGCCCGTGCGATGCTCAGG	0.65	CCA	66
gene:SMa0793_A	GGTCAGTTGTTCGAGATAGGCGG	0.5	CCA	33
gene:SMa0793_A	CTGTGCAATTCGGAAGCGACAGG	0.55	CCA	38
gene:SMa0794_A	TGCCTCGTAGCTCTTGATGCGGG	0.55	CCA	12
gene:SMa0794_A	TCGATGAGGCCTTGTCTGATCGG	0.5	CCA	24
gene:SMa0794_A	AGCAGCATGATCTTCGGTCGCGG	0.55	CCA	36
gene:SMa0794_A	GCAGCATGATCTTCGGTCGCGGG	0.6	CCA	36
gene:SMa0794_A	ACTTGAAGAACTCGCCGTCGTGG	0.55	CCA	57
gene:SMa0796_A	TATAGTCGAGCGCCGCCTCCAGG	0.65	CCA	7
gene:SMa0796_A	TAATAGAACCCGGCGCCCTCCGG	0.6	CCA	28
gene:SMa0796_A	GGCCAGCGAGCGCGCGACAAGGG	0.75	CCA	31
gene:SMa0796_A	GTGGCCGTCAGTGTGGACCATGG	0.65	CCA	89
gene:SMa0796_A	CCGTCAGTGTGGACCATGGCTGG	0.65	CCA	89
gene:SMa0797_A	GGCTCGGATAAGCCCAGATATGG	0.55	CCA	51
gene:SMa0799_A	GCCTGACCACCAGATGATGTCGG	0.55	CCA	42
gene:SMa0799_A	AAGAGGTCCGCCCAGGTCTTGGG	0.6	CCA	60
gene:SMa0799_A	AGAGGTCCGCCCAGGTCTTGGGG	0.65	CCA	60
gene:SMa0799_A	GTCCGCCCAGGTCTTGGGGCAGG	0.75	CCA	60
gene:SMa0799_A	GTCCGCCCAGGTCTTGGGGCAGG	0.75	CCA	60
gene:SMa0799_A	GAAGCTGCCAACCGAATAGTCGG	0.5	CCA	66
gene:SMa0799_A	ACGAGATCGGCAGCCGTCGCCGG	0.7	CCA	95
gene:SMa0800_A	GGATGACGCCATAGAGCGGCAGG	0.65	CCA	41
gene:SMa0800_A	ATAGAGCGGCAGGATGATGAAGG	0.5	CCA	41
gene:SMa0800_A	ATGGCCAGTGCCCAGGCGACAGG	0.7	CCA	69
gene:SMa0800_A	GAACAGGATCAGCAGTCCTAGGG	0.5	CCA	89
gene:SMa0802_A	CAAGGTCGACCAAACCTTGACGG	0.5	CCA	16
gene:SMa0802_A	AAGGTCGACCAAACCTTGACGGG	0.5	CCA	16
gene:SMa0802_A	CCACTTCGTCCCAAGAGGTGAGG	0.6	CCA	25
gene:SMa0802_A	TTCGTCCCAAGAGGTGAGGAAGG	0.55	CCA	25
gene:SMa0802_A	GAGGAAGGAAAATATTGCCGCGG	0.45	CCA	27
gabD4_A	ATAGGATGCTAAGCCGAACTCGG	0.45	CCA	15
gabD4_A	TAAGCCGAACTCGGTCTTGTTGG	0.5	CCA	15
fixU_A	TCATTCGCCACCGAAATGATCGG	0.45	CCA	64
nifB_A	GCCTGTGTCAGCTGTTTCCTTGG	0.55	CCA	9
nifB_A	CCTGTGTCAGCTGTTTCCTTGGG	0.5	CCA	9
nifA_A	TCCAGCTCGCGAACGTTTCCAGG	0.6	CCA	24
nifA_A	CCAGCTCGCGAACGTTTCCAGGG	0.6	CCA	24
nifA_A	GTCTGGTACGACCAGCCGCCCGG	0.7	CCA	84
fixX_A	CGTCGACCAGATAGCGGTTCTGG	0.6	CCA	85
fixC_A	GCTCAGGTCCTCAACAACGAAGG	0.55	CCA	18
fixB_A	TTTAGTGAAGACTTCCGTCAGGG	0.4	CCA	5
fixB_A	CTTTGGTGAAAGGCTCGTTCCGG	0.5	CCA	75
fixB_A	GAAAGGCTCGTTCCGGTAGTGGG	0.55	CCA	75
nifD_A	GGCAGATGTAATTCATCGACCGG	0.45	CCA	43
nifD_A	GGAAACGACCTGTCCTTCCTCGG	0.55	CCA	91
nifE_A	ATAGAAAGAGCCCTCGAAAAAGG	0.4	CCA	44
nifE_A	TAGAAAGAGCCCTCGAAAAAGGG	0.4	CCA	44
nifE_A	ACACCAAGCTTGTCCAACAGCGG	0.5	CCA	56
nifE_A	TTCTTTGAGCCGACGAAGCCCGG	0.55	CCA	66
nifE_A	GCTGCGGTTTCTTTCGCAGGCGG	0.6	CCA	97
nifX_A	GCAATGCGCAATGCGCCTACCGG	0.6	CCA	87
gene:SMa0835_A	GCGATCGGAGGGTTAACAGAAGG	0.55	CCA	25
nodD3_A	CGGCGGAATCAAATTGAAACCGG	0.45	CCA	28
nodD3_A	GGCGGAATCAAATTGAAACCGGG	0.45	CCA	28
nodD3_A	GTTGATGCTGCGTGCCGCTGCGG	0.65	CCA	92
gene:SMa0846_A	CCATTTGGAAATGGCCCTGCTGG	0.55	CCA	54
syrM_A	CTAACCGGCCGTGGACGCTGCGG	0.7	CCA	2
syrM_A	AGGTCGATGGACGCAAGGTTCGG	0.55	CCA	92
gene:SMa0850_A	CGAGAACGCAATAACGCTCCTGG	0.55	CCA	78
nodH_A	CGATCAGCAAGCTGTAGGGCAGG	0.6	CCA	20
nodF_A	GAGAGAATCGACACCAAGCGCGG	0.55	CCA	58
nodF_A	ACCAAGCGCGGTCAATTCAGTGG	0.55	CCA	58
nodE_A	GAGAAGGGTCGGCAAGTATCCGG	0.55	CCA	49
nodG_A	GCCTGGATTGCCGATGGCGCCGG	0.7	CCA	43
nodP1_A	CTGTTCGGTAACCTCCTCTTCGG	0.5	CCA	22
nodP1_A	AATCGAGAAGATGCGTTCCTTGG	0.45	CCA	52
nodP1_A	GCCCCATCGTCTTCATGACATGG	0.55	CCA	64
nodP1_A	CCCCATCGTCTTCATGACATGGG	0.5	CCA	64
nodP1_A	CATGACATGGGTGTGCACGTTGG	0.55	CCA	64
nodQ1_A	GATCAACCCCGCACCAACCGTGG	0.65	CCA	34
nodQ1_A	TCGCCGTCTCGCGCCGAGATCGG	0.7	CCA	69
nodQ1_A	CGCCGTCTCGCGCCGAGATCGGG	0.75	CCA	69
gene:SMa0861_A	GGTGACGTCTTCGCCCAGCTTGG	0.65	CCA	61
gene:SMa0861_A	CGCTCAATATCCTCCGGCCACGG	0.6	CCA	71
gene:SMa0861_A	TACGCTCGAGGTCTTGGCGGCGG	0.65	CCA	78
gene:SMa0861_A	CTTCGAGCTGCAATTCCATCTGG	0.5	CCA	85
nodJ_A	ATGCAGTCGACAAGAAAAACGGG	0.4	CCA	6
nodJ_A	ATGCAGTCGACAAGAAAAACGGG	0.4	CCA	6
nodI_A	AGTTGGACTCGTACTTGCTCCGG	0.5	CCA	11
nodI_A	GTTGGACTCGTACTTGCTCCGGG	0.55	CCA	11
nodI_A	GACTCGTACTTGCTCCGGGTCGG	0.6	CCA	11
nodC_A	ACCGGTTCTGCCGCCACTGCTGG	0.7	CCA	92
nodA_A	TTCCGTTCAATCAATGTACCTGG	0.4	CCA	6
nodD1_A	CCGAAAGGATGATCCTGAAACGG	0.45	CCA	69
nodD1_A	CGCTCATGGCCGGTTGACTGAGG	0.65	CCA	90
nodD1_A	GGCGGCCGTGAGCTTGCGCTCGG	0.75	CCA	94
gene:SMa0872_A	CCTTGGGTCGGCACGCAGTGAGG	0.7	CCA	76
nifN_A	GGTGCGTCGGCGCAAGGGAATGG	0.7	CCA	3
nifN_A	GTGCGTCGGCGCAAGGGAATGGG	0.65	CCA	3
nifN_A	GGGCATCCTGCAGCTGTGCGCGG	0.7	CCA	34
nodN_A	ATCCAATTGGCAGTGAGTGCAGG	0.5	CCA	14
nolG_A	CTTTCGCGGCCATGTAATCGAGG	0.55	CCA	46
nolG_A	TTTCGCGGCCATGTAATCGAGGG	0.5	CCA	46
nolG_A	GCGGGAGTTGTCACGTGTGATGG	0.6	CCA	70
nolG_A	TACGACTGGCAGGTCGGTCTCGG	0.6	CCA	97
nolG_A	ACGACTGGCAGGTCGGTCTCGGG	0.65	CCA	97
nolG_A	CGACTGGCAGGTCGGTCTCGGGG	0.7	CCA	97
nolF_A	TCGGCTTTGGCAAGCTCGATCGG	0.55	CCA	90
nolF_A	CGGCTTTGGCAAGCTCGATCGGG	0.6	CCA	90
nodM_A	GCAGGTGAAAGCCTTGGTCGAGG	0.6	CCA	35
nodM_A	GGCGAGATAAGCTGTGCCGCAGG	0.65	CCA	52
gene:SMa0882_A	CGGCATTTCGCGCCAGATGCCGG	0.65	CCA	35
gene:SMa0882_A	CGGCATTTCGCGCCAGATGCCGG	0.65	CCA	34
gene:SMa0882_A	TCGGCGCGCCTTCGCCGAAACGG	0.7	CCA	87
gene:SMa0883_A	ATTCGCGAGCGAGAAACTGAAGG	0.5	CCA	53
gene:SMa0883_A	GAAGGTTCGGTGGCGAAACTCGG	0.55	CCA	57
gene:SMa0883_A	CGGAAGCGGGCACCAGGCAGCGG	0.75	CCA	61
gene:SMa0883_A	AAGCGGGCACCAGGCAGCGGTGG	0.75	CCA	61
gene:SMa0883_A	AGCGGGCACCAGGCAGCGGTGGG	0.75	CCA	61
gene:SMa0887_A	CGCGCTTGAGCGCAAGCTGTTGG	0.65	CCA	41
gene:SMa0887_A	AGATTGTCCTGATGGAGGCTAGG	0.5	CCA	66
gene:SMa0888_A	TCGACGAAAATGACGCGGTCGGG	0.55	CCA	62
gene:SMa0888_A	CAGGCACCAGACCACCTTGCCGG	0.65	CCA	69
gene:SMa0890_A	AAATATCCGCTCCGGTCCGTCGG	0.55	CCA	13
gene:SMa0890_A	CGGCGATCGGAGCGATCCGCCGG	0.75	CCA	25
gene:SMa0890_A	GGCCGCGGAAGCGATTGACGAGG	0.7	CCA	80
gene:SMa0890_A	GCGGAAGCGATTGACGAGGCTGG	0.65	CCA	80
gene:SMa0890_A	CCGTTCGAGGGCAGCGAGATCGG	0.65	CCA	90
gene:SMa0890_A	CCGTTCGAGGGCAGCGAGATCGG	0.65	CCA	90
gene:SMa0890_A	AGCGAGATCGGCTGCCGTATCGG	0.6	CCA	90
gene:SMa0890_A	CGGCCGGCATGCCGACACGAAGG	0.75	CCA	95
gene:SMa0890_A	CCATCGCTTCGAACCGCTCCTGG	0.65	CCA	99
dnaE3_A	TACGATCCGCGCGGCGTCGGCGG	0.75	CCA	26
dnaE3_A	GGTAAACCCCGCACAGACCATGG	0.6	CCA	40
dnaE3_A	GCCTAGGATCAGCGCTTCCTCGG	0.6	CCA	77
dnaE3_A	CCTAGGATCAGCGCTTCCTCGGG	0.6	CCA	77
dnaE3_A	CCGGATAAGCCGGAAAGAGACGG	0.55	CCA	80
dnaE3_A	CGGATAAGCCGGAAAGAGACGGG	0.55	CCA	80
dnaE3_A	AGAGCGCCACATCGTCGAAATGG	0.55	CCA	91
gene:SMa0894_A	AGGCATTCCCTGATGCGGGCTGG	0.65	CCA	19
gene:SMa0894_A	ATTCCCTGATGCGGGCTGGAAGG	0.6	CCA	19
gene:SMa0896_A	TGGAGGTCCGGATCGTTTGCCGG	0.6	CCA	32
gene:SMa0896_A	TCGTTTGCCGGCGAGACAGCGGG	0.65	CCA	32
gene:SMa0896_A	TGATTGGCAATTCGAGAGTGCGG	0.45	CCA	78
gene:SMa0896_A	TTCGAGAGTGCGGCTGATCTTGG	0.55	CCA	78
gene:SMa0900_A	GCGATTTGGATTGCGGAGCCAGG	0.6	CCA	47
gene:SMa0903_A	GGGCAAGCGCGGTGATGCCCTGG	0.75	CCA	8
gene:SMa0903_A	CATAGAACCCGCGGAAGTAGAGG	0.55	CCA	41
gene:SMa0903_A	GCGTGTCGTCGACGAGGAATAGG	0.6	CCA	46
gene:SMa0903_A	ACGGTCACTGGCGTAGAGCGTGG	0.65	CCA	48
gene:SMa0907_A	CGACGATTCTGTGCCCTTCGCGG	0.6	CCA	40
gene:SMa0907_A	GACGATTCTGTGCCCTTCGCGGG	0.6	CCA	40
gene:SMa0907_A	CCCGGCAAACTCCTTTACCTCGG	0.55	CCA	41
gene:SMa0907_A	GCCCTTAGCGACAGTTTCTTCGG	0.5	CCA	66
gene:SMa0907_A	GCTGCCTCAGCCGACGTCCCCGG	0.75	CCA	69
gene:SMa0907_A	ACCGAGACCGGAAAGCTCGTAGG	0.6	CCA	78
gene:SMa0909_A	GGTCGCTCATCAACCGAACTCGG	0.55	CCA	23
gene:SMa0909_A	ATCAACCGAACTCGGCGCAACGG	0.55	CCA	24
gene:SMa0909_A	CGAGAAACGGCAAAAGCTGATGG	0.5	CCA	89
gene:SMa0911_A	TCAATCGCTCGGCGCCATGCCGG	0.65	CCA	17
gene:SMa0911_A	AGGGATGGAAGCGGAGCGCCTGG	0.7	CCA	57
gene:SMa0914_A	GCGATGCGCTCTGCTCCCTTCGG	0.65	CCA	26
gene:SMa0914_A	CTGACCTTGGAGCCGGTCCGCGG	0.7	CCA	50
gene:SMa0914_A	GGGGCTCGAAGGCGTCGTCGAGG	0.75	CCA	98
gene:SMa0914_A	GAAGGCGTCGTCGAGGGACGAGG	0.7	CCA	98
gene:SMa0917_A	CGAGAAGCGCCAGATGCGTCAGG	0.65	CCA	37
gene:SMa0922_A	TCTCGAAGCCGGTCTTGCGGTGG	0.65	CCA	56
gene:SMa0922_A	CGTCAGGGTTGCGATCGTGGTGG	0.65	CCA	96
traG_A	ATCGCGCGCCCGCAGCGAATCGG	0.7	CCA	5
traG_A	TCGCGCGCCCGCAGCGAATCGGG	0.75	CCA	5
traG_A	GCCCGCAGCGAATCGGGCTGTGG	0.75	CCA	5
traG_A	GCCCGCAGCGAATCGGGCTGTGG	0.75	CCA	5
traG_A	AGCGAATCGGGCTGTGGCCCTGG	0.7	CCA	5
traG_A	GTTCGTCCTTTCGCATCGACTGG	0.55	CCA	8
traG_A	TTCGTCCTTTCGCATCGACTGGG	0.5	CCA	8
traG_A	GGATCGACGCGGGGATGTTCAGG	0.65	CCA	32
traG_A	TGTCGAGGTAGGACAGCGCCCGG	0.65	CCA	83
traG_A	CCATTGCGACTGGCCTTCGCCGG	0.65	CCA	89
traG_A	CCTTCGCCGGTGCAATGGCAAGG	0.65	CCA	89
traA1_A	CGCCGCGCAGGATGGCGTTGCGG	0.75	CCA	5
traA1_A	GCGAACTCTCGGGCGATGTGCGG	0.65	CCA	6
traA1_A	TACCTCTAGTTTCGGCATCGAGG	0.5	CCA	9
traA1_A	ACCTCTAGTTTCGGCATCGAGGG	0.5	CCA	9
traA1_A	AGTTTCGGCATCGAGGGCACTGG	0.6	CCA	9
traA1_A	GGCCGCCGCAATCCGCTCACCGG	0.75	CCA	13
traA1_A	ATGATAAAGCCCGCGCCGTCTGG	0.6	CCA	39
traA1_A	ATGGCGGGTCATCGCCACATAGG	0.6	CCA	51
traA1_A	AATGCGGCCCTGCTGCGCATAGG	0.65	CCA	63
traA1_A	GACCCTCTTCGACCTTGCCGCGG	0.65	CCA	64
traA1_A	ACCCTCTTCGACCTTGCCGCGGG	0.65	CCA	64
traA1_A	GTCTCGGCATCGATCTGCTGCGG	0.6	CCA	79
traA1_A	GGCAAGCGCCAGATGCCGGTTGG	0.7	CCA	87
gene:SMa0937_A	ATGATCAGCGGCCCGAGTTCGGG	0.6	CCA	14
gene:SMa0937_A	CTTGGCAACGTCGGCGTCGTAGG	0.65	CCA	18
gene:SMa0937_A	GGTCTGTGAGCCGAAACCGATGG	0.6	CCA	29
gene:SMa0937_A	ACGCCGGCACCGGCGATCAGCGG	0.75	CCA	31
gene:SMa0937_A	GCGTGCGCAACCGCATGCTGCGG	0.7	CCA	36
gene:SMa0937_A	CGTGCGCAACCGCATGCTGCGGG	0.7	CCA	36
gene:SMa0937_A	CGTTGACGCTCGCCCGCCTCAGG	0.75	CCA	38
gene:SMa0937_A	TGATCGCGAACCGGGCACCGCGG	0.7	CCA	47
gene:SMa0937_A	ACCGGGCACCGCGGTCAATCAGG	0.7	CCA	47
gene:SMa0937_A	GTAAGATCGCGGACGTCGGCCGG	0.65	CCA	61
gene:SMa0937_A	CATCGTCCCTTGGTGCATCTCGG	0.55	CCA	82
gene:SMa0939_A	GATTGGGTCTCTCGAGCATCAGG	0.55	CCA	32
gene:SMa0939_A	ATTGGGTCTCTCGAGCATCAGGG	0.5	CCA	32
gene:SMa0939_A	GAGCATCAGGGCTGCGGTTTCGG	0.6	CCA	32
gene:SMa0939_A	AAGGGCGTCGATGGCAAGACCGG	0.6	CCA	53
gene:SMa0939_A	GTCGATGGCAAGACCGGCGACGG	0.65	CCA	53
gene:SMa0939_A	GATGGCAAGACCGGCGACGGCGG	0.7	CCA	53
gene:SMa0939_A	GACCCCATGATCCAGATATGTGG	0.5	CCA	56
gene:SMa0939_A	CAAGCGCAACTCCTCGGCAGTGG	0.65	CCA	76
gene:SMa0939_A	CAACAGAAGACAGATGAAGGCGG	0.45	CCA	97
gene:SMa0943_A	CGTAGTCACCGGCGACATGCTGG	0.65	CCA	11
gene:SMa0943_A	CGTAGTCACCGGCGACATGCTGG	0.65	CCA	11
gene:SMa0943_A	GTAGTCACCGGCGACATGCTGGG	0.6	CCA	11
gene:SMa0943_A	GTAGTCACCGGCGACATGCTGGG	0.6	CCA	11
gene:SMa0943_A	CCTGCCAAAGCGCGGGTCTTCGG	0.65	CCA	61
gene:SMa0943_A	ACGCATCTAAGCACGCCGCGCGG	0.65	CCA	64
gene:SMa0943_A	CACGCCGCGCGGACCGAATTTGG	0.7	CCA	64
gene:SMa0943_A	GCGCGGAACTGCGGGTCTTTCGG	0.65	CCA	66
gene:SMa0943_A	CGCGGAACTGCGGGTCTTTCGGG	0.65	CCA	66
gene:SMa0943_A	AAGACCAACTTTGAGGAGCCCGG	0.5	CCA	80
gene:SMa0943_A	CAACTTTGAGGAGCCCGGTGCGG	0.6	CCA	80
gene:SMa0945_A	CAACTCGCGCTTTGCTCTTTCGG	0.5	CCA	89
gene:SMa0947_A	TTCTTCGCTGAAGACGCGCATGG	0.55	CCA	27
gene:SMa0947_A	ATACAGAGCTGTCCGGTATTCGG	0.45	CCA	66
gene:SMa0947_A	CTGTCCGGTATTCGGATGCTTGG	0.55	CCA	66
gene:SMa0950_A	ATCGCGATCGCATCGCTGCTCGG	0.6	CCA	15
gene:SMa0950_A	TCGCGATCGCATCGCTGCTCGGG	0.65	CCA	15
gene:SMa0950_A	CGCGATCGCATCGCTGCTCGGGG	0.7	CCA	15
gene:SMa0950_A	GCGATCGCATCGCTGCTCGGGGG	0.7	CCA	15
gene:SMa0950_A	ATCGCTGCTCGGGGGCGTACAGG	0.7	CCA	15
gene:SMa0950_A	CCCCCTTGAGGAGTGCTATCCGG	0.6	CCA	25
gene:SMa0950_A	AACGCGCGATCGATGTCGAGCGG	0.6	CCA	45
gene:SMa0950_A	GTAGGCCAACAACGTAGCCGTGG	0.6	CCA	62
gene:SMa0950_A	GTAGGCCAACAACGTAGCCGTGG	0.6	CCA	62
gene:SMa0950_A	CCTCGCGATCGGCAAACTGCCGG	0.65	CCA	68
gene:SMa0950_A	CGTGACCTTCCGATGCGCCTTGG	0.65	CCA	72
gene:SMa0950_A	CTCGGAGTTCGTCGCCGCGACGG	0.7	CCA	81
gene:SMa0950_A	GGGCAACAAGGACAGGAGCCCGG	0.65	CCA	95
gene:SMa0950_A	ACTGTTGTGGAACGTGAAAGCGG	0.45	CCA	100
gene:SMa0951_A	AAAGAATGCCTGCAGCCTATTGG	0.45	CCA	32
gene:SMa0952_A	TCAGCACATGCGTCATGGCAAGG	0.55	CCA	44
gene:SMa0956_A	AAACGCGCATTACTTCCTCGCGG	0.5	CCA	35
gene:SMa0956_A	CCCGTCGACGTCGACGAGATAGG	0.65	CCA	88
gene:SMa0958_A	GAGTTCAGCCATAACTCGCTCGG	0.5	CCA	33
gene:SMa0958_A	ATCGGCTGGAAGCAGCAGAGCGG	0.6	CCA	72
gene:SMa0958_A	ACATAGTCGTCGATCCGCTCCGG	0.55	CCA	77
gene:SMa0959_A	CATACCGCGCGATTAGCGAGCGG	0.6	CCA	33
gene:SMa0959_A	ATACCGCGCGATTAGCGAGCGGG	0.6	CCA	33
gene:SMa0959_A	TAGACCCGACAAGAACAACTCGG	0.45	CCA	45
gene:SMa0961_A	ATACGCCTCCAGTTGCCGATCGG	0.55	CCA	76
gene:SMa0964_A	AGAAGCCGTAATCGCTGTCTCGG	0.5	CCA	27
gene:SMa0964_A	GCTGTCTCGGCGCTCGGTCCAGG	0.75	CCA	27
gene:SMa0964_A	CCGGGGGCTTTGCTCCCCGACGG	0.75	CCA	83
gene:SMa0967_A	TGCGCAGGTGCCTCAGATTGTGG	0.6	CCA	30
gene:SMa0967_A	GCGCAGGTGCCTCAGATTGTGGG	0.6	CCA	30
gene:SMa0967_A	GTCGGCCGTTCCCTCCTTGAGGG	0.65	CCA	90
gene:SMa0974_A	ACACGCAAAACTCCGCGACCCGG	0.6	CCA	79
gene:SMa0976_A	CGTTCGTCGTGTAGATGATGCGG	0.5	CCA	28
gene:SMa0976_A	TCGTCGTGTAGATGATGCGGCGG	0.55	CCA	28
gene:SMa0976_A	GATGATGCGGCGGACCCCTTCGG	0.65	CCA	28
gene:SMa0976_A	TTGGGGAAAGACGGCGGTGATGG	0.6	CCA	62
gene:SMa0976_A	GCCCTTCAAGCCGTCGACCACGG	0.65	CCA	66
gene:SMa0976_A	CCACGGCGATTAGGATATCCTGG	0.55	CCA	68
gene:SMa0976_A	GATGGCGTCGAAAAACACGAGGG	0.5	CCA	91
gene:SMa0977_A	GGTCGAAGGTGAAGCTCTGCCGG	0.6	CCA	29
gene:SMa0977_A	GTCGAAGGTGAAGCTCTGCCGGG	0.6	CCA	29
gene:SMa0977_A	GGTGAAGCTCTGCCGGGCAAAGG	0.65	CCA	29
gene:SMa0977_A	GAAGCTCTGCCGGGCAAAGGCGG	0.65	CCA	29
gene:SMa0977_A	AACGGGATCGAGCCGTCACGGGG	0.65	CCA	55
gene:SMa0977_A	TCGAGCCGTCACGGGGTTTGCGG	0.65	CCA	55
gene:SMa0985_A	ACGAGTCGCTGGGCGACCACAGG	0.7	CCA	64
gene:SMa0985_A	AGTCGCTGGGCGACCACAGGTGG	0.7	CCA	64
gene:SMa0988_A	TAACTGGTTCGAGAAATCTGCGG	0.4	CCA	78
gene:SMa0988_A	ATCTGCGGAGCGCCGTACAAAGG	0.6	CCA	84
gene:SMa0988_A	GCGCCGTACAAAGGCGACGGAGG	0.7	CCA	84
gene:SMa0990_A	ACGACCGCCCTTCGAAACAATGG	0.55	CCA	33
gene:SMa0995_A	TCCAGGCGGAACGGCTTTCACGG	0.6	CCA	51
gene:SMa0995_A	GGCGGAACGGCTTTCACGGCCGG	0.7	CCA	51
gene:SMa0995_A	CCTTCTCATAACGGGCATCGAGG	0.55	CCA	61
gene:SMa0995_A	ACGGGCATCGAGGATCAGGTAGG	0.6	CCA	61
gene:SMa0997_A	ACGCAGGTTCATCATGTCGTCGG	0.5	CCA	95
gene:SMa0998_A	CGTTGCGCATGAAGTGGACCCGG	0.6	CCA	26
gene:SMa1001_A	GAAATTGCCGGCTGTTCGTGCGG	0.55	CCA	32
gene:SMa1001_A	TTTCACCAAAGAATGTGCAGCGG	0.4	CCA	39
gene:SMa1001_A	AATTCCGCCTGTCAGCTCCATGG	0.55	CCA	86
gene:SMa1002_A	TCGCTGCGGCCGCTTTGTGCCGG	0.7	CCA	18
gene:SMa1004_A	CCCTGTCGGACGTTCTGAATAGG	0.55	CCA	15
gene:SMa1004_A	CCTGTCGGACGTTCTGAATAGGG	0.5	CCA	15
gene:SMa1004_A	GCGTTCGTTGAAGCACGACAAGG	0.55	CCA	21
gene:SMa1005_A	CGCTGAGGGGTGAGCAGTTTCGG	0.6	CCA	21
gene:SMa1005_A	TGAGGGGTGAGCAGTTTCGGTGG	0.6	CCA	21
gene:SMa1005_A	GCGACCAGCCAGACGTTAAACGG	0.55	CCA	33
gene:SMa1005_A	CAGCCAGACGTTAAACGGATAGG	0.5	CCA	33
gene:SMa1005_A	GCATGTCGCGGCCCATCATCAGG	0.65	CCA	45
gene:SMa1005_A	ACAGCGCCTGGAAGATGAAGAGG	0.55	CCA	62
gene:SMa1005_A	CTGGAAGATGAAGAGGCCAAGGG	0.5	CCA	62
gene:SMa1005_A	CGAGCCACATCGGCAAACCCAGG	0.65	CCA	69
gene:SMa1007_A	GACCTTCATTCTGATCGTGTCGG	0.45	CCA	72
gene:SMa1007_A	CGGATACGATTTCCCGTTGATGG	0.5	CCA	78
gene:SMa1008_A	CATTCCGGGGACCGCAAGTCCGG	0.65	CCA	29
actP_A	CTGCACAGGCAGGCCGGATACGG	0.65	CCA	29
actP_A	GTTGCTTCGAAGTCGGTGGCAGG	0.6	CCA	31
actP_A	TTGCTTCGAAGTCGGTGGCAGGG	0.55	CCA	31
actP_A	GAAGTCGGTGGCAGGGACCAAGG	0.65	CCA	31
actP_A	GATCGTGCCGCCGACGACCTCGG	0.7	CCA	54
actP_A	TTGCACGCTTGCCCGCTCGGTGG	0.7	CCA	94
gene:SMa1016_A	CAGATAGAGGCTATAGGACAAGG	0.45	CCA	18
gene:SMa1016_A	ATAGAGGCTATAGGACAAGGTGG	0.45	CCA	18
gene:SMa1016_A	GCTATAGGACAAGGTGGCGACGG	0.55	CCA	18
gene:SMa1016_A	GGCTTTCCCAGATCGTGTATCGG	0.5	CCA	51
gene:SMa1017_A	ATGTGACGGCCTGGGCCGTGAGG	0.7	CCA	32
gene:SMa1018_A	TGCTGTGTCGACATCCGCGCTGG	0.65	CCA	68
gene:SMa1028_A	AGCAGCAAGAAAGACCACAGAGG	0.5	CCA	52
gene:SMa1029_A	AGCTCGCGATCAGGTAGTGGCGG	0.6	CCA	90
gene:SMa1029_A	GCTCGCGATCAGGTAGTGGCGGG	0.65	CCA	90
gene:SMa1029_A	AGGTAGTGGCGGGCGTCCTCTGG	0.7	CCA	90
gene:SMa1030_A	TCACCTGGGCCTGAAGCGCCCGG	0.7	CCA	40
gene:SMa1030_A	GGCCTGAAGCGCCCGGTATTCGG	0.65	CCA	40
gene:SMa1036_A	CACGAAGAACAATGGTTTCATGG	0.4	CCA	83
gene:SMa1037_A	GGTTCGCATTGACCTTCTCGCGG	0.55	CCA	11
gene:SMa1037_A	ATTGACCTTCTCGCGGCTGTCGG	0.55	CCA	11
gene:SMa1037_A	AGGATTTCGCAGTCGCTTCGAGG	0.55	CCA	39
gene:SMa1037_A	GGCCGTCTTGGCTTCGACCGAGG	0.7	CCA	93
gene:SMa1038_A	GTCCTTGGCTTTGGTCCAGTCGG	0.55	CCA	5
gene:SMa1038_A	TCCTTGGCTTTGGTCCAGTCGGG	0.55	CCA	5
gene:SMa1038_A	CCTTGGCTTTGGTCCAGTCGGGG	0.6	CCA	5
gene:SMa1038_A	GCCCATGTCGGCCATGCCTTTGG	0.65	CCA	21
gene:SMa1038_A	GTCCCATGGCGTTCATCGTGTGG	0.6	CCA	29
gene:SMa1038_A	TCGGTCATTTCCATGATGCGCGG	0.5	CCA	52
gene:SMa1038_A	TTCCATGATGCGCGGCACGTAGG	0.6	CCA	52
gene:SMa1038_A	TGCACCATCTCGTCGGAATGCGG	0.55	CCA	63
gene:SMa1038_A	GCACCATCTCGTCGGAATGCGGG	0.6	CCA	63
gene:SMa1038_A	CCATCTCGTCGGAATGCGGGTGG	0.65	CCA	63
gene:SMa1038_A	GTCTCCATCACGGCGGCGTCCGG	0.7	CCA	94
gene:SMa1038_A	GGCGTCCGGCAGCCCCATATTGG	0.7	CCA	94
gene:SMa1038_A	CATATTGGACGTCTTGGCCCAGG	0.55	CCA	96
gene:SMa1038_A	ATTGGACGTCTTGGCCCAGGCGG	0.6	CCA	96
gene:SMa1045_A	CCGCAAGGATGTGCGCGTACAGG	0.65	CCA	10
gene:SMa1045_A	GATGTGCGCGTACAGGATTAGGG	0.5	CCA	10
cyaE2_A	GAAGGACGCCAGCAGCGACATGG	0.65	CCA	83
gene:SMa1052_A	CCGAGAACGAAGGCAAGGCTCGG	0.6	CCA	70
gene:SMa1053_A	CCTGCGGTGATCTGCACGGCCGG	0.7	CCA	50
gene:SMa1053_A	ACTGCCAAACATGAGCAGGTAGG	0.5	CCA	56
gene:SMa1057_A	GAGGATGGCATCGGCATTGATGG	0.55	CCA	57
gene:SMa1057_A	GTCTAGCACCGGGTCGATGATGG	0.6	CCA	61
gene:SMa1058_A	TCCGGAAGCCCAGCCTGCGCAGG	0.75	CCA	33
gene:SMa1058_A	AAGCCCAGCCTGCGCAGGATCGG	0.65	CCA	33
gene:SMa1058_A	CAGCCACCGACGATCCCCCGTGG	0.75	CCA	51
gene:SMa1058_A	ATGTGGAAGCGTTCGCTTCGAGG	0.55	CCA	64
gene:SMa1058_A	TGTGGAAGCGTTCGCTTCGAGGG	0.55	CCA	64
gene:SMa1060_A	CCGCGGCCCGGACCATGAACCGG	0.75	CCA	33
gene:SMa1060_A	CGCATAGGCCGACAGGACCGCGG	0.7	CCA	58
gene:SMa1060_A	CCTCAGATCGAAGACGATGAAGG	0.5	CCA	80
gene:SMa1060_A	CGACAGCACCATCAATGCAGTGG	0.55	CCA	98
gene:SMa1062_A	CGAGATCCAGGAGCGCGCGCCGG	0.75	CCA	57
gene:SMa1062_A	GAGATCCAGGAGCGCGCGCCGGG	0.75	CCA	57
gene:SMa1062_A	CAGAAGAATAGAGAGTGTCCCGG	0.45	CCA	97
gene:SMa1065_A	ATTGAACTCGTAGCCGACGCCGG	0.55	CCA	16
gene:SMa1065_A	AGCGAGATCCCAGTCGAGATCGG	0.55	CCA	20
gene:SMa1065_A	GGCAGCCCCCGATGACACCTTGG	0.7	CCA	59
gene:SMa1065_A	GCCGGCGCCCCAGAAATAAGGGG	0.65	CCA	81
gene:SMa1067_A	CGCCGACCGCATCCCCATGTCGG	0.7	CCA	75
gene:SMa1067_A	CGGTCGCAAAACCGCAACCAGGG	0.6	CCA	100
gene:SMa1070_A	GATGGATCGCACCGAGCCATAGG	0.6	CCA	10
gene:SMa1070_A	CTCGACGTGATAATCCAGCCCGG	0.55	CCA	36
gene:SMa1070_A	GATAATCCAGCCCGGCACGCCGG	0.65	CCA	37
gene:SMa1070_A	GGCACGCCGGATACGCCACTCGG	0.7	CCA	37
gene:SMa1070_A	GATATGGCATTCAATCCAGTCGG	0.4	CCA	64
gene:SMa1070_A	CGCATCTCCAGTCTCTCCGCAGG	0.65	CCA	100
gene:SMa1073_A	GCCAATGACGCCGTGCCATGCGG	0.65	CCA	16
gene:SMa1073_A	TGCGGACACGGGAAGTTGGCTGG	0.65	CCA	20
gene:SMa1073_A	TTCGTTGCAGCCGGGCGTAGCGG	0.65	CCA	39
gene:SMa1073_A	GAGCAGCAGTCCGAGCCATTCGG	0.6	CCA	84
gene:SMa1078_A	AAACAGGGGGATGATCTGCCAGG	0.55	CCA	25
tspO_A	AAGCACCATAATCTCCACCGCGG	0.5	CCA	34
tspO_A	AATCTCCACCGCGGCCAGCCCGG	0.7	CCA	34
tspO_A	ACGCAGCATTGAGCAGAAGTTGG	0.5	CCA	46
tspO_A	GAGCAGAAGTTGGACTGCATAGG	0.5	CCA	46
tspO_A	CAATCGGGCGGGCGCCATCGTGG	0.75	CCA	71
tspO_A	GCATGTCCATCTGCAAAAGATGG	0.45	CCA	93
tspO_A	GTCCATCTGCAAAAGATGGAGGG	0.45	CCA	93
gene:SMa1084_A	CATCGCCAGTTGCGTATCTCCGG	0.55	CCA	3
gene:SMa1084_A	GACACGTTCGACCACCGCCTTGG	0.65	CCA	7
gene:SMa1084_A	ATCGGGATCGCCTTCATCATTGG	0.5	CCA	23
gene:SMa1084_A	GGGATCGCCTTCATCATTGGAGG	0.55	CCA	23
gene:SMa1084_A	TAGGTAGGTGAGAGACGCGATGG	0.55	CCA	35
gene:SMa1084_A	GTTTGCGCCAAGGAACCTCCCGG	0.6	CCA	37
gene:SMa1084_A	CGCGGTCCCGTCCAGCCTTTCGG	0.7	CCA	65
gene:SMa1084_A	CCGTCCAGCCTTTCGGCGAGCGG	0.7	CCA	65
gene:SMa1084_A	TGCCGGATTGAGAAACTTGTTGG	0.45	CCA	77
gene:SMa1084_A	GTCCATCCGCTCCAGAAGTTCGG	0.55	CCA	99
gene:SMa1086_A	TCACCGTTAGCAATGACATCAGG	0.45	CCA	37
gene:SMa1087_A	CTTGAAGGTCGCCCTTGAGCAGG	0.6	CCA	11
gene:SMa1087_A	ACGATTTCGCTCTTGTGTTCCGG	0.45	CCA	19
gene:SMa1087_A	GTGGCGAGACCCAGCGCGCACGG	0.75	CCA	49
gene:SMa1087_A	GTGGCGAGACCCAGCGCGCACGG	0.75	CCA	49
gene:SMa1087_A	TGGCGAGACCCAGCGCGCACGGG	0.75	CCA	49
gene:SMa1087_A	TGGCGAGACCCAGCGCGCACGGG	0.75	CCA	49
gene:SMa1089_A	GAAGAGGTGCATCAAAGGACAGG	0.5	CCA	40
gene:SMa1091_A	CTCGGTGATCACTTCTTCAACGG	0.45	CCA	54
gene:SMa1091_A	ATAGTCAAAAAGCACGTCTGCGG	0.4	CCA	88
gene:SMa1092_A	GGTGGCGCCGGCCGTTGATTTGG	0.7	CCA	79
gene:SMa1092_A	ATAGAGGTAGCGGTCTTGAGCGG	0.5	CCA	96
gene:SMa1096_A	GCAGGCTGCTTGACTGATGCAGG	0.6	CCA	70
gene:SMa1096_A	GCTGCTTGACTGATGCAGGACGG	0.55	CCA	70
gene:SMa1096_A	GAGAAACAGGATGATGCCTCCGG	0.5	CCA	78
gene:SMa1101_A	ATCGGTGAAAACCGCTCTTGCGG	0.5	CCA	75
cyaP_A	CACGGCCTCCCAATGGTTCTCGG	0.6	CCA	4
cyaP_A	ATGAAAATGGATAGCCTGGCAGG	0.45	CCA	29
cyaP_A	TGAAAATGGATAGCCTGGCAGGG	0.45	CCA	29
cyaP_A	CCTGGCAGGGTCTAATTTCTCGG	0.5	CCA	29
cyaP_A	AAGAAGGTAGCGAAAAGAGGCGG	0.45	CCA	45
cyaP_A	CAATGTGCCGAGAGTTGCCCGGG	0.6	CCA	46
cyaP_A	GATTGCTCGACATTATACCTCGG	0.4	CCA	83
cyaP_A	CATTATACCTCGGCAAAGCAGGG	0.45	CCA	83
cyaP_A	CTCCATACTTACGAGGCTCGCGG	0.55	CCA	96
cyaP_A	ATACTTACGAGGCTCGCGGATGG	0.55	CCA	96
cyaP_A	TACGAGGCTCGCGGATGGACGGG	0.65	CCA	96
gene:SMa1111_A	CGCAGTCGCCACGGAGGCTCCGG	0.75	CCA	92
gene:SMa1115_A	CCAGCCGCGGGACTCGCATACGG	0.7	CCA	24
gene:SMa1115_A	AATCGGCCGCAGCGCCTCCGCGG	0.75	CCA	32
gene:SMa1115_A	AGATGATGAAGAAGGCGACGAGG	0.5	CCA	39
gene:SMa1115_A	AAGCTGGACGAGCGCTTGCTCGG	0.6	CCA	43
gene:SMa1115_A	GGTGAAGACGACGCCAACATAGG	0.55	CCA	59
hspC2_A	CTGGCATCCGGAACGTCCGCTGG	0.7	CCA	26
gene:SMa1122_A	CAGCGCCTCCATGTCCATGTAGG	0.6	CCA	25
gene:SMa1122_A	CGCCTCCATGTCCATGTAGGCGG	0.6	CCA	25
gene:SMa1122_A	GCCTCCATGTCCATGTAGGCGGG	0.6	CCA	25
gene:SMa1122_A	TCCGCGCTCGACGTCGAACACGG	0.65	CCA	33
gene:SMa1122_A	CTGTAGCGCCATGATCAGCACGG	0.55	CCA	43
gene:SMa1122_A	CCGGCAATAACGAAGCCGGCAGG	0.65	CCA	55
gene:SMa1122_A	CGGCAATAACGAAGCCGGCAGGG	0.6	CCA	55
gene:SMa1122_A	CGTGTTCCAGTGACCGAGCCAGG	0.65	CCA	58
gene:SMa1122_A	CTTTGCCTGAGCAAACACATCGG	0.45	CCA	93
gene:SMa1124_A	TAGCCGCCCCGTCCTTGATCCGG	0.65	CCA	3
gene:SMa1124_A	CGCGCGCTCTCCCTCTGCAAAGG	0.7	CCA	67
gene:SMa1124_A	TCCCTCTGCAAAGGTCAAGTCGG	0.5	CCA	67
gene:SMa1126_A	TCCCAATCGGATGCTGGCTCCGG	0.6	CCA	12
gene:SMa1126_A	CGGGTGTCTTGATCCCAAAACGG	0.5	CCA	82
gene:SMa1126_A	GATCCCAAAACGGCGCGCTGCGG	0.65	CCA	82
degP4_A	GGCCGGTGATCACATCTCCGAGG	0.65	CCA	33
degP4_A	CCTGGTATTCATCGGCACCTAGG	0.55	CCA	59
gene:SMa1131_A	GTCCCAGGGTACCGTTCGCCTGG	0.7	CCA	31
gene:SMa1131_A	CTTGGATTGCTCCGCCGTTTCGG	0.55	CCA	40
gene:SMa1131_A	GGTACCGATCTCCATCTCGACGG	0.55	CCA	67
gene:SMa1131_A	GATCTCCATCTCGACGGAAGCGG	0.55	CCA	68
gene:SMa1141_A	ACCGTGACCGAGCGCCGTTCCGG	0.7	CCA	18
gene:SMa1141_A	AGAGAGGAAAGGTCGGCTACCGG	0.55	CCA	92
gene:SMa1146_A	CGCCTCGGCAGCTTCGCGAGCGG	0.75	CCA	38
gene:SMa1146_A	AGCTTCGCGAGCGGCGACGGGGG	0.75	CCA	38
gene:SMa1146_A	CTTCGGGTTCGTTCAGCATTCGG	0.5	CCA	46
gene:SMa1146_A	CTGCTGCGCTTTCGACCATTTGG	0.55	CCA	50
gene:SMa1146_A	AACGCCGGCACCGCCGCCATTGG	0.75	CCA	66
gene:SMa1146_A	GGAGAACCCGACATCGTTGTCGG	0.55	CCA	81
gene:SMa1147_A	TCGATCCGGCGTCCAGCGCTTGG	0.7	CCA	21
gene:SMa1147_A	ATGGCGCGCGCGCGGAACGAAGG	0.75	CCA	57
gene:SMa1147_A	TGGCGCGCGCGCGGAACGAAGGG	0.75	CCA	57
gene:SMa1147_A	GCGGAACGAAGGGTCCATGCTGG	0.65	CCA	57
gene:SMa1149_A	TCCACCCGGCGTCCAGCACTCGG	0.7	CCA	21
gene:SMa1149_A	GAGCACGACGTTCACCTCCTCGG	0.6	CCA	35
gene:SMa1149_A	ACGGTTTCGCAATGACGGATCGG	0.5	CCA	58
gene:SMa1151_A	CCCTGTGAATGCATAGTTGATGG	0.45	CCA	75
gene:SMa1153_A	GTTGTCGATGCCCGTGACGCCGG	0.65	CCA	41
gene:SMa1153_A	CTCGACGGCAACGCCGATATTGG	0.6	CCA	90
gene:SMa1153_A	AACGCCGATATTGGCGGCGATGG	0.6	CCA	90
gene:SMa1154_A	GGAACGATAACGCTTCGATCTGG	0.5	CCA	65
gene:SMa1155_A	CGCCGTTTCGCCCTCCGCAAAGG	0.7	CCA	45
gene:SMa1155_A	TCGGCCCGAATTGGGTGAGCCGG	0.65	CCA	97
gene:SMa1158_A	ATTCTGCATCGACGATCGTGAGG	0.5	CCA	59
gene:SMa1159_A	CCGCGGCTCTACCGGCTCGTCGG	0.75	CCA	84
gene:SMa1162_A	GTCCGCCTGGATCAGAGCGACGG	0.65	CCA	74
gene:SMa1162_A	TGGCGTCGGTCATGCCTGCGAGG	0.7	CCA	88
gene:SMa1162_A	AACTTCTCTGACGCTTAATGAGG	0.4	CCA	96
gene:SMa1163_A	TGGATCTCGTAACGCTGTGCCGG	0.55	CCA	5
gene:SMa1163_A	GGATCTCGTAACGCTGTGCCGGG	0.6	CCA	5
gene:SMa1163_A	CATGTGAGTTCTGCTCATCCCGG	0.5	CCA	8
gene:SMa1163_A	TTTGTCTTCCGGCTTCAATTCGG	0.4	CCA	36
gene:SMa1163_A	TGCGGGACTTGAGCTCTATGAGG	0.55	CCA	56
gene:SMa1163_A	GGGACTTGAGCTCTATGAGGTGG	0.55	CCA	56
gene:SMa1163_A	GGACTTGAGCTCTATGAGGTGGG	0.5	CCA	56
gene:SMa1166_A	GACCGCGTCAACGAAACTGTGGG	0.55	CCA	3
gene:SMa1166_A	CGTCAACGAAACTGTGGGTGCGG	0.55	CCA	3
gene:SMa1166_A	GTCAACGAAACTGTGGGTGCGGG	0.55	CCA	3
gene:SMa1166_A	TCGAGCATCACTGGACTCTCGGG	0.55	CCA	53
gene:SMa1168_A	TTCAGGAGGTGGTGCCTGGCCGG	0.65	CCA	94
gene:SMa1168_A	TCAGGAGGTGGTGCCTGGCCGGG	0.7	CCA	94
gene:SMa1168_A	AGGTGGTGCCTGGCCGGGTCCGG	0.75	CCA	94
gene:SMa1171_A	GTCATAGTGGAACCGCTTGACGG	0.5	CCA	76
gene:SMa1171_A	ATAGTGGAACCGCTTGACGGTGG	0.55	CCA	76
gene:SMa1176_A	GGACGTGATCGACATCGGTGAGG	0.6	CCA	66
gene:SMa1176_A	GACGTGATCGACATCGGTGAGGG	0.55	CCA	66
gene:SMa1178_A	CCCGTACTGCATAGAGGCAGCGG	0.6	CCA	4
gene:SMa1178_A	AGGCGGCGTTGCTGTTAGAGCGG	0.6	CCA	25
gene:SMa1178_A	TTATTGAGCCAGATTCCGCGTGG	0.5	CCA	43
nosR_A	TCGACGGTCACATGGGCGTCCGG	0.65	CCA	49
nosR_A	CGGTCACATGGGCGTCCGGCAGG	0.75	CCA	49
nosR_A	TTGGCAGCCGTGTGTGGTAGCGG	0.6	CCA	57
nosR_A	GCCGTGTGTGGTAGCGGTCGCGG	0.7	CCA	57
nosR_A	GGTAGCGGTCGCGGAACCGCAGG	0.75	CCA	58
nosR_A	GCCGGAGCCCTTGAAGGAATAGG	0.6	CCA	61
nosR_A	TGGCGCGCATCTGCTCGTAACGG	0.6	CCA	64
nosR_A	GGCGCGCATCTGCTCGTAACGGG	0.65	CCA	64
nosR_A	AGATCGATGAACCGATCGCCGGG	0.55	CCA	68
nosR_A	ATCGCCGGGACTGTGCGTCTCGG	0.65	CCA	68
nosR_A	CGCTCGTCCCCGTCCTTAAGAGG	0.65	CCA	74
nosR_A	GCGGATTTCGGACGATTGCTCGG	0.55	CCA	75
nosR_A	CGGATTTCGGACGATTGCTCGGG	0.55	CCA	75
nosR_A	GGACGATTGCTCGGGCGCGACGG	0.7	CCA	75
nosR_A	GATCGATTCCCACCACGATATGG	0.5	CCA	88
nosZ_A	CGCGGACCTTGTTGCCGTCACGG	0.65	CCA	16
nosZ_A	GCCGTCGACCATCACCTGCCAGG	0.7	CCA	63
nosZ_A	CAGAAGACGTACCCGGTCTTCGG	0.55	CCA	70
nosZ_A	CGCGCCGGCTGCCGCCATAAAGG	0.75	CCA	97
nosD_A	CTTCGGAACGCCATGTCCGGAGG	0.65	CCA	38
nosD_A	TTTGCCGTTGCCCATGACAAGGG	0.5	CCA	83
nosD_A	TTGCAGCACGATGACGTCGCCGG	0.6	CCA	90
nosD_A	GCAAGCCGTCGGCGGACTTGCGG	0.7	CCA	94
nosY_A	CCGAAGGCCTGCCAGCTATCCGG	0.65	CCA	51
nosY_A	CTGCCAGCTATCCGGTCCGACGG	0.65	CCA	51
nosY_A	ACGACCTCGCGGCGCCCGATCGG	0.75	CCA	66
nosY_A	AGGTGGTTGCCAGTACCCACCGG	0.6	CCA	94
nosL_A	CATGTCCGATACGTAGATCGCGG	0.5	CCA	54
nosL_A	GCGACGTCCCTGGGTTCCTCCGG	0.7	CCA	58
nosX_A	CGAACTGCCCATGAGGCTGAAGG	0.6	CCA	12
nosX_A	ACTGCCCATGAGGCTGAAGGCGG	0.6	CCA	12
nosX_A	GAGGCTGAAGGCGGTTGAGAAGG	0.6	CCA	12
nosX_A	GTCGCAAGTCCGACCCGCCACGG	0.7	CCA	34
nosX_A	CAAGTCCGACCCGCCACGGACGG	0.7	CCA	34
gene:SMa1192_A	TGCTGGTCACCAGTCCCCTGCGG	0.65	CCA	65
nnrS_A	TGCGGCGCTGAACGCGGGTCTGG	0.75	CCA	10
nnrS_A	GCGGCGCTGAACGCGGGTCTGGG	0.75	CCA	10
nnrS_A	GGAACAGGGCCGCTCATGGCCGG	0.7	CCA	12
nnrS_A	GCAGATTGCGGCAGCGGCTTCGG	0.65	CCA	17
nnrS_A	CAGATTGCGGCAGCGGCTTCGGG	0.65	CCA	17
nnrS_A	GAGCGAGAACGCGCCAGCCATGG	0.7	CCA	23
nnrS_A	CCATGGTCCCGCCGAGGATCAGG	0.7	CCA	25
nnrS_A	CATGGTCCCGCCGAGGATCAGGG	0.65	CCA	25
nnrS_A	TCGCCGTCGCGGACCATGGCCGG	0.75	CCA	27
nnrS_A	AAGGAGCGCCGTCGGCGTCCAGG	0.75	CCA	38
nnrS_A	CCAAGCGCGCCTGTCCCAAGCGG	0.7	CCA	68
nnrS_A	TCCGGGAGGAGCCAGACAATAGG	0.6	CCA	94
gene:SMa1195_A	TGACGGCGGCTTCCGAGAGCTGG	0.7	CCA	83
gene:SMa1197_A	CATCGAGGAGCGTCGAACTGAGG	0.6	CCA	94
gene:SMa1197_A	ATCGAGGAGCGTCGAACTGAGGG	0.55	CCA	94
gene:SMa1198_A	AAGCCGCACATGCCAAGTGCCGG	0.6	CCA	6
gene:SMa1198_A	AGCCGCACATGCCAAGTGCCGGG	0.65	CCA	6
gene:SMa1198_A	CACATGCCAAGTGCCGGGCAAGG	0.65	CCA	6
gene:SMa1198_A	ACATGCCAAGTGCCGGGCAAGGG	0.6	CCA	6
gene:SMa1198_A	AACGGTTGCAGGCTGGGCAGCGG	0.65	CCA	21
gene:SMa1198_A	CTGGGCAGCGGCGATCTCCAAGG	0.7	CCA	21
gene:SMa1198_A	TGCAAAAAGCAGGACGAACAAGG	0.45	CCA	33
gene:SMa1198_A	GAAGCGGCGCAGCATGTATCCGG	0.6	CCA	41
gene:SMa1198_A	ACACCGTGAAGGAAGACCATCGG	0.5	CCA	47
gene:SMa1198_A	CACCGTGAAGGAAGACCATCGGG	0.55	CCA	47
gene:SMa1198_A	GACCAGCGACGCATGCGCGAAGG	0.7	CCA	93
gene:SMa1198_A	GAGCCAGAGCCATGCGGAACAGG	0.65	CCA	96
gene:SMa1200_A	GCGGAAGACGGCCTTGTAGCTGG	0.65	CCA	83
fixI1_A	GGCATGCCGCGAAGTCTCGATGG	0.65	CCA	11
fixI1_A	GGATTCCGGTCGCAATGCCCAGG	0.65	CCA	24
fixI1_A	TTCCGGTCGCAATGCCCAGGCGG	0.65	CCA	24
fixI1_A	CGCAATGCCCAGGCGGCCAAGGG	0.7	CCA	24
fixI1_A	GCCTCAGATTGCCTGCCGTCAGG	0.65	CCA	29
fixI1_A	GGCCGGCGAGTAATAGCGAGCGG	0.65	CCA	52
fixI1_A	GTAATAGCGAGCGGCGCGGTCGG	0.65	CCA	52
fixI1_A	AAATCCAGTGGAAGAGATCGCGG	0.45	CCA	80
fixI1_A	AATCCAGTGGAAGAGATCGCGGG	0.5	CCA	80
fixI1_A	CCAGTGGAAGAGATCGCGGGTGG	0.65	CCA	80
fixI1_A	GAGATCGCGGGTGGCCGCATCGG	0.7	CCA	80
fixH_A	ACAAAAGCGCCCTCGCCCCGAGG	0.7	CCA	27
fixH_A	AAGCGCCCTCGCCCCGAGGATGG	0.75	CCA	27
fixG_A	TCCGTCGCCCGTCGCCTGTCCGG	0.75	CCA	13
fixG_A	TCCGTCGCCCGTCGCCTGTCCGG	0.75	CCA	13
fixG_A	TGAGATGCCTCACCTTGTCACGG	0.5	CCA	31
fixG_A	GCTCGTCGCGAGGGCCATATTGG	0.65	CCA	36
fixG_A	GTCCGGCGTCGAGGCGCATGCGG	0.75	CCA	71
fixG_A	CGATGAAGCGCTCAACGACGAGG	0.6	CCA	74
fixP1_A	GCTTGACGGTGTCGTCGCCGAGG	0.7	CCA	8
fixP1_A	ACGGTGTCGTCGCCGAGGCGCGG	0.75	CCA	8
fixP1_A	CAGATCGCATCGGCGAGGTTGGG	0.6	CCA	20
fixP1_A	GCATCGGATTATTGAGTTCGCGG	0.45	CCA	92
fixQ1_A	AGCGGCAGCGTTCTTGGCGCCGG	0.7	CCA	27
fixO1_A	TCCTTGAGGAAGGCGTAGCTCGG	0.55	CCA	43
fixO1_A	GTGCTGGACGTGCCATTCATTGG	0.55	CCA	51
fixN1_A	GAAGGCCATGAGGAGCGCGCCGG	0.7	CCA	7
fixN1_A	ACCAGCGACCCACATGACAGCGG	0.6	CCA	16
fixN1_A	ACCGTCTTGATCGACATCATCGG	0.45	CCA	30
fixN1_A	CCGTCTTGATCGACATCATCGGG	0.5	CCA	30
fixN1_A	CGACATCATCGGGCCTTCGAAGG	0.6	CCA	30
fixN1_A	GCGGATCTTGTCCCAGGCGCCGG	0.7	CCA	35
fixN1_A	GTTGATCATGCCGCCCCACGAGG	0.65	CCA	37
fixN1_A	TGAAGTAGTACATCATCGCCAGG	0.45	CCA	49
fixN1_A	TGAAGTAGTACATCATCGCCAGG	0.45	CCA	49
fixN1_A	GACGACGTGCAGCATCGCGATGG	0.65	CCA	58
fixN1_A	CTTCATGATCGTGCCCAGGAAGG	0.55	CCA	63
fixN1_A	GCCCAGGAAGGCGACGAGGTAGG	0.7	CCA	64
fixN1_A	GCCCAGGAAGGCGACGAGGTAGG	0.7	CCA	63
fixN1_A	CAGAGGTCGACGTACCATTCCGG	0.55	CCA	67
fixN1_A	GATAAGCGCGTTGCCACCGAAGG	0.6	CCA	77
fixN1_A	ACGTGTGAAGCGGCCGTACCCGG	0.65	CCA	80
fixN1_A	CTCCACGTTGAGCTCGGGAAAGG	0.6	CCA	82
fixN1_A	GCTCGGGAAAGGCAAGCTGAAGG	0.6	CCA	83
fixN1_A	CTCGGGAAAGGCAAGCTGAAGGG	0.55	CCA	83
fixN1_A	CTCGGGAAAGGCAAGCTGAAGGG	0.55	CCA	82
fixM_A	AGGCGTGAATACGCTCGTGGTGG	0.6	CCA	38
fixM_A	TCACGACCACGCTCTTCCATTGG	0.55	CCA	51
fixM_A	GCTCTTCCATTGGCGATTGCTGG	0.55	CCA	51
fixM_A	CCGGTTGCCCGAGTGCGCGTAGG	0.75	CCA	74
fixL_A	GATCCGTTCATCTAGATAGGCGG	0.45	CCA	3
fixL_A	ATCCGTTCATCTAGATAGGCGGG	0.45	CCA	3
fixL_A	GGGAAGCGTGAACCGGAAAGTGG	0.6	CCA	4
fixL_A	GAACCGGAAAGTGGCTCCGCCGG	0.65	CCA	4
gene:SMa1231_A	CATGTCCAGCGATTCGCGAGCGG	0.6	CCA	39
gene:SMa1231_A	CGATTCGCGAGCGGCCCTTGCGG	0.7	CCA	39
napC_A	GCGGCACTCGAGGCTGTCGTTGG	0.7	CCA	41
napC_A	CATGCTTGGCGAGTTCCAGGCGG	0.6	CCA	47
napC_A	GCTTGGCGAGTTCCAGGCGGTGG	0.7	CCA	47
napC_A	CCTTTGAGGCCTGCATCTTGCGG	0.55	CCA	58
napC_A	CTTTGAGGCCTGCATCTTGCGGG	0.55	CCA	58
napB_A	GACGCTGATCATCGGCGCGCCGG	0.7	CCA	37
napA_A	GGTACGAAGATGACGCCCGGCGG	0.65	CCA	6
napA_A	AGATGACGCCCGGCGGCATGCGG	0.7	CCA	6
napA_A	CCCTCCCCCGGCTTCACGTAGGG	0.7	CCA	19
napA_A	GAAGGCCTCGGCCTCCCGGTTGG	0.75	CCA	26
napA_A	GCATGGTATCCGGGCTTCTCAGG	0.6	CCA	45
napA_A	GGGAATGCGCCAGATCTCCTCGG	0.6	CCA	47
napA_A	CCTCAGGCCATAGCCAATGTCGG	0.55	CCA	64
napA_A	TGACGAAATCCTCATTGACTCGG	0.4	CCA	66
napA_A	GAAATCCTCATTGACTCGGCCGG	0.5	CCA	66
napA_A	GTAGTTGAGGATCGCCAGATCGG	0.5	CCA	68
napA_A	TGGGATCGAGATTGTTGGAGCGG	0.5	CCA	80
napA_A	GAGATTGTTGGAGCGGAACCCGG	0.55	CCA	80
napA_A	CGGCTCGAACTCGCCGTCCTTGG	0.7	CCA	87
napA_A	GAACTCGCCGTCCTTGGCAAAGG	0.6	CCA	87
napA_A	CCGTTGCGCTTGCGCAGAAGTGG	0.65	CCA	88
napA_A	TGAAGTGCTTCGACGCCGCCCGG	0.65	CCA	96
napA_A	TGCTTCGACGCCGCCCGGCACGG	0.75	CCA	96
napE_A	ACGACGCCCACTGCGACGATCGG	0.65	CCA	50
napE_A	TTCGTTTCGCCGCCGCGAGGGGG	0.7	CCA	76
nnrR_A	CTTCCTGAGTGGACATTTCCCGG	0.5	CCA	42
nnrR_A	GAGGAGCAGGAAAAAGCTTGTGG	0.5	CCA	86
nirV_A	TCGAAGCTGACGCCCGTTGCCGG	0.65	CCA	60
nirV_A	GGAGGGTATTGCAAGCGCGACGG	0.6	CCA	95
nirK_A	CAGCGTGAACTCGACGACCTTGG	0.6	CCA	80
nirK_A	CTGCGTATGGGCGTGGACGAAGG	0.65	CCA	84
nirK_A	TGCGTATGGGCGTGGACGAAGGG	0.6	CCA	84
nnrS_A	TAGAGTGTCGGTGCGATCTCGGG	0.55	CCA	10
nnrS_A	AGAGTGTCGGTGCGATCTCGGGG	0.6	CCA	10
nnrS_A	GTCAATCGCGATGCGGTAAGCGG	0.55	CCA	17
nnrS_A	GAGCGCGCCAATGCCGGTTGCGG	0.7	CCA	27
nnrS_A	GCCGGTTGCGGCGAAGCCCAGGG	0.75	CCA	27
nnrS_A	GGTGACGAGAGCCACATAGGCGG	0.6	CCA	53
nnrS_A	CATTGGCGAGCGACAACGCTAGG	0.6	CCA	60
nnrS_A	TGGCGAGCGACAACGCTAGGAGG	0.65	CCA	60
nnrS_A	GCGCAGATCAAGAGCAGCGCCGG	0.65	CCA	67
nnrS_A	CGCAGATCAAGAGCAGCGCCGGG	0.65	CCA	67
nnrS_A	AGATCAAGAGCAGCGCCGGGAGG	0.65	CCA	67
nnrS_A	AGAGCAGCGCCGGGAGGAAGAGG	0.7	CCA	68
nnrS_A	GAGGCCGTCTATCGCCGCTGCGG	0.7	CCA	68
gene:SMa1256_A	CCGCCGCGTTCGGCTTGAAAAGG	0.65	CCA	56
gene:SMa1259_A	GCGGAACGCCGCCGGACTTTGGG	0.7	CCA	13
gene:SMa1259_A	CCACCAGACGGCCCTGCTGGTGG	0.75	CCA	51
gene:SMa1259_A	CCACCAGACGGCCCTGCTGGTGG	0.75	CCA	51
gene:SMa1259_A	CACCAGACGGCCCTGCTGGTGGG	0.7	CCA	51
gene:SMa1259_A	CACCAGACGGCCCTGCTGGTGGG	0.7	CCA	51
gene:SMa1261_A	CGGGACGGTGCGGACGTCGATGG	0.75	CCA	79
gene:SMa1262_A	CAGCAGACCTTGCGCACCCTCGG	0.65	CCA	25
gene:SMa1262_A	GGGAATACGAGCCGCGCACCTGG	0.7	CCA	37
gene:SMa1262_A	ATCGGCCCGTGCTGAATCCTCGG	0.6	CCA	53
hemN_A	CTCCGGATCGAACCCGTGCGCGG	0.7	CCA	14
hemN_A	CGGATCGAACCCGTGCGCGGTGG	0.75	CCA	14
norD_A	TGACGACGGCGTAGCCGTTCTGG	0.65	CCA	4
norD_A	GACATTGACCATTTCGGCCATGG	0.5	CCA	55
norB_A	TCTCGCCGAGGACGCGCTGCAGG	0.75	CCA	14
norB_A	AGCTGGCGATCGACAGCCACTGG	0.65	CCA	21
norB_A	GACGAAGGTGAAGACCACCATGG	0.55	CCA	41
norB_A	AAGACCACCATGGTGAAGAAGGG	0.45	CCA	42
norB_A	GAAGGGTGCGACCTCGAGCGTGG	0.7	CCA	43
norB_A	GCTTGATCATCAAGAAGGCCAGG	0.5	CCA	56
norB_A	GATCATCAAGAAGGCCAGGACGG	0.5	CCA	56
norB_A	TGTTGGTCACCGTTGTCTTGCGG	0.5	CCA	68
norB_A	CGATCAGGAAGATCCAAAACTGG	0.45	CCA	80
norB_A	GATCAGGAAGATCCAAAACTGGG	0.4	CCA	80
norB_A	GAAGATCCAAAACTGGGCGATGG	0.5	CCA	80
norB_A	AACTGGGCGATGGCGATCTTCGG	0.55	CCA	82
norB_A	ACTGGGCGATGGCGATCTTCGGG	0.6	CCA	82
norB_A	CAGCAGTTCGGAGAGCGTGTTGG	0.6	CCA	92
norB_A	CAAGCACGCCAAAGAGGATCTGG	0.55	CCA	96
norB_A	AAGCACGCCAAAGAGGATCTGGG	0.5	CCA	96
norC_A	AATAGGCGCCTTCGCCGAGCAGG	0.65	CCA	55
norC_A	ATAGGCGCCTTCGCCGAGCAGGG	0.65	CCA	55
norC_A	CGCCTTCGCCGAGCAGGGTATGG	0.7	CCA	57
norC_A	CAGGGTATGGCAGTTGATGCAGG	0.55	CCA	57
norC_A	GACGTGCTTGCCGCGCGCGACGG	0.75	CCA	68
norC_A	GACGTTGCGTGCCCCTGTCTTGG	0.65	CCA	96
norE_A	GGTGGTGACGAGGCCGACATTGG	0.65	CCA	14
norE_A	AGGCCGACATTGGCCGGACGCGG	0.7	CCA	16
norE_A	ATTGGCCGGACGCGGTCTCCAGG	0.7	CCA	16
norE_A	AGTATCGGCTTCCTGTTCGTCGG	0.5	CCA	91
nnrU_A	GGTGCGGCCGGTGAAGAGGGCGG	0.75	CCA	22
nnrU_A	GCTGCCATTGATCTCCAAGTCGG	0.5	CCA	30
nnrU_A	ATTGATCTCCAAGTCGGCGCCGG	0.55	CCA	30
nnrU_A	GTAACCGAGACGATTGAGCCCGG	0.55	CCA	54
nnrU_A	CAGGCAGAAGGCTGCCAAAGCGG	0.6	CCA	73
nnrU_A	AGGCAGAAGGCTGCCAAAGCGGG	0.6	CCA	73
nnrU_A	GAACAACAGACGCTCGCGGATGG	0.6	CCA	91
nnrU_A	CAACAGACGCTCGCGGATGGCGG	0.65	CCA	91
nnrU_A	AACAGACGCTCGCGGATGGCGGG	0.65	CCA	91
nnrU_A	ACAGACGCTCGCGGATGGCGGGG	0.7	CCA	91
gene:SMa1288_A	AGTCTATCGGCGTGTCGTTGAGG	0.55	CCA	14
gene:SMa1288_A	ACCGGGGTATCGCTTGTCGATGG	0.6	CCA	26
gene:SMa1288_A	CGATATGAGCAGGCCTCCGGGGG	0.65	CCA	29
gene:SMa1288_A	ATGAGCAGGCCTCCGGGGGCAGG	0.75	CCA	29
gene:SMa1288_A	ATAGAATGGCCTGTGGCGCATGG	0.55	CCA	38
gene:SMa1288_A	CATCACCGGAAAGCGTTCGACGG	0.55	CCA	41
gene:SMa1288_A	TCGTGGCCGCATCGCCAGCGCGG	0.75	CCA	78
gene:SMa1288_A	GCGAAACGGGCCGCGAGATGCGG	0.7	CCA	98
gene:SMa1291_A	TCCATCACGTCCAGCGAGACCGG	0.6	CCA	24
gene:SMa1291_A	CAGCGAGACCGGATCCTCGAAGG	0.65	CCA	24
gene:SMa1292_A	AGGCGGCGCCTTCCTGTCCGTGG	0.75	CCA	7
gene:SMa1292_A	CTGTCCGTGGTGAAACCCATTGG	0.55	CCA	7
gene:SMa1292_A	TCTCGCCCTCCCAGAGGTAGAGG	0.65	CCA	96
adhA1_A	ATGCCTCCTCGAGATCCTGGCGG	0.6	CCA	15
adhA1_A	TGCCTCCTCGAGATCCTGGCGGG	0.65	CCA	15
adhA1_A	TTTCGAGCGCAGCATGCTGTAGG	0.55	CCA	27
gene:SMa1297_A	ACCCTTGAGCGGCATCGCCTTGG	0.65	CCA	74
gene:SMa1297_A	ATCGCCTTGGACGAGCGCGACGG	0.65	CCA	74
gene:SMa1297_A	TGGCGTCGGTCATGCCCGCCAGG	0.75	CCA	88
gene:SMa1301_A	GCGGCGTGACGGTCCAGAAGAGG	0.7	CCA	42
gene:SMa1301_A	AATATAAAAGACGGCATGCCAGG	0.4	CCA	59
gene:SMa1301_A	GGCATGCCAGGAGCTGAGGCCGG	0.7	CCA	59
gene:SMa1301_A	ACTGCAATCGGCCCGGCGAGTGG	0.7	CCA	91
gene:SMa1301_A	CTGCGTATAGTAGAGGTTGGCGG	0.5	CCA	93
gene:SMa1301_A	AGTAGAGGTTGGCGGCAATCAGG	0.55	CCA	93
gene:SMa1301_A	GTTGGCGGCAATCAGGCCGCAGG	0.7	CCA	93
virB10_A	CCCATCGTGTCTCCATCGAGCGG	0.6	CCA	64
virB9_A	GTCCGAGTTCTCGATGTAGATGG	0.5	CCA	27
virB9_A	TCAGCTCCATCTGGTAGCTTCGG	0.5	CCA	62
virB8_A	CGGCGAGTTCACATAAGAGAAGG	0.5	CCA	15
virB8_A	CTGCGTCGACAGCAAGGCGACGG	0.65	CCA	48
virB8_A	CGAAGCGCCCGCAAGAATGCCGG	0.65	CCA	83
virB7_A	CTGCCACATCGATCGATTGAGGG	0.5	CCA	53
virB6_A	CCAGGCGAGCGTGCTTTCGTGGG	0.65	CCA	11
virB6_A	GCGCCGCGTCGCCTGAAACATGG	0.7	CCA	42
virB6_A	ATGGCGAGCGCCACGAAAATTGG	0.55	CCA	43
virB6_A	AGGCCTGTCCCTTGTCGAGCAGG	0.65	CCA	63
virB6_A	CTTGTCGAGCAGGCTGTCGAAGG	0.6	CCA	63
virB6_A	CTCGGAGATGTTCGACGTTCCGG	0.55	CCA	91
virB5_A	GGCGGAAAGGATGAGCGCAGAGG	0.65	CCA	95
virB4_A	TCTGTGTCGCAAACAGCATGAGG	0.5	CCA	16
virB4_A	GTTCCGTGACGTGATCGCGCCGG	0.65	CCA	52
virB4_A	GCCCATGATCATGCGCGCGTCGG	0.65	CCA	65
virB4_A	GATGACGCGATCCGAGTAGATGG	0.55	CCA	73
virB4_A	GAGGGCGCCCTCATCGAGTTCGG	0.65	CCA	81
virB3_A	TGTTACGCCGGCGATCATTGCGG	0.55	CCA	80
virB2_A	CTGCAGCACGGTCTCGATTCCGG	0.6	CCA	66
gene:SMa1322_A	GCCGCGTCGTCACATAGCGTTGG	0.65	CCA	18
gene:SMa1322_A	ACTTGAGACGATTTGCGGCGTGG	0.55	CCA	34
gene:SMa1322_A	GCATACTGCGTCGGACCACCGGG	0.65	CCA	77
gene:SMa1322_A	CTGCGTCGGACCACCGGGATTGG	0.7	CCA	77
gene:SMa1326_A	CTCGCCGCTGCCGAGAAGGATGG	0.7	CCA	18
gene:SMa1327_A	GTCCATCCAAGCCGTACCGCTGG	0.65	CCA	51
gene:SMa1327_A	GCATTGTCGAAGGCATATCCCGG	0.5	CCA	75
gene:SMa1327_A	CGGATGGGCAGAATCACCGAAGG	0.6	CCA	94
gene:SMa1328_A	CAGCCAAACAGGATTAGGCTCGG	0.5	CCA	35
gene:SMa1328_A	GCCCCTTGGCCTTGATCTCCTGG	0.65	CCA	52
gene:SMa1328_A	AGCAGGAACGATACCAGGAACGG	0.5	CCA	58
gene:SMa1328_A	GCCAGCCTGTGTAGTAGCCGCGG	0.65	CCA	67
gene:SMa1329_A	TCATCAGGAACGGTGCTTCGTGG	0.55	CCA	23
gene:SMa1329_A	GGCTGATGAGCCCCATGCCGTGG	0.7	CCA	25
gene:SMa1329_A	CTCTCGTGCAGCCGCGATGGTGG	0.7	CCA	56
gene:SMa1331_A	AGCGCACGCTCAGGGCCTGCCGG	0.75	CCA	15
gene:SMa1334_A	GGCGGGCAGGAACCTTGCGAAGG	0.7	CCA	80
gene:SMa5030_A	CGTTGCCGAGCGTACCTGCCTGG	0.7	CCA	40
gene:SMa5030_A	CCAACGCGAGTGAGCGCATCGGG	0.65	CCA	58
gene:SMa5030_A	CAACATGAGTTTGCGTGTGCGGG	0.5	CCA	86
gene:SMa1337_A	ACCCTGGCCGGCCGTCACATAGG	0.7	CCA	8
gene:SMa1337_A	CCCTGGCCGGCCGTCACATAGGG	0.7	CCA	8
gene:SMa1337_A	TCACATAGGGATAAATGCGTTGG	0.4	CCA	8
gene:SMa1337_A	CTCGTAGAAGGCCTTGTTGTAGG	0.5	CCA	15
gene:SMa1337_A	GGCCGGATTGGCAAAGAAGCCGG	0.6	CCA	31
gene:SMa1337_A	GATGCTTCATTGACCAGCGCCGG	0.55	CCA	35
gene:SMa1337_A	ATGCTTCATTGACCAGCGCCGGG	0.55	CCA	35
gene:SMa1337_A	ATTGACCAGCGCCGGGAAGAAGG	0.6	CCA	35
gene:SMa1337_A	GTTCTCAACGAAGAAGGACTTGG	0.45	CCA	41
gene:SMa1337_A	ACTCGGTGAGGTCGACGTAGTGG	0.6	CCA	78
gene:SMa1337_A	CGTGACCTTCACGCCGGTCTCGG	0.65	CCA	89
gene:SMa1337_A	GGCGATCATAAAGCTGATACCGG	0.45	CCA	98
gene:SMa1339_A	ATGAGTATCGGCGCAACGAGCGG	0.55	CCA	28
gene:SMa1339_A	TGTTGAAGACGATCAGGAACAGG	0.45	CCA	89
gene:SMa1341_A	CAGGAACAGGAAGGTACCTGCGG	0.55	CCA	11
gene:SMa1341_A	GGTCGCGGCGATCCCTGTGGCGG	0.75	CCA	27
gene:SMa1341_A	GCGATCCCTGTGGCGGCCTCCGG	0.75	CCA	27
gene:SMa1341_A	TTTGAAACGCGAGAAGCCGTAGG	0.5	CCA	58
gene:SMa1341_A	CGAGAAGCCGTAGGCCGTGAAGG	0.65	CCA	58
gene:SMa1341_A	TGACCGCAACTGAGAGCGCTTGG	0.6	CCA	79
gene:SMa1345_A	CTCAAAACTGAGATCCCTCAGGG	0.45	CCA	95
gene:SMa1345_A	AAAACTGAGATCCCTCAGGGCGG	0.5	CCA	95
gene:SMa1347_A	CCGGTCGTCTTGGGCGTGAGCGG	0.7	CCA	39
gene:SMa1347_A	CGGTCGTCTTGGGCGTGAGCGGG	0.7	CCA	39
gene:SMa1349_A	CGCTCGAAGTCGAAAATAGATGG	0.45	CCA	95
gene:SMa1349_A	GCTCGAAGTCGAAAATAGATGGG	0.4	CCA	95
gene:SMa1351_A	AAATCCCAAGCCTGGTTTATCGG	0.4	CCA	6
gene:SMa1351_A	AATCCCAAGCCTGGTTTATCGGG	0.45	CCA	6
gene:SMa1351_A	AATCCCAAGCCTGGTTTATCGGG	0.45	CCA	6
gene:SMa1351_A	GTAATGCCGCCGCAGAACGCCGG	0.65	CCA	25
gene:SMa1351_A	GGCGCGCACTTCCGCCATGCCGG	0.75	CCA	35
gene:SMa1351_A	GATCACCGGCTCCTCGAACCAGG	0.65	CCA	38
gene:SMa1351_A	TTTCGCGTCGGCAACCGTGTAGG	0.6	CCA	43
[truncated: 1,581 more rows]

## Sheet: pSymB
Supplementary Table S6: sgRNAs containing iSTOP targetable sites in reverse strands of the genome (pSymB)
gene	sgRNA sequence (5'-3')	GC content of sgRNA	iSTOP codon	iSTOP position in gene body (%)
lacE_A	GACGGCGAGATCCGCCTCGTTGG	0.7	CCA	9
lacE_A	CGCGACGTCGCCGGAGGTGAAGG	0.75	CCA	41
lacE_A	GCTTTCCGATCTCGATGAAGCGG	0.5	CCA	59
lacE_A	GATCTCGATGAAGCGGTCCCAGG	0.6	CCA	59
lacE_A	CCCGTGACGCCGGAATCGAAAGG	0.65	CCA	67
lacE_A	GGCGAAACCCGAATAATCGACGG	0.5	CCA	73
lacE_A	ACCCGAATAATCGACGGTGCCGG	0.55	CCA	73
lacF_A	CGAAGGCGAGGAGCGCGACGAGG	0.75	CCA	6
lacF_A	AACCCAGGTTCGGCATGAAGCGG	0.55	CCA	13
lacF_A	CAGGTTCGGCATGAAGCGGAAGG	0.6	CCA	13
lacF_A	TCGGCATGAAGCGGAAGGTCAGG	0.6	CCA	14
lacF_A	CGACGAGCCGGGGATTGTTGAGG	0.65	CCA	68
lacG_A	GAACATCTCGAAACCGTAACCGG	0.45	CCA	66
lacG_A	GCCGAGTTCCAGAAGACGAGCGG	0.6	CCA	75
lacZ1_A	TGGCGGTGGTCGATGACGACCGG	0.65	CCA	20
lacZ1_A	CGGTGGTCGATGACGACCGGTGG	0.7	CCA	20
lacZ1_A	GAAATGCGCGGCGAAGCAGTCGG	0.6	CCA	67
lacZ1_A	GAAGCAGTCGGAGCCCTGACCGG	0.65	CCA	67
lacZ1_A	CTTCGCCGGCCGCATTCTTGAGG	0.65	CCA	75
lacZ1_A	TCGATCCGGCCGCCGAAAGGCGG	0.7	CCA	83
lacZ1_A	CGATCCGGCCGCCGAAAGGCGGG	0.75	CCA	83
gene:SM_b20003_A	AAGCAGATCGTATTCCTCCCTGG	0.5	CCA	41
gstR_A	CGATTTCCCCGAGGATACGCCGG	0.6	CCA	78
gst15_A	GAACGGGGGATCACCTCTTCCGG	0.6	CCA	40
gst15_A	GATCACCTCTTCCGGTCGGTAGG	0.6	CCA	40
gst15_A	ACACGTTGATGAGCCGCGCCTGG	0.65	CCA	47
gst15_A	CACGTTGATGAGCCGCGCCTGGG	0.65	CCA	47
gst15_A	GGAATCCGAGATGATCGTGCCGG	0.55	CCA	71
gene:SM_b20006_A	GTCCGGCGCGTGGAGGAAGCCGG	0.75	CCA	73
gene:SM_b20006_A	TCCGGCGCGTGGAGGAAGCCGGG	0.75	CCA	73
gene:SM_b20006_A	CAGGGCGAATGTGCAAGGATGGG	0.55	CCA	96
katC_A	TTGCGGCCCTCGAAACGCTTCGG	0.6	CCA	23
katC_A	ACCATCCGCTCGCGGATCACCGG	0.65	CCA	31
katC_A	GTAATGGTCGGCAAAGCTCTCGG	0.5	CCA	36
katC_A	GGTCGGCAAAGCTCTCGGCGCGG	0.7	CCA	36
katC_A	CAGCTTGGGCCCCTGCTCCTCGG	0.7	CCA	38
katC_A	TTGGGCCCCTGCTCCTCGGAAGG	0.7	CCA	38
katC_A	CGGGCCCTCGCCCCAGGAATTGG	0.75	CCA	41
katC_A	GGGCCCTCGCCCCAGGAATTGGG	0.7	CCA	41
gene:SM_b20008_A	TCTTCTTGGCGAACGCTTCGAGG	0.55	CCA	54
gene:SM_b20008_A	CGAACGCTTCGAGGCAGGCGCGG	0.7	CCA	55
gene:SM_b20008_A	ACGCTTCGAGGCAGGCGCGGCGG	0.75	CCA	55
gene:SM_b20008_A	GCAGGCGCGGCGGGTTTGGAGGG	0.75	CCA	55
gene:SM_b20010_A	GCAGCCATGTTTAAACTGCCCGG	0.5	CCA	45
gene:SM_b20010_A	CCATTCCGCAACCGCCTCGACGG	0.65	CCA	63
gene:SM_b20010_A	TTCCGCAACCGCCTCGACGGCGG	0.7	CCA	63
gene:SM_b20010_A	CGACGCCGCTTGCTGCCGTTCGG	0.7	CCA	85
gene:SM_b20011_A	CGGAAGACCTGCAAGTTCCATGG	0.55	CCA	77
gene:SM_b20011_A	AAGACCTGCAAGTTCCATGGAGG	0.5	CCA	77
gene:SM_b20012_A	CGACCGCCTCGCTGCCGTTGCGG	0.75	CCA	32
gene:SM_b20012_A	CGCCTCGCTGCCGTTGCGGACGG	0.75	CCA	32
gene:SM_b20012_A	CTCGCTGCCGTTGCGGACGGGGG	0.75	CCA	32
gene:SM_b20012_A	CGAGATAGCGCGAGACGAAGAGG	0.6	CCA	35
gene:SM_b20012_A	CCGCAACGAGCAATCCGGACAGG	0.65	CCA	48
gene:SM_b20012_A	GCGCAGCCGGTGTTCTTCCACGG	0.65	CCA	55
gene:SM_b20012_A	TCGGTCTGCATCCATGCCCCCGG	0.65	CCA	67
gene:SM_b20012_A	CTGCATCCATGCCCCCGGCTTGG	0.7	CCA	67
gene:SM_b20012_A	ATGTTTGGCGATTCCCGCCTCGG	0.55	CCA	81
gene:SM_b20012_A	CTCGGTTTCGGCCTTCGACTTGG	0.6	CCA	83
gene:SM_b20012_A	TCGGTTTCGGCCTTCGACTTGGG	0.55	CCA	83
gene:SM_b20012_A	CGGTTTCGGCCTTCGACTTGGGG	0.6	CCA	83
gene:SM_b20012_A	CTTCGACTTGGGGTAGGCCCAGG	0.65	CCA	83
gene:SM_b20012_A	CTTCGACTTGGGGTAGGCCCAGG	0.65	CCA	83
gene:SM_b20012_A	CGACTTGGGGTAGGCCCAGGCGG	0.7	CCA	83
gene:SM_b20012_A	GACTTGGGGTAGGCCCAGGCGGG	0.7	CCA	83
gene:SM_b20012_A	ACTTGGGGTAGGCCCAGGCGGGG	0.7	CCA	83
gene:SM_b20012_A	GTCGAGTTTGATCGTCTCTTCGG	0.45	CCA	95
gene:SM_b20013_A	CACCGGCATCAGGCCCTGCTCGG	0.7	CCA	20
gene:SM_b20013_A	AGCCCGCCCGCGTCCATTTGAGG	0.7	CCA	45
gene:SM_b20013_A	CTTGTCGCCCTGCCAGAACCAGG	0.65	CCA	57
gene:SM_b20013_A	TTGTCGCCCTGCCAGAACCAGGG	0.6	CCA	57
gene:SM_b20013_A	GAGATAGCCATGGTTGAGACCGG	0.5	CCA	69
gene:SM_b20013_A	ATGGTTGAGACCGGCATCCTCGG	0.55	CCA	69
gene:SM_b20016_A	TAGGTGCGCCAGAAGAGCGCCGG	0.65	CCA	51
gene:SM_b20016_A	GCTGCGACGATCACGAGCGCGGG	0.7	CCA	93
gene:SM_b20016_A	CGACGATCACGAGCGCGGGCAGG	0.75	CCA	93
gene:SM_b20018_A	CACGTTCTTCGAGTCGATGAAGG	0.5	CCA	10
gene:SM_b20018_A	ACGTTCTTCGAGTCGATGAAGGG	0.45	CCA	12
gene:SM_b20018_A	TTCGAGTCGATGAAGGGAATCGG	0.45	CCA	12
gene:SM_b20018_A	CCGTATTGTCCGGCCTTTGCCGG	0.6	CCA	16
gene:SM_b20018_A	TGATGTCCGGATAAGTGGCAAGG	0.5	CCA	40
gene:SM_b20018_A	GGATGTTCTGCATCGCCTGCTGG	0.6	CCA	42
gene:SM_b20018_A	TCTGCATCGCCTGCTGGCCCTGG	0.7	CCA	42
gene:SM_b20018_A	GCCCTTGCCGCCGAGCGTTTCGG	0.7	CCA	57
gene:SM_b20018_A	GCTGTTGGGGTTGACGATGATGG	0.55	CCA	74
sucB_A	ATGCGGTATCCTGCGCGACTTGG	0.6	CCA	61
pdh_A	AGGAACCGCCCAGTCGAGCAGGG	0.65	CCA	3
pdh_A	AACCGCCCAGTCGAGCAGGGCGG	0.7	CCA	3
pdh_A	GTCCTCGGCATTGGAGGGAACGG	0.6	CCA	26
pdh_A	AGCGGTTGCTGGTCCGCCAGCGG	0.7	CCA	32
pdh_A	GGTGATCGCCTGCGCCCAGCCGG	0.75	CCA	80
gene:SM_b20021_A	AGTCGGCCACATCGGCAACGAGG	0.65	CCA	26
gene:SM_b20022_A	CAGGCGGCAACTTCGTCTGCCGG	0.65	CCA	30
gene:SM_b20022_A	GCTGTGCAGAAAGAGAATTCCGG	0.45	CCA	48
gene:SM_b20022_A	TCCAGCCGATCTCTTCCTTCAGG	0.55	CCA	73
gene:SM_b20022_A	CCAGCCGATCTCTTCCTTCAGGG	0.55	CCA	73
gene:SM_b20023_A	TTCCCATAACCGCCGCCAGTCGG	0.6	CCA	1
gene:SM_b20023_A	ATGCGTGCGTATCCGCTCACGGG	0.6	CCA	56
gene:SM_b20024_A	CTGCGCCAGCACCGTGTCGTTGG	0.7	CCA	38
gene:SM_b20025_A	CGAAGCGGCAAAAAGGGAAACGG	0.5	CCA	96
gene:SM_b20025_A	AGCGGCAAAAAGGGAAACGGCGG	0.55	CCA	96
gene:SM_b20026_A	GCCGACCGAAAAGATGGTCAAGG	0.55	CCA	17
gene:SM_b20026_A	ATTGGTCGTGTCGAAGGAGATGG	0.5	CCA	98
gene:SM_b20028_A	GCCCGGTCCGAGGAATAGAGTGG	0.65	CCA	30
gene:SM_b20028_A	GAATAGAGTGGCATAATTGCCGG	0.4	CCA	30
gene:SM_b20028_A	CCATCCACGCAGCCTCCCCAAGG	0.7	CCA	49
gene:SM_b20028_A	CATCCACGCAGCCTCCCCAAGGG	0.65	CCA	49
gene:SM_b20028_A	AGGGCGCGGCCGATCACCACCGG	0.75	CCA	94
gene:SM_b20029_A	CGGCCGCCGGTTCAACCCACAGG	0.75	CCA	12
gene:SM_b20029_A	AACCCACAGGCCGAAGCCCACGG	0.65	CCA	12
gene:SM_b20034_A	CAGGAAGGCCGGAATGCCGAAGG	0.65	CCA	29
gene:SM_b20034_A	AGGCCGGAATGCCGAAGGCGAGG	0.7	CCA	29
gene:SM_b20034_A	AAGCGCGTGGCCGCAGAGCACGG	0.7	CCA	54
gene:SM_b20035_A	GCGATGACACCCGCCTCCGTCGG	0.7	CCA	45
aroE2_A	GAAAGAGAGGGGAGAGCATCCGG	0.55	CCA	40
aroE2_A	GAAAGAGAGGGGAGAGCATCCGG	0.55	CCA	40
aroE2_A	AAAGAGAGGGGAGAGCATCCGGG	0.55	CCA	40
gene:SM_b20039_A	GCACGTGGCGATCTTGAGGTCGG	0.6	CCA	27
gene:SM_b20039_A	CCGCGAGCGGATCACACCTTCGG	0.65	CCA	85
gene:SM_b20039_A	TTCGGCCTGAAGGCGCTCATAGG	0.6	CCA	87
gene:SM_b20040_A	GCGAAGCACGCCGAAAATCGCGG	0.6	CCA	62
gene:SM_b20040_A	CCGAAAATCGCGGTCGCAAGCGG	0.6	CCA	64
gene:SM_b20040_A	CCCGGGCAGGCCGTCTTTCGCGG	0.75	CCA	80
gene:SM_b20040_A	GGCAGGCCGTCTTTCGCGGAAGG	0.7	CCA	80
gene:SM_b20041_A	AAGCAGCACCGTGCCGCCGCCGG	0.75	CCA	73
gene:SM_b20042_A	AGGACGAGATCGATCAGGCCCGG	0.6	CCA	14
gene:SM_b20042_A	GGACGAGATCGATCAGGCCCGGG	0.65	CCA	14
gene:SM_b20042_A	GACGACTGCGACTCGATGACCGG	0.6	CCA	53
gene:SM_b20042_A	TTCTGCCATGACCGCGCTTCCGG	0.6	CCA	56
gene:SM_b20042_A	TCTCGGCGAAAGCGTCGGAAAGG	0.6	CCA	62
gene:SM_b20042_A	CTCGGCGAAAGCGTCGGAAAGGG	0.6	CCA	62
gene:SM_b20043_A	GAATATAGTGCCGGAGGTAGCGG	0.5	CCA	7
gene:SM_b20043_A	TAGTGCCGGAGGTAGCGGAATGG	0.6	CCA	7
gene:SM_b20043_A	AGTGCCGGAGGTAGCGGAATGGG	0.6	CCA	7
gene:SM_b20043_A	AGGAAGTAGTTCAAGGGGAATGG	0.45	CCA	29
gene:SM_b20043_A	GGAATGGCCGCCGACAGTCCTGG	0.7	CCA	31
gene:SM_b20043_A	ATGGCCGCCGACAGTCCTGGCGG	0.7	CCA	31
gene:SM_b20043_A	CTGCTTGACGCCGCCGGAAGCGG	0.7	CCA	98
gene:SM_b20043_A	GCCGGAAGCGGCGAGAATATCGG	0.6	CCA	99
repC1_A	AGAACCCGAAGATAGCCGCCTGG	0.6	CCA	9
repC1_A	ACGGAGCGAGAGCTGCGCATTGG	0.65	CCA	80
repB1_A	GGATCGGAACCTGTTGTCCGTGG	0.6	CCA	69
repB1_A	CCTCCGCTCGCTCGACCTTCTGG	0.7	CCA	85
repB1_A	CTCCGCTCGCTCGACCTTCTGGG	0.65	CCA	85
gene:SM_b20048_A	GGGATAGGTGAGCAGCACGCTGG	0.65	CCA	9
gene:SM_b20048_A	GTCGTGAATCTCCATCACCGCGG	0.55	CCA	69
fusA2_A	CGCCAGGGCCTCGTTGTTGCCGG	0.7	CCA	91
gene:SM_b20050_A	CGCGACGACGAAGGGGGCCTCGG	0.75	CCA	22
gene:SM_b20050_A	AAGGGGGCCTCGGTTTGCGTCGG	0.65	CCA	24
cpo_A	CCCCTCGTAGACCTTCAGTACGG	0.55	CCA	12
cpo_A	GGCGTGCTTGACGATCTTGACGG	0.55	CCA	14
cpo_A	CTTGTCGAACTTCGCCAGGTCGG	0.55	CCA	25
cpo_A	CGCCTGTCGAATGCCCCACAAGG	0.65	CCA	67
gene:SM_b20055_A	ATCGATGAGCAGGAAGCGCCCGG	0.6	CCA	42
gene:SM_b20055_A	GTCAAGCAGCCAGCGCGCATAGG	0.65	CCA	70
btuF_A	CGGGTAACGTCGACGTTCCATGG	0.6	CCA	23
btuF_A	GCCGGGTGCGCCATTCCTGCCGG	0.75	CCA	35
btuC_A	CCGATCGGCAAGACCTGGCCGGG	0.7	CCA	9
btuC_A	GGGCCGCATGGGGGATGACGAGG	0.75	CCA	21
btuC_A	AGCGACCAGCGCGCCGATGAAGG	0.7	CCA	61
btuC_A	CCCGGCACCCACACCGAGAATGG	0.7	CCA	65
btuD_A	ACGGCGGCGATTGCGGCAAGCGG	0.7	CCA	4
gene:SM_b20059_A	TCAGCGTCCAGACGAGATGCCGG	0.6	CCA	53
gene:SM_b20059_A	CTCCATCGTGCGCTCGGCATCGG	0.65	CCA	60
TRm5_A	GACGAGGAAGTCCTTCCAGGCGG	0.6	CCA	48
TRm5_A	CGGCTCTTGAAGCGAGCGCTCGG	0.65	CCA	63
TRm5_A	TTGAAGCGAGCGCTCGGCAAAGG	0.6	CCA	63
TRm5_A	GGCATGGCCGCACAGCTCCTCGG	0.7	CCA	70
TRm5_A	TTGCACATACATCTCCGCCAAGG	0.5	CCA	74
TRm5_A	GGTTGCCACCAGCGCCCGCTCGG	0.75	CCA	75
TRm5_A	CTGATAGCGTTCGAACAATTCGG	0.4	CCA	78
TRm5_A	ATAGCGTTCGAACAATTCGGTGG	0.45	CCA	78
TRm5_A	GATCACCTCGCGCAGCCCATCGG	0.65	CCA	94
gene:SM_b22003_A	ATCACTGACCGATTGATTGTTGG	0.4	CCA	15
gene:SM_b20065_A	GGTGTCCGCGATGGCCCTGCCGG	0.75	CCA	58
gene:SM_b20069_A	TCCTGGACGCGCTCTGGCCCTGG	0.75	CCA	3
gene:SM_b20069_A	GCTCTGGCCCTGGCTGTGCGAGG	0.75	CCA	3
gene:SM_b20069_A	CGGCATAATAGGCCCAGCCGAGG	0.65	CCA	22
gene:SM_b20069_A	CCATGATCGCCAGACCCGTCAGG	0.65	CCA	32
gene:SM_b20069_A	CATGATCGCCAGACCCGTCAGGG	0.6	CCA	32
gene:SM_b20069_A	CATGATCGCCAGACCCGTCAGGG	0.6	CCA	32
gene:SM_b20069_A	CTTTCCGAGTCCATTCTTGATGG	0.45	CCA	71
gene:SM_b20069_A	GGGTCCGCCCACCGCGATAGCGG	0.75	CCA	81
gene:SM_b20070_A	GCCTTCGCTCTTGTCGTGCACGG	0.6	CCA	3
gene:SM_b20070_A	TGATGCGGACGAGGTCGTCGAGG	0.65	CCA	38
gene:SM_b20070_A	GGACGAGGTCGTCGAGGACGAGG	0.7	CCA	38
gene:SM_b20070_A	GAAGGCGGAAACGCAGGCGATGG	0.65	CCA	90
gene:SM_b20070_A	AACGCAGGCGATGGCGAAGGAGG	0.65	CCA	90
gene:SM_b20071_A	TGGCGACGCCATAGAGCACGAGG	0.65	CCA	40
gene:SM_b20071_A	GATCAGACTGACGCTCCGTTCGG	0.55	CCA	41
gene:SM_b20071_A	CGGCAGCGTGATTGCGAGGTCGG	0.65	CCA	92
gene:SM_b20071_A	ACCGACGATCACGAATTCGGTGG	0.55	CCA	95
gene:SM_b20072_A	TGTCGACATCGGCCGGCGGATGG	0.7	CCA	66
gene:SM_b20072_A	GATGGTGATGCCGACGTTCTCGG	0.55	CCA	94
gene:SM_b20073_A	GTCCGCTCCCTCGCGCGCATAGG	0.75	CCA	79
gene:SM_b20073_A	GCGCGCATAGGCGATCGCCACGG	0.7	CCA	79
gene:SM_b20075_A	TGCCGCGATGCGGATCCTTCAGG	0.65	CCA	28
gene:SM_b20075_A	ATCCTTCAGGTTCTCGCCGACGG	0.55	CCA	28
gene:SM_b20076_A	GTCAGCTTCGCCATGAGCCGGGG	0.65	CCA	26
gene:SM_b20076_A	TCAGCTTCGCCATGAGCCGGGGG	0.65	CCA	26
gene:SM_b20076_A	CAGCTTCGCCATGAGCCGGGGGG	0.7	CCA	26
gene:SM_b20077_A	GATTGCCTTCCTCTCCCGGTCGG	0.6	CCA	25
gene:SM_b20077_A	CGGAACGGGCGGCCTGGATAAGG	0.7	CCA	37
gene:SM_b20077_A	GGAACGGGCGGCCTGGATAAGGG	0.65	CCA	37
gene:SM_b20077_A	TCTGGGGCAAATCGGCGAAGAGG	0.6	CCA	48
gene:SM_b20078_A	TTCAGCGCTTCCGCGATCTGCGG	0.6	CCA	59
gene:SM_b20079_A	AATCGGCGCCGAGAGCTCCCCGG	0.7	CCA	26
gene:SM_b20079_A	GGCGGGTGTCGCCCCCATCAGGG	0.75	CCA	88
gene:SM_b20080_A	CGCGGTCGACGAGCGAATCGAGG	0.7	CCA	31
gene:SM_b20082_A	GCGAAGCTGGATGAAGGCCTTGG	0.6	CCA	46
gene:SM_b20082_A	AGCATTGGCGAACCAGGCGTCGG	0.6	CCA	55
gene:SM_b20082_A	AGGATGCGGGTGTAATCGCCCGG	0.6	CCA	74
gene:SM_b20082_A	AAGACGTCGAGATCTTTCGTCGG	0.45	CCA	78
gene:SM_b20082_A	TTTCGTCGGCCTCGAAATGCCGG	0.55	CCA	78
gene:SM_b20082_A	GCCTCCTCGTCGACGAGACGCGG	0.7	CCA	93
gene:SM_b20084_A	TTAGGTCACGGCACCTCCGACGG	0.6	CCA	7
gene:SM_b20086_A	GGCGATGGCCGGGGTGTTGCCGG	0.75	CCA	75
gene:SM_b20088_A	GATGTCGAGACCGTAGAAGCCGG	0.55	CCA	46
gene:SM_b20088_A	TTCGCGGTTGCGCCACATCCAGG	0.65	CCA	51
gene:SM_b20088_A	CGGTTGCGCCACATCCAGGTCGG	0.65	CCA	51
gene:SM_b20088_A	GGTTGCGCCACATCCAGGTCGGG	0.65	CCA	51
gene:SM_b20088_A	GAGCAGCACGATCCGCCGCCCGG	0.75	CCA	61
gene:SM_b20088_A	CAACCTCGGCGAGGCCGGCATGG	0.75	CCA	84
gene:SM_b20090_A	CGACGATCACTGCTGCAGCCAGG	0.65	CCA	62
gene:SM_b20091_A	CGTCCCGCTGGTCTCGCTCCAGG	0.75	CCA	7
gene:SM_b20093_A	GACTCCGACGACGACCTGCAAGG	0.65	CCA	36
gene:SM_b20094_A	GGAAAAAAGCCTGGTGAGCAAGG	0.5	CCA	6
gene:SM_b20094_A	GGCGCGCTGTCCTTCGTTGGCGG	0.7	CCA	22
gene:SM_b20094_A	CGACCCTGAGCCTGCCGTATCGG	0.65	CCA	32
gene:SM_b20094_A	CAAGCTTCCTATCCCGTACGTGG	0.55	CCA	90
gene:SM_b20095_A	GAGTATGCCGATGCCGCCGGTGG	0.7	CCA	58
gene:SM_b20096_A	CGCGTCTGCTGCACGACGATCGG	0.65	CCA	18
gene:SM_b20096_A	CTGCACGACGATCGGCGTGTCGG	0.65	CCA	18
gene:SM_b20097_A	CGCCCGGATCCATTTCCTGCCGG	0.65	CCA	5
gene:SM_b20097_A	TTATCGAGCACCTCCATGCATGG	0.5	CCA	50
gene:SM_b20097_A	CACCTCCATGCATGGCTCGAAGG	0.6	CCA	50
gene:SM_b20097_A	CTGCAGCTCCTTGCTGAGCTCGG	0.6	CCA	76
gene:SM_b20097_A	TCCGGCACATCCAGACGCGACGG	0.65	CCA	94
gene:SM_b20098_A	TTGAAGGTTCCGCTCCGCATAGG	0.55	CCA	7
gene:SM_b20099_A	AATGGGCCGTCTGTCACCGGCGG	0.65	CCA	24
gene:SM_b20099_A	CACCGGCGGCTGGACGAGTTTGG	0.7	CCA	24
gene:SM_b20099_A	CATTCCACTGCATGGGCACGCGG	0.6	CCA	28
gene:SM_b20099_A	AGGCGAGTTCTATTCTCGCCCGG	0.55	CCA	35
gene:SM_b20100_A	CGCGATATCCTCTTCGATCCAGG	0.55	CCA	13
gene:SM_b20100_A	GCCCCGGATCGGAAGAAATGCGG	0.6	CCA	17
gene:SM_b20100_A	ATCGGAAGAAATGCGGACATAGG	0.45	CCA	17
gene:SM_b20100_A	GTCGCGGTTTCTATGTCGCCCGG	0.6	CCA	23
gene:SM_b20100_A	TATGTCGCCCGGCGTCCTCAGGG	0.65	CCA	23
gene:SM_b20100_A	CAAGGCGCCGCGGAAACATCTGG	0.65	CCA	72
gene:SM_b20100_A	AAGGCGCCGCGGAAACATCTGGG	0.6	CCA	72
gene:SM_b20100_A	CCGCGGAAACATCTGGGCAAGGG	0.6	CCA	72
gene:SM_b20100_A	AGGCAAAGCCGCTTTGCCCCTGG	0.65	CCA	87
gene:SM_b20100_A	TTGCCCCTGGCGTTCGCTCCAGG	0.7	CCA	87
gene:SM_b20101_A	GCTCTCCATGCGCTCGATCTCGG	0.6	CCA	74
acoR_A	TCCAGAACCCAGTCGAAGTCCGG	0.55	CCA	20
acoR_A	AGTCGAAGTCCGGCCTGTCCCGG	0.65	CCA	20
gene:SM_b20103_A	ACTGATGCAGGTTGCCGCCGTGG	0.65	CCA	7
gene:SM_b20103_A	CGTACCGTCCTTCAGCACCACGG	0.6	CCA	19
gene:SM_b20103_A	CTTCAGCACCACGGCATCCTCGG	0.6	CCA	19
gene:SM_b20103_A	CGATATAGTAGCCGGAGCCGCGG	0.6	CCA	25
gene:SM_b20103_A	AGGGGAGCGAGGCGAAGATCAGG	0.65	CCA	34
gene:SM_b20103_A	CGTCGACGATCGCTGCACCATGG	0.65	CCA	41
gene:SM_b20103_A	TGCGGCGCAGATATCATGCGCGG	0.6	CCA	43
gene:SM_b20103_A	GACCACCTTCTTGCCGCGATAGG	0.6	CCA	46
gene:SM_b20103_A	CTTCTTGCCGCGATAGGCGTCGG	0.6	CCA	46
gene:SM_b20103_A	ATAATTGAGTTCCATCACCCTGG	0.4	CCA	59
gene:SM_b20103_A	CTCGAACTCGAACCACCCTTCGG	0.55	CCA	86
gene:SM_b20103_A	GAACCACCCTTCGGTGACGCCGG	0.65	CCA	86
gene:SM_b20103_A	GCTGCGTCGTCAGCATGTCGCGG	0.65	CCA	91
gene:SM_b20103_A	GATTCCAGGTGAAGGCGACGAGG	0.6	CCA	93
gene:SM_b20104_A	AAGCCGACGACGAATTGTGCCGG	0.55	CCA	50
gene:SM_b20104_A	AGCCGACGACGAATTGTGCCGGG	0.6	CCA	50
gene:SM_b20104_A	TTGTGCCGGGAAAAACCACCAGG	0.55	CCA	50
gene:SM_b20104_A	TTGTGCCGGGAAAAACCACCAGG	0.55	CCA	50
gene:SM_b20104_A	GCCGATCGTAGAAACGATCCAGG	0.55	CCA	94
gene:SM_b20105_A	CGGCTTCCTGCTCGACCGCGCGG	0.75	CCA	65
gene:SM_b20106_A	GATGCGCCCGTAGACCTGATCGG	0.6	CCA	91
gene:SM_b20108_A	CACGACGTCGAGGTCGGGATCGG	0.65	CCA	15
gene:SM_b20108_A	CCCTCGCTCAGATACATGACCGG	0.55	CCA	18
gene:SM_b20108_A	GCCCGGAACGACCATTTGCGAGG	0.65	CCA	41
gene:SM_b20108_A	GGACTTGCTTTCGACCACATAGG	0.5	CCA	63
gene:SM_b20108_A	TCGAGCGGCTGTCGCAGGTGAGG	0.7	CCA	76
gene:SM_b20108_A	TTCGGCGGCCATCGCGACGCCGG	0.75	CCA	96
gene:SM_b20109_A	GCCGTTCCCGTCCCGGAGGTCGG	0.75	CCA	47
gene:SM_b20110_A	AGGTGCGCCACCAGCTCGACAGG	0.7	CCA	10
gene:SM_b20110_A	GGGCCAGAAGGCGATCCACCAGG	0.7	CCA	17
gene:SM_b20110_A	ACTCAGGCGCCTGTATGCCGAGG	0.65	CCA	24
gene:SM_b20110_A	GCGCCTGTATGCCGAGGCCGAGG	0.75	CCA	24
gene:SM_b20110_A	GGCTGAACGGCGCCATGTTTCGG	0.6	CCA	80
gene:SM_b20110_A	ATGAGGTCGCCCATCAGCCACGG	0.6	CCA	85
gene:SM_b20110_A	ATGAGGTCGCCCATCAGCCACGG	0.6	CCA	84
gene:SM_b20110_A	CATCAGCCACGGACCGAAGACGG	0.6	CCA	86
gene:SM_b20110_A	CATCAGCCACGGACCGAAGACGG	0.6	CCA	85
gene:SM_b20110_A	CGGCGAGCGCCAGCCAGTTCCGG	0.75	CCA	92
gene:SM_b20110_A	CGGCGAGCGCCAGCCAGTTCCGG	0.75	CCA	92
gene:SM_b20110_A	AAAACGCGAGACTTTCGTCTCGG	0.45	CCA	95
gene:SM_b20111_A	CGGTCAGATCCTTGACCTCGAGG	0.6	CCA	99
gene:SM_b20112_A	GGCAACGAGGCCGAAGACCCGGG	0.7	CCA	55
gene:SM_b20112_A	AACGAGGCCGAAGACCCGGGCGG	0.7	CCA	55
gene:SM_b20112_A	GGTGAAGGCGATCGCGGTCGCGG	0.7	CCA	65
gene:SM_b20112_A	GAGCGCAAGAAGCTTGATGACGG	0.5	CCA	71
gene:SM_b20113_A	AGGTCGACAGGCTTCCGTCTCGG	0.6	CCA	43
gene:SM_b20113_A	GGTCGACAGGCTTCCGTCTCGGG	0.65	CCA	43
gene:SM_b20113_A	CTTCCGTCTCGGGCCGTAATAGG	0.6	CCA	43
gene:SM_b20113_A	CCGTCTCGGGCCGTAATAGGCGG	0.65	CCA	43
gene:SM_b20114_A	GAATTTCCTGCGTGTCTCGTCGG	0.5	CCA	97
gene:SM_b20114_A	TGTCTCGTCGGACAGAACATAGG	0.5	CCA	97
ilvD4_A	GCCCACGGCTGTTCCGAAGGCGG	0.7	CCA	2
ilvD4_A	CGCTGATCGCACCCATGACGAGG	0.65	CCA	78
ilvD4_A	GCTGATCGCACCCATGACGAGGG	0.6	CCA	78
ilvD4_A	ATCGCACCCATGACGAGGGCAGG	0.65	CCA	78
ilvD4_A	ACCCATGACGAGGGCAGGCGTGG	0.7	CCA	78
ilvD4_A	ATCCGACCATGTGTTCAGGATGG	0.5	CCA	92
ilvD4_A	CGGCTTCTCGCCCCAGTCCTTGG	0.7	CCA	95
gene:SM_b20116_A	TCAAGCGCCGCCACCACGTTCGG	0.65	CCA	45
gene:SM_b20116_A	AGCACGCCTTTCGCGATTTCCGG	0.55	CCA	56
gene:SM_b20116_A	GCACGCCTTTCGCGATTTCCGGG	0.6	CCA	56
gene:SM_b20116_A	CGTAAGCAGCATGTAGAGGTCGG	0.5	CCA	61
gene:SM_b20116_A	AATTCGACCTGCAGCCTTCTCGG	0.5	CCA	81
gene:SM_b20117_A	CTCGATCTCGTTCAGCCAGTAGG	0.55	CCA	42
gene:SM_b20118_A	GGCGAGGATGCGCCGGATATTGG	0.65	CCA	50
gene:SM_b20118_A	TCCGTGGAATCATCTGCATTCGG	0.45	CCA	92
gene:SM_b20125_A	TCGGTGTGTCGACCCGGTTTCGG	0.6	CCA	6
gene:SM_b20125_A	AGCCTTGGGATGCTCGCCGACGG	0.65	CCA	43
gene:SM_b20126_A	CATCACGACGGCCAGCGCCAGGG	0.7	CCA	40
gene:SM_b20127_A	TCATGACGTCGGCATCTTTCAGG	0.5	CCA	14
gene:SM_b20128_A	AGGGATTGGGCGTGAATTTGAGG	0.5	CCA	80
gene:SM_b20128_A	TTCCAGGCGATGGCCGATGCTGG	0.65	CCA	89
gene:SM_b20129_A	GCGATGGACGCTCCCTTGTTGGG	0.6	CCA	70
gene:SM_b20129_A	CGATGGACGCTCCCTTGTTGGGG	0.6	CCA	70
gene:SM_b20132_A	AATGCCGCCCTCGATCTGTCCGG	0.6	CCA	15
gene:SM_b20132_A	TTGCCCTGTTCCTTGATGCCCGG	0.55	CCA	40
gene:SM_b20132_A	CTGTTCCTTGATGCCCGGATAGG	0.55	CCA	40
gene:SM_b20132_A	CTTGATGCCCGGATAGGCACTGG	0.6	CCA	40
gene:SM_b20132_A	GTGCCGACATTGGTGACGCCTGG	0.65	CCA	57
gene:SM_b20132_A	CAGCGGCACGCCGAGCACTTCGG	0.7	CCA	69
gene:SM_b20133_A	CGTTCTCGATCACCGCGATGCGG	0.6	CCA	90
gene:SM_b20134_A	CGGCGACGATGTAGAGGTTGCGG	0.6	CCA	17
gene:SM_b20134_A	CGACGATGTAGAGGTTGCGGCGG	0.6	CCA	17
gene:SM_b20134_A	GATCAGCACCACGCCGCCCGCGG	0.75	CCA	28
gene:SM_b20134_A	AGCTAGCATCGGCGACCCCCTGG	0.7	CCA	51
gene:SM_b20134_A	GATCCCTATGCCGAACAGAACGG	0.5	CCA	55
gene:SM_b20134_A	ACCGTTCCGGTCACCACCGCCGG	0.7	CCA	72
gene:SM_b20134_A	CCGTTCCGGTCACCACCGCCGGG	0.75	CCA	72
gene:SM_b20135_A	GATACCGTATATCACGCCGGAGG	0.55	CCA	90
gene:SM_b20136_A	GCGGGACGTCGTACCGATACCGG	0.65	CCA	9
gene:SM_b20136_A	GATCCGCTCGCGCGATCCGAAGG	0.7	CCA	85
gene:SM_b20137_A	TCTCAGACCCGCATAGGTATCGG	0.5	CCA	6
gene:SM_b20137_A	GACCCGCATAGGTATCGGTCAGG	0.6	CCA	6
gene:SM_b20137_A	CGAATTCGACGATGCGGGATTGG	0.55	CCA	32
gene:SM_b20138_A	GACGGAAACTCTCGGATGATCGG	0.5	CCA	45
gene:SM_b20138_A	TCGGATGATCGGATAGAATTCGG	0.4	CCA	45
gene:SM_b20139_A	GACCCACTGATCGCGCGACACGG	0.65	CCA	23
gene:SM_b20139_A	CGAAGAAGCCCCCGAGACCGAGG	0.7	CCA	87
gene:SM_b20139_A	GAGGAGGATTCCGGCTGCAGCGG	0.65	CCA	92
gene:SM_b20139_A	AGGAGGATTCCGGCTGCAGCGGG	0.65	CCA	92
dapA2_A	GATGAAGAAGGGGGTGATGACGG	0.5	CCA	66
gene:SM_b20141_A	CGGAGACGACGCCGAGATCGTGG	0.7	CCA	61
gene:SM_b20142_A	GCGGCTGGATGCCGATGCCGAGG	0.75	CCA	23
gene:SM_b20142_A	CTGGATGCCGATGCCGAGGAAGG	0.65	CCA	23
gene:SM_b20142_A	CAGCCAGGGCGGGCCGATGATGG	0.75	CCA	86
gene:SM_b20142_A	CAGCCAGGGCGGGCCGATGATGG	0.75	CCA	86
gene:SM_b20142_A	GGGCGGGCCGATGATGGCTATGG	0.7	CCA	86
gene:SM_b20143_A	CGGCCCGGACTTCACGCCCTTGG	0.75	CCA	32
gene:SM_b20143_A	CTTCACGCCCTTGGCCCGCGCGG	0.75	CCA	33
gene:SM_b20143_A	CTTCACGCCCTTGGCCCGCGCGG	0.75	CCA	32
gene:SM_b20143_A	GGCCCGCGCGGTCTTCACATAGG	0.7	CCA	33
gene:SM_b20143_A	ATCCGGTGCCGGATGTCGGCAGG	0.7	CCA	48
gene:SM_b20144_A	TTTGAAGAACATCGAGAAGGAGG	0.4	CCA	18
gene:SM_b20144_A	GCGGAACGATCGCGGTGGCGAGG	0.75	CCA	41
gene:SM_b20144_A	AACGATCGCGGTGGCGAGGACGG	0.65	CCA	41
gene:SM_b20145_A	GTGTCCATCGGTCGAATTGTTGG	0.5	CCA	13
gene:SM_b20145_A	GGTCGAATTGTTGGAAAGGCAGG	0.5	CCA	13
gene:SM_b20145_A	GCGGAAGAAAGCGGCGTAGCCGG	0.65	CCA	45
gene:SM_b20145_A	ACCGATCGAGCCGTTGAGATCGG	0.55	CCA	50
gene:SM_b20145_A	TCGTCATCTCTGATGACCAGCGG	0.5	CCA	62
gene:SM_b20145_A	CTCTGATGACCAGCGGCGCGCGG	0.7	CCA	62
gene:SM_b20145_A	CGGGTTCTGCTCTGAGTGCTCGG	0.6	CCA	79
gene:SM_b20145_A	GTCCTCGAGCCTGTGCAGAAAGG	0.6	CCA	91
gene:SM_b20147_A	GATTGTTGTCCATCAGCCGCCGG	0.55	CCA	7
gene:SM_b20147_A	ATGCGGAAAGATGATCGCATTGG	0.45	CCA	28
gene:SM_b20150_A	GAGCGCCAATGCGCCGGAACCGG	0.7	CCA	31
gene:SM_b20150_A	ATTGTAGATCGCGGCGATCTCGG	0.5	CCA	59
gene:SM_b20150_A	GCCGTCTCCCGGAAAATGCGCGG	0.65	CCA	77
gene:SM_b20151_A	GCCGTGCGGCCCCAATCCCTCGG	0.75	CCA	93
gene:SM_b20152_A	GTCTTTCACCGAACTGTGTCGGG	0.5	CCA	8
gene:SM_b20152_A	CTTCTCGTTCATAGGCGCTGCGG	0.55	CCA	32
gene:SM_b20153_A	CATGGGCATTGATCCGCTTCAGG	0.55	CCA	6
gene:SM_b20154_A	GAACAGAAGCTCGATCAGAGGGG	0.5	CCA	66
gene:SM_b20154_A	GACGCGATAGCCCAGCTCGCGGG	0.7	CCA	86
gene:SM_b20155_A	GAGCGTGCCGCAATAGGCGATGG	0.65	CCA	4
gene:SM_b20155_A	AACCGCGAACAGGGACAGATAGG	0.55	CCA	25
gene:SM_b20155_A	GGATGATCTGCAGCGCCACCTGG	0.65	CCA	63
gene:SM_b20155_A	TGATCTGCAGCGCCACCTGGTGG	0.65	CCA	63
gene:SM_b20155_A	CAGCGCCACCTGGTGGCGCTTGG	0.75	CCA	63
gene:SM_b20155_A	CAGAACAGGTCCGCCGACACCGG	0.65	CCA	85
gene:SM_b20156_A	CATAGCCGATCGCCTCCGGGCGG	0.7	CCA	26
gene:SM_b20156_A	CGCCTCCGGGCGGATTCCGACGG	0.75	CCA	26
gene:SM_b20157_A	GCGTCCGCATCGGTCAGGAGCGG	0.7	CCA	39
gene:SM_b20157_A	ATCGGTCAGGAGCGGCGCGTTGG	0.7	CCA	39
gene:SM_b20157_A	GGTCAGGAGCGGCGCGTTGGCGG	0.75	CCA	39
gene:SM_b20157_A	CGTCCCCATGCTTCGCCATTTGG	0.6	CCA	50
gene:SM_b20157_A	GCCCTGAATGTTGTTGGCCCGGG	0.6	CCA	76
gene:SM_b20158_A	TCGTCGCCGTCCGTCGCAAGCGG	0.7	CCA	39
gene:SM_b20158_A	TCTCTTCCGTCTGCAAATCCTGG	0.5	CCA	45
gene:SM_b20158_A	CGTCGCCATGCGCCTCCATCTGG	0.7	CCA	50
gene:SM_b20158_A	AGAAACCGGGCATTCGTCATAGG	0.5	CCA	59
gene:SM_b20159_A	GCGCAGCGTCGAAAAGGTTTCGG	0.55	CCA	33
gene:SM_b20159_A	TCGCCCATGACCGCCGAGTTCGG	0.65	CCA	74
gene:SM_b20161_A	CAGCCGCCGGCCAAAAGCGCTGG	0.75	CCA	93
gene:SM_b20161_A	AGCCGCCGGCCAAAAGCGCTGGG	0.7	CCA	93
gene:SM_b20162_A	CACGTCCTTCGACGTGAAGGCGG	0.6	CCA	58
gene:SM_b20164_A	CAGGTTCCCGAGATTGAACGAGG	0.55	CCA	39
gene:SM_b20164_A	CCTGCAGCAGATGGGACTGCTGG	0.65	CCA	72
gene:SM_b20164_A	CTTGGCGATCTGAAGTTCGTAGG	0.5	CCA	99
gene:SM_b20164_A	TTGGCGATCTGAAGTTCGTAGGG	0.45	CCA	99
gene:SM_b20167_A	CATTGTCGGTATAGCTGAAGCGG	0.45	CCA	13
gene:SM_b20167_A	GGTATAGCTGAAGCGGAACACGG	0.5	CCA	13
gene:SM_b20168_A	GCGATGCAGGAAGACCCCTGGGG	0.65	CCA	75
gene:SM_b20168_A	CGTCAGGAACGGCTGCAGCAAGG	0.65	CCA	94
gene:SM_b20169_A	CGCTGGATACAGGGCCAGTCGGG	0.65	CCA	82
gene:SM_b20169_A	GATACAGGGCCAGTCGGGATCGG	0.6	CCA	82
fdh_A	GAGGGGCAGGAGCGGCATTCCGG	0.7	CCA	77
fdh_A	TGCCGGCGCCCTCATGACCGAGG	0.75	CCA	84
fdh_A	ACAGCGTGAAATCGTCGGTATGG	0.5	CCA	90
fdh_A	ATCGTCGGTATGGCAGATGCCGG	0.55	CCA	90
gene:SM_b20171_A	GCGCGAAGGCCGAAACGGAGCGG	0.7	CCA	41
gene:SM_b20172_A	CGTGACAGGCCTGACACTTGCGG	0.6	CCA	68
gene:SM_b20173_A	CATCACGTTGCCGATCACCCCGG	0.6	CCA	11
gene:SM_b20173_A	GCGCCGGACCAGACCGAGAAAGG	0.7	CCA	19
gene:SM_b20173_A	CGAGCAGTTCGCCAGTGACGCGG	0.65	CCA	41
gene:SM_b20173_A	CGAAGCCGTTCCGGTCGAAGTGG	0.65	CCA	43
gene:SM_b20173_A	GAAGCCGTTCCGGTCGAAGTGGG	0.6	CCA	43
gene:SM_b20173_A	CGTCATCTGATAGAGCCATTTGG	0.45	CCA	49
gene:SM_b20173_A	ACCGATTGTCGCCCGGCCGCTGG	0.75	CCA	53
gene:SM_b20173_A	CCGATTGTCGCCCGGCCGCTGGG	0.75	CCA	53
gene:SM_b20173_A	TTGTCGCCCGGCCGCTGGGTCGG	0.75	CCA	53
gene:SM_b20173_A	GACCGGCTTGCCCAGATGGGTGG	0.7	CCA	62
gene:SM_b20173_A	GCTCGTATTTCCAGACGATCTGG	0.5	CCA	83
gene:SM_b20173_A	GCGCAGGTTGGCATAATCGCCGG	0.6	CCA	93
gene:SM_b20175_A	GCCGATCGGCCCCCAGAGGATGG	0.75	CCA	29
gene:SM_b20175_A	GCCCGTCGCCATCGGAAACCAGG	0.7	CCA	71
gene:SM_b20176_A	TCGAGGCAAAAGAACAGCACCGG	0.5	CCA	31
gene:SM_b20176_A	GGCAAAAGAACAGCACCGGCCGG	0.6	CCA	31
gene:SM_b20176_A	ATAGGGCAGATGGAATGGACAGG	0.5	CCA	53
gene:SM_b20176_A	GCAGATGGAATGGACAGGCGCGG	0.6	CCA	53
gene:SM_b20176_A	GGTCGACACGACCGTCGCACCGG	0.7	CCA	77
gene:SM_b20176_A	GGTCGACACGACCGTCGCACCGG	0.7	CCA	76
gene:SM_b20176_A	GTACTCGCTCTCGCGGTAGCCGG	0.65	CCA	86
gene:SM_b20176_A	TCGCTCTCGCGGTAGCCGGCAGG	0.75	CCA	86
gene:SM_b20176_A	GCGGTAGCCGGCAGGCTCCTCGG	0.75	CCA	86
gene:SM_b20178_A	CGGCGAGACGTGCAGCACATTGG	0.65	CCA	64
gene:SM_b20178_A	GCATTGAAAAGCAGAACTTCCGG	0.4	CCA	70
gene:SM_b20178_A	GAAAAGCAGAACTTCCGGTCCGG	0.5	CCA	70
gene:SM_b20178_A	GCATGGCGCCGGCAAAGCCCAGG	0.75	CCA	88
gene:SM_b20178_A	GGCGCCGGCAAAGCCCAGGTCGG	0.75	CCA	88
gene:SM_b20179_A	GGATCGAGGGCGAAAAGCTCCGG	0.6	CCA	71
gene:SM_b20179_A	GATGCCGCGCGGCCTGTTTCCGG	0.7	CCA	85
gene:SM_b20179_A	CCTGTTTCCGGCCGGAAACGTGG	0.65	CCA	85
gene:SM_b20179_A	GGCAGACACAATCGCCAGTGCGG	0.6	CCA	98
gene:SM_b20182_A	GCTGGAAATAGAAATGGATCTGG	0.4	CCA	18
gene:SM_b20182_A	GATCTGGAATCCGATCCCGCTGG	0.6	CCA	19
gene:SM_b20182_A	CTTCCATATCACCGCGATGCCGG	0.55	CCA	27
gene:SM_b20182_A	ATATCACCGCGATGCCGGACCGG	0.6	CCA	27
gene:SM_b20182_A	AAACCGCCGCCATGGAGTCGAGG	0.65	CCA	40
gene:SM_b20182_A	CGCGCCAGAGCGTCATTCCCAGG	0.7	CCA	76
gene:SM_b20182_A	CATTCCCAGGTGATAGGGCAAGG	0.55	CCA	76
gene:SM_b20182_A	CAGCGTCTTATTCAAGGTGCAGG	0.5	CCA	99
gene:SM_b20183_A	TCGTCCAGGACGAGAAGCTCCGG	0.6	CCA	37
gene:SM_b20183_A	CCAGGACGAGAAGCTCCGGCCGG	0.7	CCA	37
gene:SM_b20183_A	AAGCTCCGGCCGGCCGGCAAAGG	0.75	CCA	37
gene:SM_b20185_A	TCAGCCTTTCGACCGGAGCATGG	0.6	CCA	2
gene:SM_b20185_A	TGGATCATGCCGCAGAGCCCCGG	0.65	CCA	75
gene:SM_b20185_A	TCATGCCGCAGAGCCCCGGAAGG	0.7	CCA	75
gene:SM_b20186_A	GACGGCGATCTGCGCGAAGATGG	0.65	CCA	68
gene:SM_b20194_A	CCACTTGATGGTACAGCCTATGG	0.5	CCA	7
gene:SM_b20194_A	CGGGCCAGCCGAAATCACAAAGG	0.6	CCA	96
ppe_A	GCCCTTGAAGACCGCCGAGCCGG	0.7	CCA	15
cbbS_A	GGCTGGAATCGAAGGCGTTGAGG	0.6	CCA	37
cbbS_A	TGGAATCGAAGGCGTTGAGGCGG	0.55	CCA	37
cbbS_A	GCAGGAACGAGAAGCATCCCTGG	0.6	CCA	96
cbbS_A	CAGGAACGAGAAGCATCCCTGGG	0.55	CCA	96
cbbL_A	GCGATCAGGTCGGTGTCCTTCGG	0.6	CCA	93
cbbL_A	CTCCGTTCCAGTAGCCCATCTGG	0.6	CCA	96
cbbL_A	TCCGTTCCAGTAGCCCATCTGGG	0.55	CCA	96
cbbA_A	CGAGACGTTATAGTCGTAATCGG	0.4	CCA	67
cbbT_A	TGCTCGACCGGCTGGTGCGTCGG	0.7	CCA	32
cbbT_A	GCTCGCGGATGCCGTAATGCAGG	0.65	CCA	42
cbbT_A	CGAGATGGGCTGGGTCTGCGAGG	0.7	CCA	44
cbbT_A	TTTCGAGCCAAGCTGGCGAAAGG	0.55	CCA	85
cbbT_A	GGCCGGCCGAAAGCACAAAACGG	0.6	CCA	90
cbbP_A	GGCCTCGGTGGAGTAGCCGCGGG	0.75	CCA	41
cbbP_A	TTCCAGTTCGTTCGCCTCGGCGG	0.6	CCA	76
cbbF_A	GACTGGGAGGGGTCCACGTCCGG	0.7	CCA	61
cbbF_A	ATGTTCGAAGAGCCGTCGAGCGG	0.55	CCA	69
cbbF_A	TGTTCGAAGAGCCGTCGAGCGGG	0.6	CCA	69
cbbF_A	AGAGCCGTCGAGCGGGTCGATGG	0.7	CCA	69
pqqB_A	GACGCGCTCTCGCTCGCTGCCGG	0.75	CCA	8
pqqB_A	CTGCCGCCTTCCCCGTCGATCGG	0.7	CCA	19
pqqC_A	CCAGAGAACATCCGTCTTGAAGG	0.5	CCA	18
pqqC_A	GGCGTAGTGCTCCAGCAGCCCGG	0.7	CCA	38
pqqE_A	AAGTTGGATATGGTCGAGTCCGG	0.45	CCA	68
pqqE_A	GATATGGTCGAGTCCGGCATCGG	0.55	CCA	68
pqqE_A	TTCGACAAGGTCCCGACGCGCGG	0.65	CCA	79
pqqE_A	ATGCAGGACGCCGAGATCGGCGG	0.65	CCA	83
gene:SM_b20209_A	GATCGCCGCCTTCTCCTCTGCGG	0.65	CCA	74
gene:SM_b20209_A	TGCGGTGACCGAGTTGCGGCCGG	0.7	CCA	76
gene:SM_b20211_A	AGAGATCGAGGAAATCATCCAGG	0.45	CCA	65
gene:SM_b20211_A	ATCGAGGAAATCATCCAGGATGG	0.45	CCA	65
gene:SM_b20211_A	TCGAGGAAATCATCCAGGATGGG	0.45	CCA	65
gene:SM_b20211_A	CGAGGAAATCATCCAGGATGGGG	0.5	CCA	65
gene:SM_b20212_A	GAAGCCTTCGATAAGGGCGATGG	0.55	CCA	48
gene:SM_b20212_A	GGCGTCCTTGAACACGTAATAGG	0.5	CCA	86
gene:SM_b20212_A	GCGTCCTTGAACACGTAATAGGG	0.45	CCA	86
gene:SM_b20213_A	CAACCGTCCAGTTGCCGGCGAGG	0.7	CCA	18
gene:SM_b20213_A	GGCGGGAACATGCCTTCCACCGG	0.65	CCA	52
gene:SM_b20213_A	AGTTGACGCCCTGTCCTCGACGG	0.6	CCA	55
gene:SM_b20213_A	CACTCTCCCTCCGGCAAGAACGG	0.6	CCA	66
gene:SM_b20213_A	CCCTCCGGCAAGAACGGCCAAGG	0.7	CCA	66
gene:SM_b20213_A	CGCCCAGTCACCACCAAGCGCGG	0.7	CCA	84
gene:SM_b20213_A	ACCACCAAGCGCGGCGAGTGTGG	0.7	CCA	84
gene:SM_b20214_A	TAGCACCTTCTCGATGCGTGCGG	0.55	CCA	72
gene:SM_b20214_A	CGAGGATCAGATCATATCCCCGG	0.5	CCA	90
gene:SM_b20215_A	GTGATAGACGACCAGCTTGCGGG	0.55	CCA	41
gene:SM_b20216_A	CACCAGGCAAGCTCCGCCTTCGG	0.65	CCA	45
gene:SM_b20216_A	CAGGCAAGCTCCGCCTTCGGCGG	0.7	CCA	45
gene:SM_b20216_A	CCAATCGCAGCCGGCGATGACGG	0.65	CCA	58
gene:SM_b20216_A	CCAATCGCAGCCGGCGATGACGG	0.65	CCA	58
gene:SM_b20216_A	CTGGCCGTTGCGCGGTGTATCGG	0.65	CCA	65
gene:SM_b20216_A	TGGCCGTTGCGCGGTGTATCGGG	0.65	CCA	65
gene:SM_b20216_A	GGCCGTTGCGCGGTGTATCGGGG	0.7	CCA	65
gene:SM_b20216_A	GACATAGGTGTGGATGTCATAGG	0.45	CCA	76
gene:SM_b20216_A	ACATAGGTGTGGATGTCATAGGG	0.4	CCA	76
gene:SM_b20218_A	CCACTGTTTCATTGAAACAGTGG	0.4	CCA	3
gene:SM_b20218_A	TGAAACAGTGGAACTCTCTAGGG	0.4	CCA	3
gene:SM_b20218_A	GAGCTGGTCTTCCGGAATGCCGG	0.6	CCA	18
gene:SM_b20218_A	AGCTGGTCTTCCGGAATGCCGGG	0.6	CCA	18
gene:SM_b20219_A	GGGTTTGGCGATATAGTCGTCGG	0.5	CCA	59
gene:SM_b22002_A	AATGTCCGCCTCTGTCCACGCGG	0.6	CCA	22
gene:SM_b22002_A	TGTTGTCCAGAATCTCGTCGCGG	0.5	CCA	70
gene:SM_b22002_A	GAACCATGCAGCCAACCCGGCGG	0.65	CCA	87
gene:SM_b20221_A	CTCAGCGCTTTGGCAATTTCCGG	0.5	CCA	24
gene:SM_b20221_A	AGCGCTTTGGCAATTTCCGGCGG	0.55	CCA	24
gene:SM_b20221_A	TTTGGCAATTTCCGGCGGAATGG	0.5	CCA	24
gene:SM_b20221_A	TTTCGGAAAAGCCGAAGCCGGGG	0.55	CCA	45
gene:SM_b20221_A	CGGAAAAGCCGAAGCCGGGGAGG	0.7	CCA	45
gene:SM_b20221_A	GGAAAAGCCGAAGCCGGGGAGGG	0.65	CCA	45
gene:SM_b20221_A	AGAGGCAATGCGTTCGCATGAGG	0.55	CCA	60
gene:SM_b20221_A	ATGCGTTCGCATGAGGCGAGCGG	0.6	CCA	60
gene:SM_b20221_A	TTCGGCCTTACGCCAATCATAGG	0.5	CCA	68
gene:SM_b20221_A	GCTTGGGCGACTGCCGCCGAAGG	0.75	CCA	89
gene:SM_b20221_A	CTTGGGCGACTGCCGCCGAAGGG	0.7	CCA	89
gene:SM_b20221_A	CTCCGTTCAGGAGCAGAGACCGG	0.6	CCA	94
gene:SM_b20221_A	CGTTCAGGAGCAGAGACCGGCGG	0.65	CCA	94
ndiA-2_A	GACCGCTCGATTCAGATTCTCGG	0.5	CCA	74
ndiA-2_A	CGCTCGATTCAGATTCTCGGAGG	0.55	CCA	74
ndiA-2_A	ATTCAGATTCTCGGAGGCCTCGG	0.5	CCA	74
ndiB_A	GCCGGCCGGCTTCGTCCGTAAGG	0.75	CCA	58
ndiB_A	CCGGCCGGCTTCGTCCGTAAGGG	0.7	CCA	58
ndiB_A	CGTCCGTAAGGGCGCGGAAGCGG	0.7	CCA	59
smc22-r_A	ATGTTCCTGCGAGTGACCGCCGG	0.6	CCA	70
gene:SM_b20231_A	CTCCGGAGGAACGCGCGGCTCGG	0.75	CCA	12
gene:SM_b20231_A	GCCGATCATACCCGTCGAGAAGG	0.6	CCA	15
gene:SM_b20231_A	CGCCCGCACCCATGATCTGGCGG	0.7	CCA	42
gene:SM_b20231_A	GCCCGCACCCATGATCTGGCGGG	0.7	CCA	42
gene:SM_b20231_A	CCCGCACCCATGATCTGGCGGGG	0.7	CCA	42
gene:SM_b20231_A	ATTCGCCGCCGCCCTGCCAAAGG	0.7	CCA	50
gene:SM_b20231_A	GCCATCGGCTCGACTTCCATCGG	0.6	CCA	65
gene:SM_b20231_A	CCATCGGCTCGACTTCCATCGGG	0.6	CCA	65
gene:SM_b20231_A	TGAAGGGGGTCAGATCCTTGAGG	0.55	CCA	72
gene:SM_b20231_A	GGCGAGATGATGAATATGTCGGG	0.45	CCA	77
gene:SM_b20231_A	GAATATGTCGGGTCCCTCGCCGG	0.6	CCA	77
gene:SM_b20231_A	TATGTCGGGTCCCTCGCCGGAGG	0.7	CCA	77
gene:SM_b20232_A	CGATCATGAGCGCCACGACCAGG	0.65	CCA	9
gene:SM_b20232_A	CATGAGCGCCACGACCAGGATGG	0.65	CCA	9
gene:SM_b20232_A	CACGACCAGGATGGAGGCCATGG	0.65	CCA	9
gene:SM_b20232_A	CATGATCACGAAAAAGCTCGTGG	0.45	CCA	27
gene:SM_b20232_A	CCAGACGCTGACTAGGACGATGG	0.6	CCA	45
gene:SM_b20232_A	AGACGAGCGCGACGACGACGAGG	0.7	CCA	58
gene:SM_b20232_A	GAGCAGCGGGACCAGCATGGCGG	0.7	CCA	70
gene:SM_b20233_A	GGAAGATCACGAAGAGGATGAGG	0.5	CCA	8
gene:SM_b20233_A	GAAGATCACGAAGAGGATGAGGG	0.45	CCA	8
gene:SM_b20233_A	ATCACGAAGAGGATGAGGGTCGG	0.5	CCA	8
gene:SM_b20233_A	GCGCATAACCGGCCATGGTGTGG	0.65	CCA	66
gene:SM_b20233_A	AAGGTTCGAAGAGAACGACTCGG	0.45	CCA	82
gene:SM_b20233_A	ATCGATACGATCCAGAGGAGCGG	0.5	CCA	88
gene:SM_b20234_A	CCGTTCGATCGTCACCCGAATGG	0.6	CCA	15
gene:SM_b20234_A	TGCCAGCGGTAGAGCGTTACCGG	0.6	CCA	20
gene:SM_b20234_A	TACCCGCCGGCCGTGCCTGACGG	0.75	CCA	58
gene:SM_b20234_A	CATGGGGAAGTAGCAGTTGAAGG	0.5	CCA	70
gene:SM_b20234_A	CATCGGCAGGCTTGTATAATTGG	0.45	CCA	75
gene:SM_b20234_A	CGGCAGGCTTGTATAATTGGCGG	0.5	CCA	75
gene:SM_b20234_A	GCTTGTATAATTGGCGGTGCGGG	0.5	CCA	75
gene:SM_b20234_A	CCGATCACCACCGTCTTGCCGGG	0.65	CCA	91
gene:SM_b20238_A	GTCGATGCCGAGTACGCGTCCGG	0.65	CCA	68
rmlB_A	GCGGCTCGTTCTTCAGCGCCTGG	0.7	CCA	42
rmlB_A	TGCAGGCCGATGAGATTGGCAGG	0.6	CCA	87
rmlB_A	GCAGGCCGATGAGATTGGCAGGG	0.6	CCA	87
rmlB_A	CAGGCCGATGAGATTGGCAGGGG	0.6	CCA	87
gene:SM_b20240_A	TGAAGGTGCCGAGATAGCCGAGG	0.6	CCA	50
gene:SM_b20240_A	ATAGCCGAGGTCCCACTCCGTGG	0.65	CCA	50
gene:SM_b20241_A	CAAGACGCGATCCACCTCCTCGG	0.6	CCA	5
gene:SM_b20241_A	CACGGGATCGCCGCCGCCATAGG	0.75	CCA	60
gene:SM_b20241_A	GGTCAGCACGAGATCCAGGGAGG	0.65	CCA	63
gene:SM_b20242_A	ATCTGTCGCGCGCCGGAGCGCGG	0.75	CCA	4
gene:SM_b20242_A	TCCGCAGGCGGTCATCTCCGCGG	0.7	CCA	12
gene:SM_b20242_A	GGGATATCGCACGCCGCGGACGG	0.7	CCA	43
gene:SM_b20242_A	CGTAACCGGAAAGGTCGAGCCGG	0.6	CCA	65
gene:SM_b20242_A	GATGACCATGTCGGCCTCGCAGG	0.65	CCA	78
gene:SM_b20243_A	CTGCCCGTTCGGCCCTTCGCAGG	0.75	CCA	37
gene:SM_b20243_A	GTTCGGCCCTTCGCAGGCACCGG	0.7	CCA	37
gene:SM_b20243_A	GACCGGCCAGTCTATGTCGGCGG	0.65	CCA	40
gene:SM_b20243_A	GCTCGGCGCGAGCACCAGGTCGG	0.75	CCA	57
gene:SM_b20243_A	GCGCCAGGCTTCCGGCAGACCGG	0.75	CCA	62
tyv_A	TGCCGTCGCGAGCTTGCGGCCGG	0.75	CCA	18
tyv_A	GCCATAGACCTTGTTTGTGCTGG	0.5	CCA	62
tyv_A	TTCGAGGTTTCGCTCGACGCCGG	0.6	CCA	85
tyv_A	TCGAGGTTTCGCTCGACGCCGGG	0.65	CCA	85
tyv_A	CAGGATCGGCGCCGCCTTGCCGG	0.75	CCA	95
gene:SM_b20245_A	AAGCACGCCGGTATAGGGGTTGG	0.6	CCA	42
gene:SM_b20246_A	CTGATCGGCGATATCGTGCGTGG	0.6	CCA	68
gene:SM_b20247_A	TCGTAGAACCACGGCTTGCTCGG	0.55	CCA	51
gene:SM_b20247_A	CCACGGCTTGCTCGGCCCGTAGG	0.75	CCA	51
gene:SM_b20247_A	CGCCCGACGCGATCAGGTCGCGG	0.75	CCA	58
gene:SM_b20247_A	CTCCAGAGCCACGATCGATTGGG	0.55	CCA	73
gene:SM_b20247_A	CGAAGGATCGAAGATCGCGACGG	0.55	CCA	89
gene:SM_b20247_A	GAAGATCGCGACGGTTTCGACGG	0.55	CCA	89
gene:SM_b20248_A	CGGGGGCGTGAAGCCTGCATCGG	0.7	CCA	39
gene:SM_b20248_A	GGGCGATCCAATCGGCGAGGTGG	0.7	CCA	53
gene:SM_b20248_A	GGCGAGGTGGCGCGCAGAGTTGG	0.75	CCA	53
gene:SM_b20248_A	CAGAGTTGGACGGCCTGATCAGG	0.6	CCA	54
gene:SM_b20248_A	CTTCCGGCTCGCGAATGCTGAGG	0.65	CCA	81
gene:SM_b20248_A	CTTCCGGCTCGCGAATGCTGAGG	0.65	CCA	80
gene:SM_b20248_A	TTCCGGCTCGCGAATGCTGAGGG	0.6	CCA	81
gene:SM_b20248_A	CCAGGACCGGGCGACGAGTCCGG	0.75	CCA	86
gene:SM_b20248_A	CTCCCATCTGCGCCAATTCCAGG	0.6	CCA	90
gene:SM_b20248_A	CATCTGCGCCAATTCCAGGTCGG	0.55	CCA	90
gene:SM_b20249_A	GGCAAGCAACCGGTGCACGATGG	0.65	CCA	47
gene:SM_b20250_A	GAAAGCAGCCGACCCTGTCATGG	0.6	CCA	94
gene:SM_b20250_A	AAAGCAGCCGACCCTGTCATGGG	0.55	CCA	94
gene:SM_b20251_A	ATTCACGCGGCTCGATCGGCAGG	0.65	CCA	3
gene:SM_b20251_A	GTCGACGCCATCGCGAGGCCCGG	0.75	CCA	6
gene:SM_b20251_A	TCGACGCCATCGCGAGGCCCGGG	0.75	CCA	6
gene:SM_b20251_A	CGCAAGGGCTCGAAGGACGACGG	0.65	CCA	8
gene:SM_b20251_A	GCAAGGGCTCGAAGGACGACGGG	0.65	CCA	8
gene:SM_b20251_A	CAAGGGCTCGAAGGACGACGGGG	0.65	CCA	8
gene:SM_b20251_A	GGGCTCGAAGGACGACGGGGCGG	0.75	CCA	8
gene:SM_b20251_A	GGCTCGAAGGACGACGGGGCGGG	0.75	CCA	8
gene:SM_b20251_A	TCGAACCAGTCGAGCGCGTTCGG	0.6	CCA	27
gene:SM_b20251_A	ACCAGTCGAGCGCGTTCGGCCGG	0.7	CCA	27
gene:SM_b20251_A	CGAGCGCGTTCGGCCGGAAGCGG	0.75	CCA	28
gene:SM_b20251_A	CGCGTTCGGCCGGAAGCGGTCGG	0.75	CCA	28
gene:SM_b20251_A	CGCGTTCGGCCGGAAGCGGTCGG	0.75	CCA	27
gene:SM_b20251_A	GCGGTCGGCCCAGGAGAGACCGG	0.75	CCA	29
gene:SM_b20251_A	CATTGTACGAGCCCGATCTCCGG	0.55	CCA	40
gene:SM_b20251_A	CCCGATCTCCGGCGTGTGGCGGG	0.75	CCA	40
gene:SM_b20251_A	CATGTAGAAATGCCGGTAATAGG	0.4	CCA	48
gene:SM_b20251_A	CCGGTAATAGGACGAGCCCTCGG	0.6	CCA	48
gene:SM_b20251_A	CACCTCCTCGGCGCCGAAGGTGG	0.75	CCA	63
gene:SM_b20251_A	GCTTACCCAGACCGGCAGTTCGG	0.6	CCA	68
gene:SM_b20251_A	CAAGCTTCTGCGGCCATTCATGG	0.55	CCA	72
gene:SM_b20251_A	TCCAGTCGAGTGGGAAACCATGG	0.55	CCA	76
gene:SM_b20251_A	CCAGTCGAGTGGGAAACCATGGG	0.55	CCA	76
gene:SM_b20251_A	TGGGAAACCATGGGCCGCAACGG	0.6	CCA	76
gene:SM_b20252_A	TCTTCATGTGTCCGCAGAAGAGG	0.5	CCA	57
gene:SM_b20252_A	TGTGTCCGCAGAAGAGGCCGAGG	0.65	CCA	57
gene:SM_b20252_A	TGTGTCCGCAGAAGAGGCCGAGG	0.65	CCA	57
gene:SM_b20252_A	GTGTCCGCAGAAGAGGCCGAGGG	0.65	CCA	57
gene:SM_b20252_A	GCAGAAGAGGCCGAGGGTGAAGG	0.65	CCA	57
gene:SM_b20252_A	GCAGAAGAGGCCGAGGGTGAAGG	0.65	CCA	57
gene:SM_b20252_A	GCCGGGTTGCCGCTTCATTTCGG	0.6	CCA	65
gene:SM_b20252_A	CGTCCAACTGGCCATGCCGCCGG	0.7	CCA	79
gene:SM_b20252_A	GGCGATCTGGTCTTCGCTTCGGG	0.6	CCA	88
gene:SM_b20253_A	TGCGAGATCGGCGATCTTGTTGG	0.55	CCA	20
gene:SM_b20253_A	TGTTGGAACGATAGTCTGAAAGG	0.4	CCA	22
gene:SM_b20253_A	GGAACTGCAGGCAAGGGTCGAGG	0.65	CCA	56
gene:SM_b20254_A	CGAAACGGCCGGTCGCAGAGCGG	0.7	CCA	72
gene:SM_b20256_A	GGCCCAACCTTCGGCATGGCCGG	0.7	CCA	22
gene:SM_b20256_A	GGCATGGCCGGCACATTGCTCGG	0.65	CCA	22
gene:SM_b20256_A	ATCCAGCGCAGGATCTTCTCCGG	0.55	CCA	82
gene:SM_b20256_A	TCCAGCGCAGGATCTTCTCCGGG	0.6	CCA	82
cyaM_A	CGGCAGGGTAAAGACGGCGCAGG	0.7	CCA	3
cyaM_A	GGCAGGGTAAAGACGGCGCAGGG	0.65	CCA	3
cyaM_A	CGGCTCACCAGGTTGACGGCCGG	0.7	CCA	17
cyaM_A	CAGGTTGACGGCCGGACCGATGG	0.7	CCA	17
cyaM_A	CAGGTTGACGGCCGGACCGATGG	0.7	CCA	17
cyaM_A	GTTGACGGCCGGACCGATGGCGG	0.7	CCA	17
cyaM_A	CCTGCACGCGGGCAGCACTGCGG	0.75	CCA	57
cyaM_A	GGCGTGGTCGACCGGCCCTTCGG	0.75	CCA	80
gene:SM_b20259_A	GGCGTGCGGTCTTCCCTGCCAGG	0.75	CCA	95
gene:SM_b20259_A	GCGTGCGGTCTTCCCTGCCAGGG	0.7	CCA	95
gene:SM_b20259_A	CTTCCCTGCCAGGGGTCATCAGG	0.65	CCA	96
gene:SM_b20259_A	TTCCCTGCCAGGGGTCATCAGGG	0.6	CCA	96
gene:SM_b20261_A	TGTCGCGAAGTCGAAGACGTAGG	0.55	CCA	49
gene:SM_b20261_A	GCTCGGGCACATGACGAGTCCGG	0.65	CCA	59
gene:SM_b20262_A	GCAGGTCTTCCGGCATGTTCTGG	0.6	CCA	3
gene:SM_b20262_A	CGGCATGTTCTGGTAAGCGACGG	0.55	CCA	3
gene:SM_b20262_A	CGAATCCACGACTTCAACCCCGG	0.55	CCA	11
gene:SM_b20262_A	TCCACGACTTCAACCCCGGTCGG	0.6	CCA	11
gene:SM_b20262_A	CCACGACTTCAACCCCGGTCGGG	0.65	CCA	11
gene:SM_b20263_A	GTAAGGCACCGTCATGCCGACGG	0.6	CCA	60
gene:SM_b20263_A	CACCGTCATGCCGACGGTCTTGG	0.65	CCA	60
gene:SM_b20263_A	GGGGCTCGTCAGAGCGGTGGCGG	0.75	CCA	94
gene:SM_b20264_A	GCGGAACATGCGCCAGGCGAAGG	0.7	CCA	4
gene:SM_b20264_A	CATGCGCCAGGCGAAGGCCCGGG	0.75	CCA	4
gene:SM_b20264_A	TGACGCCGAGCGACGTCATCAGG	0.65	CCA	28
gene:SM_b20264_A	GTTTCGCGCGACCTCGACCCAGG	0.7	CCA	72
gene:SM_b20264_A	CCCTCAGCGCCTGGTTCCAGTGG	0.7	CCA	98
gene:SM_b20264_A	CAGCGCCTGGTTCCAGTGGAAGG	0.65	CCA	98
gene:SM_b20265_A	AGGCACGCAGGAGCTCGACCAGG	0.7	CCA	23
gene:SM_b20265_A	GTAGAGCGAGAGCACCACGCCGG	0.65	CCA	59
gene:SM_b20265_A	GAGCGAGAGCACCACGCCGGAGG	0.75	CCA	60
gene:SM_b20265_A	GAGCGAGAGCACCACGCCGGAGG	0.75	CCA	59
gene:SM_b20265_A	CGAGAGCACCACGCCGGAGGTGG	0.75	CCA	60
gene:SM_b20265_A	CACCACGCCGGAGGTGGTGAAGG	0.7	CCA	60
gene:SM_b20265_A	CACCACGCCGGAGGTGGTGAAGG	0.7	CCA	59
gene:SM_b20265_A	AGGCATTGCCGAGCACGAGCTGG	0.65	CCA	68
gene:SM_b20265_A	ACGTCGAGCAGCAAGGTGAGCGG	0.6	CCA	76
gene:SM_b20265_A	AGGCGAGGTCGTTCCAGGTGAGG	0.65	CCA	98
gene:SM_b20265_A	GGCGAGGTCGTTCCAGGTGAGGG	0.65	CCA	98
gene:SM_b20266_A	TCGTCGAACAGCATATATTCCGG	0.4	CCA	36
gene:SM_b20266_A	CAGCATATATTCCGGCGACATGG	0.5	CCA	36
gene:SM_b20267_A	TCTTCAGCATCGCTTCCGAGCGG	0.55	CCA	22
gene:SM_b20267_A	TCAGCATCGCTTCCGAGCGGCGG	0.65	CCA	22
gene:SM_b20267_A	TCCGAGCGGCGGAAGTTCGGCGG	0.7	CCA	23
gene:SM_b20267_A	AGCGGATCCAGGAGCCATTTCGG	0.55	CCA	84
gene:SM_b20268_A	GACAGCTTGCCGGGCTCGCGCGG	0.75	CCA	68
gene:SM_b20268_A	ACAGCTTGCCGGGCTCGCGCGGG	0.75	CCA	68
gene:SM_b20268_A	ATGTTCGCGCCTTCGAGACGCGG	0.6	CCA	93
gene:SM_b20268_A	TGTTCGCGCCTTCGAGACGCGGG	0.65	CCA	93
gene:SM_b20269_A	GACTGCCGAAGCGTACTGTGCGG	0.6	CCA	6
gene:SM_b20269_A	CTATGATCCGCCGTGCCTTGCGG	0.6	CCA	42
gene:SM_b20269_A	CCGAGCCCGTACAGGAGCCGCGG	0.75	CCA	90
gene:SM_b20269_A	GGATGCTGCGGGCAGGATCGAGG	0.7	CCA	100
gene:SM_b20270_A	CAGGCGCGGCCCGAGATTTCCGG	0.7	CCA	11
gene:SM_b20270_A	GCCCGAGATTTCCGGCAGCACGG	0.65	CCA	11
gene:SM_b20270_A	GAGATTTCCGGCAGCACGGCCGG	0.65	CCA	12
gene:SM_b20270_A	TTTCCGGCAGCACGGCCGGCCGG	0.75	CCA	12
gene:SM_b20270_A	GCGCACGCGAACGAGACCGCCGG	0.75	CCA	64
gene:SM_b20270_A	TGCTCCCAGATCGTATCGCCCGG	0.6	CCA	92
gene:SM_b20270_A	TCCCAGATCGTATCGCCCGGTGG	0.65	CCA	92
gene:SM_b20270_A	CAGATCGTATCGCCCGGTGGAGG	0.65	CCA	92
gene:SM_b20270_A	CACGTCGCCCACTTCACCCTCGG	0.65	CCA	96
gene:SM_b20270_A	CGCCCACTTCACCCTCGGCATGG	0.7	CCA	96
gene:SM_b20272_A	TGCCGGCCGTTCCCTAGGGAAGG	0.7	CCA	2
gene:SM_b20272_A	ACAGTGCCCATCATGCGCAGCGG	0.6	CCA	18
gene:SM_b20272_A	CAGTGCCCATCATGCGCAGCGGG	0.65	CCA	18
gene:SM_b20272_A	ATGGAAACGGCGGCCATCATCGG	0.55	CCA	39
gene:SM_b20272_A	TGGAAACGGCGGCCATCATCGGG	0.6	CCA	39
gene:SM_b20272_A	CATCGGGATCCCGCAGCTCACGG	0.65	CCA	41
gene:SM_b20272_A	CATCCGGTATCGCGCGAGATGGG	0.6	CCA	92
gene:SM_b20272_A	TATCGCGCGAGATGGGCACAAGG	0.6	CCA	92
gene:SM_b20272_A	GAAAACCGGCAATGAAAACATGG	0.4	CCA	94
gene:SM_b20275_A	TCCAATCGCACCGCCTCCTCCGG	0.65	CCA	48
gene:SM_b20275_A	AATCACCATGCGATCGCCTACGG	0.5	CCA	72
gene:SM_b20275_A	AACGTGGATCATCGCCGCGCCGG	0.65	CCA	83
gene:SM_b20276_A	CGTGGCTTGAGCGCAGCCCGAGG	0.75	CCA	52
gene:SM_b20277_A	TCGGGTGGCCCATATAGGTATGG	0.55	CCA	33
gene:SM_b20278_A	AGCTTTACGGGCTTGACATAGGG	0.45	CCA	92
gene:SM_b20279_A	TGCGAGCCGCTTATCGCCCTCGG	0.65	CCA	41
gene:SM_b20279_A	GCGAGCCGCTTATCGCCCTCGGG	0.7	CCA	41
gene:SM_b20279_A	CTTATCGCCCTCGGGCCTGAAGG	0.65	CCA	41
gene:SM_b20280_A	AGGCGAGCAGCGCTTCCCAGTGG	0.7	CCA	7
gene:SM_b20280_A	CTTGAGCCATGGCGCGGTGCCGG	0.7	CCA	17
gene:SM_b20280_A	TTGAGCCATGGCGCGGTGCCGGG	0.7	CCA	17
gene:SM_b20280_A	GCAGGCGATCCTGTCCTGATAGG	0.6	CCA	26
gene:SM_b20280_A	CAGGCGATCCTGTCCTGATAGGG	0.55	CCA	26
gene:SM_b20280_A	GAGCGGATCGACCGTGAAGCCGG	0.65	CCA	28
gene:SM_b20280_A	CGACCGTGAAGCCGGTTCCGAGG	0.7	CCA	29
gene:SM_b20280_A	GCGCCATTCCGCGTCGATCCTGG	0.7	CCA	43
gene:SM_b20280_A	CGCGTCGATCCTGGCGAACCCGG	0.7	CCA	43
gene:SM_b20280_A	CGCCGCCTCGCCGAAGCAAGCGG	0.75	CCA	77
gene:SM_b20280_A	GCCGAAGCAAGCGGTGTACCAGG	0.65	CCA	77
gene:SM_b20280_A	GCCGGGCCCAGCAGGTTCTTCGG	0.7	CCA	81
gene:SM_b20280_A	CCAGGGACCCTCCTGCCCTTTGG	0.7	CCA	84
gene:SM_b20280_A	GGGACCCTCCTGCCCTTTGGGGG	0.7	CCA	84
gene:SM_b20280_A	GACCGGCTTCGACCAGTTGGCGG	0.65	CCA	94
gene:SM_b20282_A	CTTGTAGCCGCCGAGGAAGAAGG	0.6	CCA	20
gene:SM_b20282_A	GAGGAAGGCCACGAACCGATCGG	0.6	CCA	33
gene:SM_b20282_A	GCGAGCCGCGTCGACCAGATTGG	0.7	CCA	37
gene:SM_b20283_A	CGAAACCGCGAGCAGCAGCATGG	0.65	CCA	7
gene:SM_b20283_A	CCGTATTCGGACCGCCGAGCAGG	0.7	CCA	18
gene:SM_b20284_A	GTCCATGATCAGCTTCGCCGCGG	0.6	CCA	32
gene:SM_b20284_A	TCCATGATCAGCTTCGCCGCGGG	0.6	CCA	32
gene:SM_b20284_A	CCATGATCAGCTTCGCCGCGGGG	0.65	CCA	32
gene:SM_b20284_A	GTCGCGCGCCTTGTTGGTTGCGG	0.65	CCA	44
gene:SM_b20286_A	CTCCGGCAACAGGTCGTTATCGG	0.55	CCA	8
gene:SM_b20286_A	TTTCTGGCGGACCGTATTGACGG	0.5	CCA	60
gene:SM_b20287_A	GCCCCTGGGCATGCTGGTAAAGG	0.65	CCA	37
gene:SM_b20287_A	GGTCGCCGTTTCGGTCACACCGG	0.65	CCA	44
gene:SM_b20288_A	AAGCCCCTCGCGGATCGCACCGG	0.7	CCA	21
gene:SM_b20288_A	GCGGATCGCACCGGTCACCCCGG	0.75	CCA	21
gene:SM_b20288_A	CTCGAGCGCCGCAAGCTTTGCGG	0.65	CCA	75
gene:SM_b20289_A	CGCCTTGCTTACGAGAAATACGG	0.45	CCA	91
gene:SM_b20291_A	GAGGCCGATGCGCTTTGCATAGG	0.6	CCA	8
gene:SM_b20291_A	GATCTGGTTGAGCCACCAATCGG	0.5	CCA	19
gene:SM_b20291_A	ATCTGGTTGAGCCACCAATCGGG	0.5	CCA	19
gene:SM_b20291_A	GGTTGAGCCACCAATCGGGACGG	0.6	CCA	19
gene:SM_b20291_A	GAGGATCGCAGCGAGCGATATGG	0.6	CCA	23
gene:SM_b20291_A	CGCGATGTAGAGCGCCACGCCGG	0.7	CCA	56
gene:SM_b20291_A	CAGATGGCCGAGCAGCGCGATGG	0.7	CCA	77
gene:SM_b20291_A	TCTCGAGCAGCGTTCCGAAGAGG	0.6	CCA	80
gene:SM_b20291_A	CCTCCGTCGTCAGCCATTGATGG	0.6	CCA	83
gene:SM_b20291_A	CCTCCGTCGTCAGCCATTGATGG	0.6	CCA	83
gene:SM_b20292_A	TGCGCCGAGCAGGCGTTCCATGG	0.7	CCA	52
gene:SM_b20292_A	GCCGAGCAGGCGTTCCATGGAGG	0.7	CCA	52
gene:SM_b20293_A	GAGGCCGGCAAGAACCAGGACGG	0.65	CCA	13
gene:SM_b20293_A	CTGCTCATGCCAACGGCCGGCGG	0.7	CCA	52
gene:SM_b20293_A	TGCTCATGCCAACGGCCGGCGGG	0.7	CCA	52
gene:SM_b20295_A	CTGGTCCTGCACCAGATGCCCGG	0.65	CCA	30
gene:SM_b20295_A	TTCCTGGCCGTCCACCTGATTGG	0.6	CCA	38
gene:SM_b20295_A	TAGACTTCGGCGAATGCGACCGG	0.55	CCA	43
gene:SM_b20295_A	TTCGGCGAATGCGACCGGCGTGG	0.7	CCA	43
gene:SM_b20295_A	TCGGCGAATGCGACCGGCGTGGG	0.7	CCA	43
gene:SM_b20295_A	CGGCGAATGCGACCGGCGTGGGG	0.75	CCA	43
gene:SM_b20295_A	GTGCCGCGTCCCGAAGTACCAGG	0.7	CCA	55
gene:SM_b20296_A	CTAGAGATACCTTTCGAAAGGGG	0.4	CCA	4
gene:SM_b20296_A	TCGCGATCGACATCACCTTGTGG	0.55	CCA	33
gene:SM_b20297_A	ATCGGGCGGCTCCGAGCATCTGG	0.7	CCA	2
gene:SM_b20297_A	GGCGGCTCCGAGCATCTGGTCGG	0.7	CCA	2
gene:SM_b20297_A	GCGGCTCCGAGCATCTGGTCGGG	0.7	CCA	2
gene:SM_b20297_A	CGGCTCCGAGCATCTGGTCGGGG	0.7	CCA	2
gene:SM_b20297_A	GAGCATCTGGTCGGGGATGAAGG	0.6	CCA	2
gene:SM_b20297_A	ACGACGAGCGGAATGAGAAGAGG	0.55	CCA	8
gene:SM_b20297_A	CGAGCGGAATGAGAAGAGGCAGG	0.6	CCA	8
gene:SM_b20297_A	GATGCCGCCGATGATGATGAAGG	0.55	CCA	49
gene:SM_b20297_A	ATGCCGCCGATGATGATGAAGGG	0.5	CCA	49
gene:SM_b20297_A	ATGATGAAGGGCGTGATGAGCGG	0.5	CCA	50
gene:SM_b20298_A	AAAAAAGCTCGGGCAGTTGGCGG	0.5	CCA	4
gene:SM_b20298_A	AAAGCTCGGGCAGTTGGCGGCGG	0.65	CCA	4
gene:SM_b20298_A	AAGCTCGGGCAGTTGGCGGCGGG	0.7	CCA	4
gene:SM_b20298_A	GCCGCTCGCCATGAAATGTCCGG	0.6	CCA	37
gene:SM_b20298_A	ATAAAGGATCAGCGGAGTGTCGG	0.45	CCA	57
gene:SM_b20298_A	TAAAGGATCAGCGGAGTGTCGGG	0.5	CCA	57
gene:SM_b20298_A	AATTCCGCTTTCGAGAAGCGCGG	0.5	CCA	88
nanA_A	CGTCTTCGGAGAACGGGGTAAGG	0.6	CCA	97
nanA_A	CTTCGGAGAACGGGGTAAGGAGG	0.6	CCA	97
nanA_A	TTCGGAGAACGGGGTAAGGAGGG	0.55	CCA	97
cyaF7_A	GATAGTCGCCGGTTGCCGAAAGG	0.6	CCA	27
gene:SM_b20301_A	CTTGAAATCGGAAAGCGCGGTGG	0.55	CCA	64
gene:SM_b20301_A	CGCGCCGCCTTCGCGTTCCTCGG	0.75	CCA	70
gene:SM_b20301_A	TGACCTTGGGCGAAGACATCCGG	0.55	CCA	78
gene:SM_b20301_A	GACCTTGGGCGAAGACATCCGGG	0.6	CCA	78
gene:SM_b20301_A	CGAAACGAGGCGCAGCCTGCCGG	0.7	CCA	83
gene:SM_b20301_A	GAAACGAGGCGCAGCCTGCCGGG	0.7	CCA	83
TRm2011-2C_A	TGCGCATTCCTGTGGGGTGACGG	0.6	CCA	9
TRm2011-2C_A	ATTTCGGCAGAAAGAACAGGCGG	0.45	CCA	32
TRm2011-2C_A	CAGAAAGAACAGGCGGGCGCCGG	0.65	CCA	32
TRm2011-2N_A	CGGCGCGATAATCCACCTTCAGG	0.6	CCA	30
TRm2011-2N_A	CAGCCAAGCCCGGTGCGGACCGG	0.75	CCA	52
TRm2011-2N_A	GTGCGGACCGGAAAGCTTGCGGG	0.65	CCA	52
gene:SM_b20307_A	TCGAAGCTCCGACGGCATTCAGG	0.6	CCA	64
gene:SM_b20307_A	AGCTCCGACGGCATTCAGGAAGG	0.6	CCA	64
gene:SM_b20312_A	CGCGTCTGCGGCATCGATCCGGG	0.7	CCA	21
gene:SM_b20312_A	CTCGGTGTCGGGACAAGCTTCGG	0.6	CCA	50
gene:SM_b20312_A	GTGTCGGGACAAGCTTCGGCCGG	0.65	CCA	50
gene:SM_b20312_A	GTCTTCGTAATAAAGCCAGCAGG	0.45	CCA	95
gene:SM_b20315_A	ATAGTCCCACTTCACGCTGGAGG	0.55	CCA	27
gene:SM_b20315_A	CCCACTTCACGCTGGAGGTGCGG	0.65	CCA	27
gene:SM_b20315_A	CTTCACGCTGGAGGTGCGGGCGG	0.7	CCA	27
gene:SM_b20315_A	AAACCCAGTCGCGCACCAGCAGG	0.65	CCA	75
gene:SM_b20315_A	GGTCTCTCCGGCGAACACCACGG	0.65	CCA	93
gene:SM_b20316_A	CGGCCCACTGCACGTGCGTGAGG	0.75	CCA	51
gene:SM_b20317_A	CTGATAAACCGTCTCGATGCCGG	0.5	CCA	83
gene:SM_b20318_A	GAGCACCGTACCCGACCCTCCGG	0.7	CCA	16
gene:SM_b20318_A	CAGGTTGTATCCGAGACGCGAGG	0.6	CCA	33
gene:SM_b20319_A	AGCAGCGAGTTGCTCCGCAGCGG	0.65	CCA	22
gene:SM_b20319_A	TGCACCCTTTCGCAGGCGATTGG	0.6	CCA	29
gene:SM_b20319_A	GAGATCCCGCGCGAGCCTCCCGG	0.75	CCA	33
gene:SM_b20319_A	GCGGGTGACCACGAATTCGCCGG	0.65	CCA	44
gene:SM_b20319_A	GTTGTCCGGCAAAACGCTCGCGG	0.6	CCA	50
gene:SM_b20319_A	TGTCGGCATAGCCTCGTAGACGG	0.55	CCA	92
gene:SM_b20320_A	CGCCACGCAGGGCATGAAGATGG	0.65	CCA	29
gene:SM_b20320_A	GCTGGTTCCAGGAGAAGTCGAGG	0.6	CCA	35
gene:SM_b20320_A	CTGGTAGAAATCGCGATAGGCGG	0.5	CCA	45
gene:SM_b20320_A	GACCCAGGGCGCGTTGATCGCGG	0.7	CCA	67
gene:SM_b20320_A	GCGATGGCGTGGCGAGCGAGAGG	0.75	CCA	95
gene:SM_b20320_A	CGATGGCGTGGCGAGCGAGAGGG	0.7	CCA	95
gene:SM_b20321_A	CGAATAGGCGGTAAGCCCGGCGG	0.65	CCA	69
gene:SM_b20322_A	ATTCAGCGTCTGGCTGCGCTCGG	0.6	CCA	28
gene:SM_b20322_A	GTTGAAGCTCTCGGCCGCGAAGG	0.65	CCA	33
gene:SM_b20322_A	GTAATCCGTCAGCAGCGTCACGG	0.55	CCA	59
gene:SM_b20322_A	AGAGCGGATGTCCGCTGTAGCGG	0.6	CCA	77
gene:SM_b20322_A	GAGCGGATGTCCGCTGTAGCGGG	0.65	CCA	77
thuR_A	GCGTGAAAGTGAGACCGTCGCGG	0.6	CCA	46
thuE_A	GCTCGATCGCACGCACCTTCTGG	0.65	CCA	22
thuE_A	CTCGATCGCACGCACCTTCTGGG	0.6	CCA	22
thuE_A	GTTGCAGGTGAGCCCCTCATAGG	0.6	CCA	56
thuE_A	CGTCGCCGCCAGTTCATCCCAGG	0.7	CCA	63
thuE_A	TCGAAGCCGGCATGGTCACCAGG	0.65	CCA	86
thuE_A	CAGATTCTTGCCGGTCGAATTGG	0.5	CCA	93
thuF_A	CGCCATGACCGACATCGTCTTGG	0.6	CCA	15
thuF_A	GACGATGGTCGGGATCGCCCAGG	0.7	CCA	56
thuF_A	ACGATGGTCGGGATCGCCCAGGG	0.65	CCA	56
thuF_A	CGATGGTCGGGATCGCCCAGGGG	0.7	CCA	56
thuG_A	GGAGAAGCAGCCCGCGACCGCGG	0.75	CCA	65
thuG_A	AAGCGCATAGGCTGCGGTTACGG	0.55	CCA	69
thuG_A	CAACCACGAGCGTGGCGACGAGG	0.7	CCA	74
thuG_A	GATGCGGAACAGTGCCGTGCCGG	0.65	CCA	87
thuK_A	ATGGCGATGCCGCGGCGCGAAGG	0.75	CCA	80
thuA_A	CTCGGGCCGCGCTCGACGATCGG	0.75	CCA	7
thuA_A	GAGATGAATACCGTCTCGAGCGG	0.5	CCA	37
thuA_A	AATACCGTCTCGAGCGGCTCCGG	0.6	CCA	37
thuA_A	CCTTCGGCGATCGGGTGGCGCGG	0.75	CCA	48
thuA_A	TTTGGCGACGCGCTCTACGATGG	0.6	CCA	67
thuA_A	CCCCGGGTCGGAATTGAGTGCGG	0.65	CCA	85
thuB_A	GGGCACAGTGCCGGCATCGACGG	0.7	CCA	18
thuB_A	TACCCGCTCGACCGAGCTGTTGG	0.65	CCA	44
thuB_A	CTCGGCTGCGGCCGCCATCTCGG	0.75	CCA	70
thuB_A	GGCCGCGTCGAATTCTCCCCAGG	0.7	CCA	82
gene:SM_b20331_A	GACCGCCCAGGCTGCGATTGCGG	0.7	CCA	12
gene:SM_b20331_A	TCCCATGAAGCCGAGCAGCCAGG	0.65	CCA	34
gene:SM_b20331_A	CCCATGAAGCCGAGCAGCCAGGG	0.65	CCA	34
gene:SM_b20331_A	CCCATTCGGCGAAGGCCGAAAGG	0.65	CCA	53
gene:SM_b20331_A	CCATTCGGCGAAGGCCGAAAGGG	0.6	CCA	53
gene:SM_b20331_A	CCGAAAGGGTTGCGACCGCAAGG	0.65	CCA	56
gene:SM_b20331_A	AAGGGCGCCGAGCACGATGCCGG	0.7	CCA	62
gene:SM_b20331_A	GAGCACGATGCCGGCGATCCAGG	0.7	CCA	62
gene:SM_b20331_A	GCGATCCAGGCGTTCCACGTCGG	0.65	CCA	67
gene:SM_b20331_A	CCAGGCGTTCCACGTCGGCGCGG	0.75	CCA	67
gene:SM_b20331_A	AGCCGCAAAGCCGATGACCCAGG	0.65	CCA	78
gene:SM_b20331_A	GCCGCAAAGCCGATGACCCAGGG	0.65	CCA	78
gene:SM_b20331_A	AGACCAGATTTGCCCAATCCTGG	0.5	CCA	90
gene:SM_b20332_A	CGTTCAGAGTGCTGCCAGGCTGG	0.65	CCA	12
gene:SM_b20332_A	CAGAGTGCTGCCAGGCTGGTAGG	0.65	CCA	12
gene:SM_b20332_A	AGAGTGCTGCCAGGCTGGTAGGG	0.6	CCA	12
gene:SM_b20332_A	CGATTCGATGAACTCCCGCGCGG	0.6	CCA	65
gene:SM_b20332_A	TTCGGATAGAAGTAGCCTTCCGG	0.45	CCA	72
gene:SM_b20332_A	GTAGCCTTCCGGCTCCTCTTCGG	0.6	CCA	72
betT_A	GAGGGTCAGTGCTCCCGTTTCGG	0.6	CCA	14
betT_A	ATGAGCATCACGAGGCTGAACGG	0.5	CCA	27
betT_A	CAGTGCCGTCGAGATCGTGGCGG	0.65	CCA	27
betT_A	AGGGTCCAGCTGTCGATCCACGG	0.6	CCA	51
betT_A	GATCCACGGCCGTGGCTCGTAGG	0.7	CCA	51
betT_A	CTCGTAGGCATAGATGTTGAAGG	0.45	CCA	52
betT_A	TGTTGAAGGTTCGCAAAACCAGG	0.45	CCA	53
betT_A	CAGTACTGCCAGGAACAGATTGG	0.5	CCA	58
betT_A	CCCCAACAGATAGTTCAGTCCGG	0.5	CCA	63
betT_A	CTTGAGGAGCGGGTAGAGGCCGG	0.65	CCA	70
betT_A	GGAGCGGGTAGAGGCCGGATCGG	0.7	CCA	70
betT_A	CGGGTAGAGGCCGGATCGGACGG	0.7	CCA	70
betT_A	TTACGCTCATTGCCTCGCGCTGG	0.6	CCA	76
betT_A	GAGGCCAATGCCCATGCCGGCGG	0.7	CCA	80
gene:SM_b20334_A	CGGTACCGCCGGCAGTAGTTCGG	0.65	CCA	11
gene:SM_b20334_A	CATTGCCGATCATGTCGTAGAGG	0.5	CCA	32
gene:SM_b20334_A	TAGAGGCCGTAGCCGTTCGGCGG	0.65	CCA	35
gene:SM_b20334_A	AGAGGCCGTAGCCGTTCGGCGGG	0.7	CCA	35
gene:SM_b20334_A	TTGGCCATGTGATTTCCGCCCGG	0.55	CCA	45
gene:SM_b20334_A	AGCTCCCACTCGGTCTCGGTCGG	0.65	CCA	54
gene:SM_b20334_A	GCTCCCACTCGGTCTCGGTCGGG	0.7	CCA	54
gene:SM_b20334_A	CCCACTCGGTCTCGGTCGGGAGG	0.75	CCA	54
gene:SM_b20334_A	GATATATCCGTTCCCTGCAGCGG	0.5	CCA	72
gene:SM_b20334_A	GTTCCCTGCAGCGGTCGCTTCGG	0.65	CCA	73
gene:SM_b20334_A	TTCCCTGCAGCGGTCGCTTCGGG	0.65	CCA	73
gene:SM_b20334_A	TCCCTGCAGCGGTCGCTTCGGGG	0.7	CCA	73
gene:SM_b20334_A	CCCTGCAGCGGTCGCTTCGGGGG	0.75	CCA	73
gene:SM_b20335_A	GGAAGACGCCGTCCTCATAGCGG	0.6	CCA	64
gene:SM_b20336_A	GAACCGGTAGCCGATCGCTGCGG	0.65	CCA	17
gene:SM_b20336_A	CGACGGCGGACAGACCGAACTGG	0.7	CCA	77
gene:SM_b20336_A	AAGGCCAGCGGCCCAGAAATAGG	0.6	CCA	81
gene:SM_b20336_A	AGGCCAGCGGCCCAGAAATAGGG	0.6	CCA	81
gene:SM_b20336_A	GGCCAGCGGCCCAGAAATAGGGG	0.65	CCA	81
gene:SM_b20336_A	GGCCCAGAAATAGGGGGCGAAGG	0.65	CCA	81
gene:SM_b20338_A	TTACGAAAACCGCCAAAGCAAGG	0.45	CCA	26
gene:SM_b20338_A	CGCCAAAGCAAGGAGAGGCACGG	0.6	CCA	26
gene:SM_b20338_A	GGCCGACGCGATCGACCAGACGG	0.7	CCA	84
gene:SM_b20338_A	GCCGACGCGATCGACCAGACGGG	0.7	CCA	84
gene:SM_b20338_A	GACCAGACGGGATATCTGCGGGG	0.6	CCA	84
gene:SM_b20339_A	CATATAGGCCGCCGCCAGGTCGG	0.65	CCA	21
gene:SM_b20339_A	CGCCAGGTCGGACTTCGGCAGGG	0.7	CCA	21
gene:SM_b20339_A	CGGCAGGGCGAGTTCCCAGCCGG	0.75	CCA	27
gene:SM_b20339_A	GGCAGGGCGAGTTCCCAGCCGGG	0.75	CCA	27
gene:SM_b20339_A	GCAATCACCCGCTGCGGCGAAGG	0.7	CCA	46
gene:SM_b20339_A	GCAATCACCCGCTGCGGCGAAGG	0.7	CCA	46
gene:SM_b20339_A	CTCGACGGCCGTGTATCCAGTGG	0.65	CCA	75
gene:SM_b20342_A	CGAACCGAAGCTCTCGGCGACGG	0.65	CCA	19
gene:SM_b20342_A	ACGGAGCGCCACCAGAGAACCGG	0.65	CCA	29
gene:SM_b20342_A	CGGAGCGCCACCAGAGAACCGGG	0.7	CCA	29
gene:SM_b20342_A	CGCGTCCACTGCACCTTGACCGG	0.65	CCA	41
gene:SM_b20342_A	ACTGCACCTTGACCGGTGCGCGG	0.65	CCA	41
gene:SM_b20342_A	CGACCGCGTTCAGGGGTTCCAGG	0.7	CCA	52
gene:SM_b20342_A	GACCGCGTTCAGGGGTTCCAGGG	0.65	CCA	52
gene:SM_b20342_A	ACTCAACCGTGACTGCCTCGCGG	0.6	CCA	61
gene:SM_b20342_A	GCCCTTGATCGCACGGGCAGCGG	0.7	CCA	65
gene:SM_b20342_A	GCCTTCGCGCCGAAGAGAGGCGG	0.7	CCA	67
gene:SM_b20342_A	CCTTCGCGCCGAAGAGAGGCGGG	0.7	CCA	67
gene:SM_b20342_A	TCGCGCCGAAGAGAGGCGGGTGG	0.75	CCA	67
gene:SM_b20342_A	CCGATAAGTTTCCAGTCTCCCGG	0.5	CCA	73
gene:SM_b20342_A	CCGATAAGTTTCCAGTCTCCCGG	0.5	CCA	73
gene:SM_b20342_A	GGCAGCAACCAGCATCGCCCGGG	0.7	CCA	80
gene:SM_b20342_A	AGCAACCAGCATCGCCCGGGCGG	0.7	CCA	80
gene:SM_b20343_A	GGCGCACCGACAGAGATTGCCGG	0.65	CCA	15
gene:SM_b20344_A	CGAATGCCCGGCGATACTCCCGG	0.65	CCA	10
gene:SM_b20344_A	CCGCAAGGCGGCTGCGACATAGG	0.7	CCA	67
gene:SM_b20344_A	CGCAAGGCGGCTGCGACATAGGG	0.65	CCA	67
gene:SM_b20345_A	TTCGTCCGCATTGTCCTGCGCGG	0.6	CCA	2
gene:SM_b20345_A	CCCATCATCGCATAGGCGAGCGG	0.6	CCA	6
gene:SM_b20345_A	CAGGCAGCCAGAGATCGACCAGG	0.65	CCA	47
gene:SM_b20345_A	ATTTCCGGGCGCGAGGACTGCGG	0.65	CCA	47
gene:SM_b20345_A	TTTCCGGGCGCGAGGACTGCGGG	0.7	CCA	47
gene:SM_b20345_A	CGTCGTGATGGGTGCCGGCGTGG	0.75	CCA	53
gene:SM_b20345_A	CGTGATGGGTGCCGGCGTGGTGG	0.75	CCA	53
gene:SM_b20345_A	CCACGAACCAGGAGACCACCAGG	0.65	CCA	55
gene:SM_b20345_A	CACGAACCAGGAGACCACCAGGG	0.6	CCA	55
gene:SM_b20345_A	GATGAGCGCGTGGCTGAACTCGG	0.6	CCA	68
gene:SM_b20345_A	GCTGAACTCGGTTATCGCTTCGG	0.5	CCA	68
gene:SM_b20348_A	GCAGGGATGGGTGACGAAATAGG	0.55	CCA	60
gene:SM_b20348_A	ACGCGAGCCTTTGAGGTTCTTGG	0.55	CCA	94
gene:SM_b20348_A	AGCCTTTGAGGTTCTTGGCCAGG	0.55	CCA	94
gene:SM_b20349_A	GATCTGCGAGACGGCGACCCCGG	0.7	CCA	62
gene:SM_b20350_A	TCCGTTGACATGCGTGTTGAAGG	0.5	CCA	24
gene:SM_b20350_A	ATCCGCCTTGCCGTCGCCGTTGG	0.7	CCA	44
gene:SM_b20350_A	ACCGGCCTTCCTGTCGAGATAGG	0.6	CCA	74
gene:SM_b20350_A	CCGGCCTTCCTGTCGAGATAGGG	0.6	CCA	74
gene:SM_b20351_A	ATGATCGACCGCGAGCCCGCCGG	0.7	CCA	47
gene:SM_b20352_A	CGGCGCGAAGATCGAGAAGAAGG	0.6	CCA	90
gene:SM_b20353_A	TCAGATAGGAGGCCTCCACCAGG	0.6	CCA	7
gene:SM_b20353_A	CAGATAGGAGGCCTCCACCAGGG	0.6	CCA	7
gene:SM_b20353_A	GGAGGCCTCCACCAGGGCGAAGG	0.75	CCA	7
gene:SM_b20353_A	GCGATGTGATCCCCCCGTCATGG	0.65	CCA	37
gene:SM_b20353_A	ATTGACCCGGCGCGTGCGCGCGG	0.75	CCA	43
gene:SM_b20353_A	CGAAGCCGCCATCGGCAAAAAGG	0.6	CCA	83
gene:SM_b20353_A	GGCAAAAAGGTCCTCGGCCGAGG	0.65	CCA	83
gene:SM_b20354_A	TGTGAGATTGGCAAGCAACAAGG	0.45	CCA	10
gene:SM_b20354_A	GAGATTGGCAAGCAACAAGGTGG	0.5	CCA	10
gene:SM_b20354_A	CGCGCCATAGATCGCGCGCACGG	0.7	CCA	31
gene:SM_b20354_A	CATAGATCGCGCGCACGGACCGG	0.65	CCA	31
gene:SM_b20354_A	CCCCGCATTGCGTAGCTCTTCGG	0.6	CCA	58
gene:SM_b20354_A	CGCATTGCGTAGCTCTTCGGCGG	0.6	CCA	58
gene:SM_b20354_A	GATCGTGCGCAGATTGCCGCCGG	0.65	CCA	95
gene:SM_b20354_A	CAGATTGCCGCCGGCGAAATCGG	0.6	CCA	95
gene:SM_b20355_A	GGCCGGTGCGCTCGCCATAAAGG	0.7	CCA	68
gene:SM_b20356_A	AGGTCGAGCAGGACGAGACGCGG	0.65	CCA	10
gene:SM_b20356_A	GGTCCGGTCTTTGCTCCCGCCGG	0.7	CCA	39
gene:SM_b20356_A	TGAGCAAGTTGAAAAGGTTCTGG	0.4	CCA	42
gene:SM_b20356_A	GAAAAGGTTCTGGCGCAGCTTGG	0.55	CCA	42
gene:SM_b20356_A	TTGCACGACAACCTCGTTGCGGG	0.55	CCA	80
gene:SM_b20356_A	ATTGCTCCTGCAACCGTTCGCGG	0.55	CCA	89
gene:SM_b20356_A	TTGCTCCTGCAACCGTTCGCGGG	0.6	CCA	89
gene:SM_b20356_A	CAACCGTTCGCGGGCCTCATCGG	0.65	CCA	89
gene:SM_b20356_A	ATGAAAGGACAAGGCTGATCAGG	0.45	CCA	96
cyaL_A	GATGAGGTCGAACTCGTCCTCGG	0.55	CCA	58
cyaL_A	GAACTCGTCCTCGGCCAATCTGG	0.6	CCA	58
cyaL_A	AAACCCAGGATTGCCCGCGCCGG	0.65	CCA	96
gene:SM_b20361_A	TGCCTCTGCAAGCCGCATTGAGG	0.6	CCA	12
gene:SM_b20361_A	GCCTCTGCAAGCCGCATTGAGGG	0.6	CCA	12
gene:SM_b20361_A	CTGCAAGCCGCATTGAGGGCAGG	0.65	CCA	12
gene:SM_b20361_A	TGCAAGCCGCATTGAGGGCAGGG	0.6	CCA	12
gene:SM_b20361_A	GCAAGCCGCATTGAGGGCAGGGG	0.65	CCA	12
gene:SM_b20361_A	GCAGGGGAAACTGACCTTGTAGG	0.55	CCA	13
gene:SM_b20362_A	TTCGACTTCGCGGTCGGCGATGG	0.65	CCA	82
gene:SM_b20362_A	TTTCGATGATCAGCGTTTCGCGG	0.45	CCA	87
gene:SM_b20364_A	CTCGACGAGCCCGACGATATAGG	0.6	CCA	9
gene:SM_b20364_A	GCGCACGAAGGAATAGACGAGGG	0.55	CCA	12
gene:SM_b20364_A	CACGAAGGAATAGACGAGGGCGG	0.55	CCA	12
gene:SM_b20364_A	GAATGACCTTGCGGATGGTGCGG	0.55	CCA	15
gene:SM_b20364_A	GCGGATGGTGCGGAAGCTGTCGG	0.65	CCA	16
gene:SM_b20364_A	GCGGATGGTGCGGAAGCTGTCGG	0.65	CCA	15
gene:SM_b20364_A	AGGCCGACGGCTGCCGTCAGTGG	0.75	CCA	29
gene:SM_b20364_A	GTTCCAGGCAACGCCCGTCCAGG	0.7	CCA	31
gene:SM_b20364_A	TTTCCGTCGAAAGCACGCCATGG	0.55	CCA	48
gene:SM_b20364_A	GACCTGCGCAATCCAGATGCCGG	0.6	CCA	58
gene:SM_b20364_A	CGAAGAGCAGGGTGAGCGCAAGG	0.65	CCA	63
gene:SM_b20365_A	GGCCTTCACCGGTGCGGAGCCGG	0.75	CCA	39
gene:SM_b20365_A	CTTCAGATAGTCGAAAGCCTCGG	0.45	CCA	44
gene:SM_b20366_A	TTCGGGCGAGACGCTCGCGCCGG	0.75	CCA	92
gene:SM_b20366_A	GACGCTCGCGCCGGGCGTAAAGG	0.75	CCA	92
gene:SM_b20368_A	TAAGGGCGAGATTATGCGTGCGG	0.5	CCA	7
gene:SM_b20368_A	CCCTTCAACCACCGCGACTCTGG	0.65	CCA	17
gene:SM_b20369_A	CGCAAGCGCGGCGAAGCTGCCGG	0.75	CCA	63
gene:SM_b20369_A	GCTTCGAAGAGGTCTTCCGCCGG	0.6	CCA	83
gene:SM_b20372_A	GGAAGCGGCAGTTACCGCGCCGG	0.7	CCA	68
gene:SM_b20372_A	AAGCATGAACAGACCGAGGAAGG	0.5	CCA	99
gene:SM_b20373_A	TCGCCATGCCCGACCACGAGGGG	0.7	CCA	64
gene:SM_b20373_A	ATGCCCGACCACGAGGGGATAGG	0.65	CCA	64
gene:SM_b20374_A	CCGGGAAGTTGGAGGAGATGTGG	0.6	CCA	54
gene:SM_b20374_A	GGAAGTTGGAGGAGATGTGGCGG	0.55	CCA	54
gene:SM_b20377_A	CACGGTCGCGCGCACCGGATAGG	0.75	CCA	21
gene:SM_b20378_A	CAGATACCCGTCGAATGTCTCGG	0.5	CCA	5
gene:SM_b20378_A	ACGCGTCGGCCGTGGCAGAGCGG	0.75	CCA	33
gene:SM_b20379_A	CAGCGCTTCGAGCGCCACGGCGG	0.75	CCA	29
gene:SM_b20379_A	CATGTCCGGCTTTAACCCATAGG	0.5	CCA	41
gene:SM_b20379_A	CTGCTCGCTGAAGCCGAGACCGG	0.65	CCA	87
gene:SM_b20379_A	GGCTCTGCTTGTCGAGAGCGTGG	0.65	CCA	98
gene:SM_b20379_A	TCTGCTTGTCGAGAGCGTGGAGG	0.6	CCA	98
gene:SM_b20380_A	GGTCTTGGTGATGTTGCGAAGGG	0.5	CCA	98
gene:SM_b20381_A	AGATGGTCGGATCCGCCTCCTGG	0.65	CCA	20
gene:SM_b20381_A	TGGTCGGATCCGCCTCCTGGCGG	0.7	CCA	20
gene:SM_b20382_A	CGAGCCGAGGCCGAAGTCGAGGG	0.7	CCA	13
gene:SM_b20382_A	TCCGCAGCGCGGACATAGAGCGG	0.65	CCA	38
gene:SM_b20382_A	CCGCAGCGCGGACATAGAGCGGG	0.7	CCA	38
gene:SM_b20382_A	CATCACGGCGAAGAGCGACATGG	0.6	CCA	42
gene:SM_b20382_A	GGCGTGGGTCATGGCGAGGGTGG	0.75	CCA	48
gene:SM_b20382_A	CATGGCGAGGGTGGCACTGAAGG	0.65	CCA	49
gene:SM_b20382_A	CATGGCGAGGGTGGCACTGAAGG	0.65	CCA	48
gene:SM_b20382_A	GGCGAGGGTGGCACTGAAGGTGG	0.7	CCA	49
gene:SM_b20382_A	GGCGAGGGTGGCACTGAAGGTGG	0.7	CCA	48
gene:SM_b20382_A	ATGGGCCCTTCCACGAGGACCGG	0.65	CCA	98
gene:SM_b20382_A	TGGGCCCTTCCACGAGGACCGGG	0.7	CCA	98
gene:SM_b20382_A	GGGCCCTTCCACGAGGACCGGGG	0.75	CCA	98
gene:SM_b20383_A	CTCGGCGGGAATGAAATCGAAGG	0.55	CCA	14
gene:SM_b20383_A	TCGAAGGATTTCGGGTTCATCGG	0.45	CCA	15
gene:SM_b20383_A	CGAAGGATTTCGGGTTCATCGGG	0.5	CCA	15
gene:SM_b20383_A	CGCCATGTCCACCTCGCCGTCGG	0.7	CCA	36
gene:SM_b20383_A	GAAGGCGCGGTCGAGGTCATAGG	0.65	CCA	45
gene:SM_b20383_A	GGCATTGTAGGCCATCTGCGTGG	0.6	CCA	61
gene:SM_b20383_A	GACATCGGCGACGCCGAGCGTGG	0.75	CCA	72
gene:SM_b20384_A	TCCGGCTTGAGCAGCCATTCCGG	0.6	CCA	15
gene:SM_b20384_A	CAGCCATTCCGGTTTCGCCACGG	0.6	CCA	15
gene:SM_b20384_A	CCTTTCGGCGCGCTCGATATCGG	0.6	CCA	80
gene:SM_b20384_A	GCAGCGCCTCGAAGGACTCGCGG	0.7	CCA	97
gene:SM_b20385_A	GGCGGGCGAGACGACGATCTCGG	0.7	CCA	38
gene:SM_b20385_A	GACGACGATCTCGGCAGAGCCGG	0.65	CCA	38
gene:SM_b20385_A	TTGCCGATCGCACCGCCTCGAGG	0.7	CCA	75
gene:SM_b20385_A	TTGCCGATCGCACCGCCTCGAGG	0.7	CCA	75
gene:SM_b20386_A	AAGGCGGGTGATATGAGCCGGGG	0.6	CCA	10
gene:SM_b20386_A	CGAGCTCTATGAGGAGGGAATGG	0.55	CCA	36
gene:SM_b20386_A	GCTCTATGAGGAGGGAATGGAGG	0.55	CCA	36
gene:SM_b20386_A	CTCTATGAGGAGGGAATGGAGGG	0.5	CCA	36
gene:SM_b20386_A	GAGGGAATGGAGGGTTTCGATGG	0.55	CCA	36
gene:SM_b20386_A	CACGCGGTCCTCGGACCGGAAGG	0.75	CCA	47
gene:SM_b20386_A	CTCGATCGCCATCTGCGGGGCGG	0.7	CCA	60
gene:SM_b20386_A	ATCGCCATCTGCGGGGCGGCAGG	0.75	CCA	60
gene:SM_b20386_A	TCGCCATCTGCGGGGCGGCAGGG	0.75	CCA	60
gene:SM_b20386_A	ATGCGGTGAGCCTCCGACTCCGG	0.65	CCA	99
gene:SM_b20387_A	GCGACCGCCGATACGGTCCGTGG	0.75	CCA	23
gene:SM_b20389_A	GACCTGGAAGGGTTCGCGAAAGG	0.6	CCA	17
gene:SM_b20391_A	TGTCGATATCGGGAACGTCCCGG	0.55	CCA	4
gene:SM_b20391_A	AACGTCCCGGGAATAGCGCCCGG	0.65	CCA	5
gene:SM_b20391_A	GCAGGTCGTAGTGAAGATGAAGG	0.5	CCA	8
gene:SM_b20391_A	CCAGAACATCAGCAGGAAATAGG	0.45	CCA	38
gene:SM_b20391_A	CAGGAAATAGGCCGCCAGCAGGG	0.6	CCA	38
gene:SM_b20391_A	GCGACATCCGTGAAGTAGAGCGG	0.55	CCA	41
gene:SM_b20391_A	ATCCGTGAAGTAGAGCGGCAGGG	0.55	CCA	41
gene:SM_b20391_A	GAAATAGCCGGTGAGATTCTCGG	0.45	CCA	51
gene:SM_b20391_A	TAGATCCTCGGTGATCGACTCGG	0.5	CCA	56
gene:SM_b20391_A	TCCTCGGTGATCGACTCGGTTGG	0.6	CCA	56
gene:SM_b20391_A	TAGGTTCTCCAGTCCGAGATTGG	0.5	CCA	64
gene:SM_b20391_A	CAAACCGTTGTTCATGTTGCCGG	0.45	CCA	73
rbcL_A	GAGCAGATCGGTCGTGTGCCCGG	0.65	CCA	15
rbcL_A	CTGCCGACGACACCGAACTGCGG	0.65	CCA	70
rbcL_A	ACGACACCGAACTGCGGACCCGG	0.65	CCA	70
rbcL_A	CATATCCACGATGCGGATGCCGG	0.55	CCA	74
rbcL_A	CGGGAAGGCAATCTCCGCATCGG	0.6	CCA	82
rbcL_A	TTCAGCTCTTCGGTTTCGCCCGG	0.55	CCA	93
rbcL_A	TCTTCGGTTTCGCCCGGAACCGG	0.6	CCA	93
gene:SM_b20394_A	GTGGCTCGACGTATCTCCCCCGG	0.65	CCA	15
gene:SM_b20394_A	GTGATCCGCGAGAGCCCTGTCGG	0.65	CCA	56
gene:SM_b20395_A	GAGGATCCGGCCGCAATCGAAGG	0.65	CCA	16
gene:SM_b20395_A	CGAGTTTGACGAGTTCGCGATGG	0.55	CCA	28
gene:SM_b20395_A	GAGTTTGACGAGTTCGCGATGGG	0.5	CCA	28
gene:SM_b20395_A	TTCAAGCGGCGAAGTTCGACCGG	0.55	CCA	49
gene:SM_b20395_A	ATTGTTCGGGAAACTTGGCGTGG	0.5	CCA	57
gene:SM_b20395_A	TTGTTCGGGAAACTTGGCGTGGG	0.5	CCA	57
gene:SM_b20395_A	CTTGGCGTGGGTCGTCGTCGCGG	0.7	CCA	57
gene:SM_b20395_A	TCGGCAACGACAACCGCGACGGG	0.65	CCA	85
gene:SM_b20396_A	CGTCCGGCCGCTCCTCGATCCGG	0.75	CCA	83
gene:SM_b20396_A	CCGCTCCTCGATCCGGTCCAGGG	0.7	CCA	83
gene:SM_b20398_A	GCTTCAACCTGCCGTGGGAATGG	0.6	CCA	23
gene:SM_b20398_A	TGATCGACTTCTTCCCCATCTGG	0.5	CCA	29
gene:SM_b20398_A	TCTTTGCCGCGAAGTCGCCAAGG	0.6	CCA	71
gene:SM_b20399_A	CCCATCTGCCGGCCCGCTTTCGG	0.7	CCA	31
gene:SM_b20399_A	CAAAGTCGGCCGCCAGTTGCCGG	0.65	CCA	58
gene:SM_b20399_A	GTGCCTCCAGAAGTGCCTCCTGG	0.65	CCA	85
gene:SM_b20400_A	ACGACCATGGCGCCCGGCACGGG	0.75	CCA	89
gene:SM_b20400_A	TACCGGAAGCCGCTGATAGACGG	0.55	CCA	93
gene:SM_b20402_A	GACTGCCACCTTGTAGGTCCCGG	0.6	CCA	6
gene:SM_b20402_A	CCACCTTGTAGGTCCCGGAACGG	0.6	CCA	6
gene:SM_b20402_A	GTAGGTCCCGGAACGGGTTCTGG	0.65	CCA	6
gene:SM_b20402_A	CATGATCGATCTGACATAGGTGG	0.45	CCA	37
gene:SM_b20402_A	GGCCAGATTGCCCGTCACCTCGG	0.65	CCA	42
gene:SM_b20402_A	ATTGCCCGTCACCTCGGCCATGG	0.65	CCA	42
gene:SM_b20402_A	GAAGTGCCGGTCGCGGTCTTCGG	0.65	CCA	54
gene:SM_b20402_A	GCGTATGGCACGCGCCACAGTGG	0.7	CCA	56
gene:SM_b20402_A	AAAGCGCGCCTCTGCGGCCGTGG	0.75	CCA	92
gene:SM_b20404_A	ATATGGATCTCTACGCTTTCCGG	0.4	CCA	8
gene:SM_b20404_A	TATGGATCTCTACGCTTTCCGGG	0.45	CCA	8
gene:SM_b20404_A	GGTATTGCTCCAGAGGTCATAGG	0.5	CCA	39
gene:SM_b20404_A	CCAGAGGTCATAGGCCCAGCTGG	0.65	CCA	39
gene:SM_b20404_A	ACCCTTCCATATGGATGACGTGG	0.5	CCA	49
gene:SM_b20404_A	GCCATCAGACGAAAGCATGCCGG	0.55	CCA	57
gene:SM_b20404_A	CTCGCTTTCCTGCCACCGCGCGG	0.7	CCA	61
gene:SM_b20404_A	CACGACGCGTGCATGCAGCATGG	0.65	CCA	70
gene:SM_b20404_A	GGGGTCGACTTCGAGCTCCTCGG	0.65	CCA	88
gene:SM_b20404_A	GTCGACTTCGAGCTCCTCGGCGG	0.65	CCA	88
gene:SM_b20404_A	CTGCCCGAGTTCCGCCTTGCCGG	0.7	CCA	91
gene:SM_b20405_A	GCTCACCGGCGCTTCCCCCATGG	0.75	CCA	31
gene:SM_b20405_A	CGGCGCTTCCCCCATGGCTTCGG	0.7	CCA	31
hyuA_A	CAGATCCATCTCGTAGAGATTGG	0.45	CCA	7
hyuA_A	TCTCATGTACCGGATTGACGTGG	0.5	CCA	76
hyuA_A	GACCGGAGAAAAGACTGTCGAGG	0.55	CCA	93
hyuA_A	ACCGGAGAAAAGACTGTCGAGGG	0.5	CCA	93
hyuB_A	GCTCAGATGTTACGAGGCGCAGG	0.6	CCA	30
hyuB_A	CGGAATTCGGCACGATCGAGCGG	0.6	CCA	34
hyuB_A	GAAATGCGCCATGCCGAAGCCGG	0.6	CCA	41
hyuB_A	CTCGTTGTCCGGGTTGGTCCAGG	0.65	CCA	50
hyuB_A	ATTGATCTCGGTCGCCATCCAGG	0.55	CCA	51
hyuB_A	GTCGATGCAGGCGGCGACCTTGG	0.7	CCA	70
hyuB_A	AGCGTGCCCCTATGGAAGATCGG	0.55	CCA	80
hyuB_A	ATTCGAGCAGCCGCCGCTGCAGG	0.7	CCA	99
gene:SM_b20408_A	CGATAGAAGCCTTCGAGGTCCGG	0.55	CCA	12
gene:SM_b20408_A	ATTCGGGGCAGAAGAACTCGCGG	0.55	CCA	29
gene:SM_b20408_A	TCGCCGACCGGCAGCAGGATCGG	0.7	CCA	70
gene:SM_b20408_A	CAGCAGGATCGGATCGCTCCAGG	0.65	CCA	70
gene:SM_b20409_A	ATGACCCGCCACCGGCTGCTCGG	0.7	CCA	60
gene:SM_b20410_A	AGCCTTCAGCCAATCGGCTGCGG	0.6	CCA	12
gene:SM_b20410_A	GTCGGCGACGTATTTCGGCACGG	0.6	CCA	62
gene:SM_b20410_A	GATGTCGGTCCAGCCGACATCGG	0.6	CCA	90
gene:SM_b20410_A	CGGACGGTCTTGCAACTCTCCGG	0.6	CCA	93
gene:SM_b20410_A	ACTCTCCGGCTCAGCGGCAGCGG	0.7	CCA	93
gene:SM_b20412_A	GCGCATCATCATGGCCTATATGG	0.5	CCA	65
gene:SM_b20414_A	ATGCGCCTGTGACCACGTAGAGG	0.6	CCA	45
gene:SM_b20414_A	GCAAGGGCGATCCCCGTGACGGG	0.7	CCA	61
gene:SM_b20414_A	CGTGACGGGCTGCAACACCACGG	0.65	CCA	61
gene:SM_b20414_A	GACGGGCTGCAACACCACGGCGG	0.7	CCA	64
gene:SM_b20414_A	GGGCTGCAACACCACGGCGGTGG	0.75	CCA	64
gene:SM_b20415_A	ACCTGAAGCAATCCGGTATTCGG	0.45	CCA	60
gene:SM_b20415_A	GCGCTTGCGCCGTAGGCTCCAGG	0.75	CCA	65
gene:SM_b20415_A	CGCTTGCGCCGTAGGCTCCAGGG	0.7	CCA	65
gene:SM_b20415_A	GGCTCCAGGGCCGAGCACGACGG	0.75	CCA	65
gene:SM_b20415_A	CTGAAGCTTGGTGCGCGAAAAGG	0.55	CCA	71
gene:SM_b20415_A	TTGCCGAGAAGTGGATGACGCGG	0.55	CCA	76
gene:SM_b20415_A	GCCATGGAGCCCTGCGCACACGG	0.7	CCA	96
ugpB_A	GACCGCCAGAAGACTCGGTCAGG	0.65	CCA	39
ugpB_A	TCCGTCCGGCTTCGAATAATAGG	0.5	CCA	71
ugpA_A	GAGGATCACGGACTGCGCCGCGG	0.7	CCA	10
ugpA_A	CGCCGCTTCGATGAGCGACTTGG	0.65	CCA	38
ugpA_A	GCCGCTTCGATGAGCGACTTGGG	0.6	CCA	38
ugpA_A	GCGTGATTGCCGTTCAGCAACGG	0.55	CCA	50
ugpA_A	TAGGCGAAGGTGCCCATCGCCGG	0.65	CCA	57
ugpA_A	GGCGGCCGTGGCGAGAAGCAGGG	0.75	CCA	69
ugpE_A	TCAGCATCAGGTGCCCGATTAGG	0.55	CCA	96
ugpE_A	CATCAGGTGCCCGATTAGGTTGG	0.55	CCA	96
ugpC_A	TGTCGCCGTGATAGGTCTTGTGG	0.55	CCA	98
gene:SM_b20420_A	GCGATCCGTTGCGGCGCCTTGGG	0.7	CCA	8
gene:SM_b20420_A	CGATCCGTTGCGGCGCCTTGGGG	0.7	CCA	8
gene:SM_b20420_A	CCACAGCGGCTGTTCGAGTTCGG	0.6	CCA	52
gene:SM_b20420_A	GGATTGAGCCGCAGGAAGTCGGG	0.6	CCA	81
gene:SM_b20420_A	GATTGAGCCGCAGGAAGTCGGGG	0.6	CCA	81
gene:SM_b20420_A	GCCGCAGGAAGTCGGGGTGATGG	0.7	CCA	81
TRm21_A	GCCGTTGTCCTTGCGGTTTCTGG	0.6	CCA	15
TRm21_A	GTTGTCCTTGCGGTTTCTGGCGG	0.55	CCA	15
TRm21_A	ATCGTCGACAGCCACAACGCTGG	0.6	CCA	36
TRm21_A	CGGATCGAGATGGCGGAAGACGG	0.6	CCA	80
TRm21_A	ATCGAGATGGCGGAAGACGGTGG	0.6	CCA	80
TRm21_A	ATGGCGGAAGACGGTGGAGAAGG	0.6	CCA	80
TRm21_A	GTGGAGAAGGTGTCATGGCTGGG	0.55	CCA	82
TRm21_A	GTCATGGCTGGGAATGCCATAGG	0.55	CCA	82
TRm21_A	TGGCGCGCATTGCGACCGCGCGG	0.75	CCA	97
gene:SM_b20422_A	CTGAGATCGAGCTGCACGACCGG	0.6	CCA	21
gene:SM_b20423_A	GCAGATCGGATGGGCCGAATAGG	0.6	CCA	29
gene:SM_b20423_A	GGCAACGGTGTCGGGACCTTCGG	0.65	CCA	53
gene:SM_b20424_A	CGATTGTTTCCACCCGCCGAAGG	0.6	CCA	7
gene:SM_b20424_A	GATTGTTTCCACCCGCCGAAGGG	0.55	CCA	7
gene:SM_b20424_A	ATTGTTTCCACCCGCCGAAGGGG	0.55	CCA	7
gene:SM_b20424_A	CTTGCCGCCGACGGCAAGCCTGG	0.75	CCA	27
gene:SM_b20424_A	CCCGGAACCGACTTTCAAGCCGG	0.6	CCA	35
gene:SM_b20424_A	AACCCAGCGGCCGCCGACATAGG	0.7	CCA	94
gene:SM_b20426_A	GGCTCTGCGGATGGGTGTGGTGG	0.7	CCA	21
gene:SM_b20426_A	GCGGATGGGTGTGGTGGCCAAGG	0.7	CCA	21
gene:SM_b20426_A	CCGAGGTGGCGCCGTTCGTCAGG	0.75	CCA	70
gene:SM_b20426_A	GCCGCGACATTGCGGTGACGCGG	0.7	CCA	76
gene:SM_b20426_A	CCGCGACATTGCGGTGACGCGGG	0.7	CCA	76
ehuC_A	CTGCGAGCGCCGAACCCATGAGG	0.7	CCA	90
ehuC_A	TGCGAGCGCCGAACCCATGAGGG	0.65	CCA	90
ehuC_A	GGTCAGCTGCACGGTCACCCAGG	0.7	CCA	94
ehuD_A	ACGATAGACCTCGGCGGCATAGG	0.6	CCA	54
ehuD_A	TTCAGCCCCTCGATGAGGGTCGG	0.6	CCA	95
EutA_A	CCGTCGTATGGTCCGTGGCGAGG	0.7	CCA	89
eutC_A	TTCAGCCTTGGCCGCATCGCGGG	0.65	CCA	50
eutD_A	CTCGCCCCAATCCGGCGGATAGG	0.7	CCA	17
eutD_A	GTGCCCTCGCCCCGTTTCAACGG	0.65	CCA	40
eutD_A	CCTCGCCCCGTTTCAACGGCCGG	0.7	CCA	40
eutD_A	TTTCAACGGCCGGTCGTCCCAGG	0.65	CCA	40
eutD_A	AACCAGATCGGTTCGCCCGAAGG	0.6	CCA	85
gene:SM_b20436_A	CCGACGGCGCCCACATGGGAGGG	0.75	CCA	18
gene:SM_b20436_A	ATAGGCGGCGGCGATCATGCCGG	0.65	CCA	40
gene:SM_b20442_A	ATTGACGGTCTTCTCGAAGTCGG	0.45	CCA	10
gene:SM_b20442_A	TATCGACGGTGCCGAGCTTCAGG	0.6	CCA	76
gene:SM_b20443_A	GATCAGCATCAGCACGAAACCGG	0.5	CCA	19
gene:SM_b20443_A	GTAGCGCCACATCAGCCAGCAGG	0.65	CCA	34
gene:SM_b20444_A	ACTGGGCGGTCAATGGCAGAAGG	0.6	CCA	19
gene:SM_b20444_A	AGATGAAAAGCGGAACGGCAAGG	0.5	CCA	54
gene:SM_b20444_A	CGAGCCCCAGCCGCGCTTGTAGG	0.75	CCA	59
gene:SM_b20444_A	GGGTCCAAGCGTCGCAGACGCGG	0.7	CCA	71
gene:SM_b20444_A	TCCAAGCGTCGCAGACGCGGCGG	0.7	CCA	71
gene:SM_b20444_A	CTCGATCGTGCCGATGCCGGCGG	0.7	CCA	76
gene:SM_b20444_A	GACCAGCATGAGTACGAGAAAGG	0.5	CCA	98
gene:SM_b20445_A	GACGATGCGGGTCGCTCCCATGG	0.7	CCA	39
uxuA_A	AGTCGCGGCAGACAGTCCATAGG	0.6	CCA	2
uxuA_A	GCAGGTGGACGAAATGAATCCGG	0.5	CCA	28
uxuA_A	CAGGTGGACGAAATGAATCCGGG	0.5	CCA	28
uxuA_A	GGACGCGAACTGGCGGGTCATGG	0.7	CCA	29
gene:SM_b20447_A	GTCCGCCGCCATCTTGAGCACGG	0.65	CCA	66
gene:SM_b20448_A	GTAAGCTCCACCCGTTCGGTCGG	0.6	CCA	50
gene:SM_b20449_A	CTCCCACGCCGCGATGATATCGG	0.6	CCA	17
gene:SM_b20449_A	GGTCCAGCCCACGACGCTCGAGG	0.75	CCA	85
gene:SM_b20449_A	AACGCCCCGCACCTCTTCGATGG	0.65	CCA	98
gene:SM_b20450_A	ATAGGCGGCGATCTCCAGTTCGG	0.55	CCA	29
gene:SM_b20450_A	CCTTCGGCAGTACCATCATCTGG	0.55	CCA	30
gene:SM_b20450_A	TACCATCATCTGGATACGGCGGG	0.5	CCA	30
gene:SM_b20450_A	AGCATCGCTTCACGGCGGACTGG	0.65	CCA	50
gene:SM_b20450_A	GCATCGCTTCACGGCGGACTGGG	0.65	CCA	50
gene:SM_b20450_A	CGCTTCACGGCGGACTGGGCCGG	0.75	CCA	50
gene:SM_b20451_A	TGCTTCCAGCCGAGATCGAGCGG	0.6	CCA	86
gene:SM_b20451_A	GCTTCCAGCCGAGATCGAGCGGG	0.65	CCA	86
gene:SM_b20453_A	TCTTGGGGCCGCCGAAGGTTAGG	0.65	CCA	11
gene:SM_b20453_A	GTTAGGTTCGACACCGTCTGCGG	0.55	CCA	13
gene:SM_b20453_A	TCGACACCGTCTGCGGCACGAGG	0.7	CCA	13
gene:SM_b20453_A	CGTTCGGCTGGATGAAATCGCGG	0.55	CCA	44
gene:SM_b20453_A	AAGACGGAAGCGCCGCCGTCAGG	0.7	CCA	80
gene:SM_b20455_A	ATCGGCACGATCGAAGCTGCGGG	0.6	CCA	95
gene:SM_b20456_A	GCAGAATAGAGGCTGATCCCCGG	0.55	CCA	39
gene:SM_b20457_A	AGGCGTGGCGAGGCGTTCGGTGG	0.75	CCA	7
gene:SM_b20457_A	TAGTTCAGCACGCCGCCGCTCGG	0.65	CCA	24
gene:SM_b20457_A	CGCCCGAGTTAAGATTGAGATGG	0.5	CCA	33
gene:SM_b20458_A	CGATCTTGATTTCGACCCCATGG	0.5	CCA	46
gene:SM_b20459_A	CCGGCGGATCTCCGGCACGACGG	0.75	CCA	14
gene:SM_b20459_A	GCGGATCTCCGGCACGACGGCGG	0.75	CCA	14
gene:SM_b20460_A	CGGGCAGTGCGACGATCGCCAGG	0.75	CCA	12
gene:SM_b20460_A	TGCGACGATCGCCAGGAGCCCGG	0.7	CCA	12
gene:SM_b20460_A	GTAGGGCGCGAGCACGCGCAAGG	0.75	CCA	24
gene:SM_b20460_A	TAGGGCGCGAGCACGCGCAAGGG	0.7	CCA	24
gene:SM_b20460_A	CCCGGTGATCCAGTCGCGCAAGG	0.7	CCA	27
gene:SM_b20460_A	AAAGGTCTCTCCGCGTGCAAGGG	0.55	CCA	39
gene:SM_b20460_A	CTGGGTCACCAGGTCGGCAAAGG	0.65	CCA	49
gene:SM_b20460_A	TCATCATCAAAGTCGTCGAATGG	0.4	CCA	54
gene:SM_b20460_A	CAAAGTCGTCGAATGGTCTTCGG	0.45	CCA	54
gene:SM_b20460_A	CGCGAGACCGCCATTGTATCCGG	0.6	CCA	59
gene:SM_b20460_A	GCCGTAGTGATCGTAGAAGAAGG	0.5	CCA	72
gene:SM_b20460_A	TCCTTGCAGCGCGTGCGCCGTGG	0.75	CCA	73
gene:SM_b20460_A	ATGGCGCGGCTCCAGCCACCAGG	0.75	CCA	93
gene:SM_b20460_A	GAGCCGCGGCTCACCGTCCTCGG	0.75	CCA	98
gene:SM_b20461_A	CTCCTTGACGGCCGCGAGTTTGG	0.65	CCA	17
gene:SM_b20461_A	CTTGACGGCCGCGAGTTTGGCGG	0.65	CCA	17
gene:SM_b20461_A	CGCCGGACGGCTCCCTCTTCTGG	0.75	CCA	33
gene:SM_b20461_A	CGGCTCCCTCTTCTGGTAGATGG	0.6	CCA	33
gene:SM_b20461_A	TGGCTGAAGCAGGTCTTGTCGGG	0.55	CCA	42
gene:SM_b20461_A	GAAGCAGGTCTTGTCGGGAGCGG	0.6	CCA	42
gene:SM_b20461_A	AGCACTCTGGCTGTGCCACACGG	0.6	CCA	46
gene:SM_b20461_A	ACACGGCCATCAGGCAGAGTTGG	0.6	CCA	49
gene:SM_b20462_A	GTTCATCACCCGGCCGTATCCGG	0.6	CCA	25
gene:SM_b20462_A	GCCAATGCGACCAGGAAAACTGG	0.55	CCA	51
gene:SM_b20462_A	TTCGGTTCGGGGATACCCCGCGG	0.65	CCA	92
gene:SM_b20463_A	ATAGATCACGCCACCCCGCTTGG	0.6	CCA	32
gene:SM_b20463_A	ATAGATCACGCCACCCCGCTTGG	0.6	CCA	31
gene:SM_b20463_A	CAGGACCGGTGATGAACCAGCGG	0.6	CCA	50
gene:SM_b20463_A	GGTACAGTTCTGCGTGCGTCAGG	0.6	CCA	77
gene:SM_b20463_A	TTCTGCGTGCGTCAGGGGAGTGG	0.65	CCA	77
gene:SM_b20465_A	TTGCGGAATGGCGTCCTTAAGGG	0.5	CCA	16
gene:SM_b20465_A	CGGAATGGCGTCCTTAAGGGCGG	0.6	CCA	16
gene:SM_b20465_A	CATGCCGATGAGCCCCTCGATGG	0.65	CCA	34
gene:SM_b20465_A	TGTCCCTTCAGCATCCAGGCGGG	0.6	CCA	51
gene:SM_b20465_A	CCAGGCGGGCATGAGATGCGCGG	0.7	CCA	51
gene:SM_b20465_A	ATTCACCTACTGCGCTTCCCCGG	0.55	CCA	63
gene:SM_b20465_A	TAATCGTCAACCGTCACCGACGG	0.5	CCA	95
gene:SM_b20465_A	CGTCACCGACGGCAGATCGCTGG	0.7	CCA	95
gene:SM_b20466_A	GGAAGACGTCTTTCTGGACGCGG	0.55	CCA	26
gene:SM_b20467_A	ACATTGACACGCGTTCGCGCAGG	0.6	CCA	6
gene:SM_b20467_A	GTTCCGCATGCTCCAGCCGCCGG	0.7	CCA	9
gene:SM_b20467_A	CGCGTCGGATCCGAGCCTCGAGG	0.75	CCA	13
gene:SM_b20467_A	GCGTCGGATCCGAGCCTCGAGGG	0.7	CCA	13
gene:SM_b20467_A	CAATGTCTGAAGTTGCAGCGAGG	0.5	CCA	31
gene:SM_b20467_A	CAAAGGCGGCTGCATCGCTAAGG	0.6	CCA	35
gene:SM_b20467_A	GGCCAAGGCCACACCGTCGATGG	0.7	CCA	40
gene:SM_b20467_A	AGGCCACACCGTCGATGGTCAGG	0.65	CCA	40
gene:SM_b20467_A	GAACTGCACCGAAATTGCGGAGG	0.55	CCA	44
gene:SM_b20467_A	GAGAATTCCGCAACGAGAGCCGG	0.55	CCA	46
gene:SM_b20467_A	AGAATTCCGCAACGAGAGCCGGG	0.55	CCA	46
gene:SM_b20467_A	GAATTCCGCAACGAGAGCCGGGG	0.6	CCA	46
gene:SM_b20467_A	GCCGCGATGAACAAGAGCTCGGG	0.6	CCA	49
gene:SM_b20468_A	GCTTGCTGTAGACGCTGTGAAGG	0.55	CCA	13
gene:SM_b20468_A	TGCTGTAGACGCTGTGAAGGTGG	0.55	CCA	13
gene:SM_b20469_A	GCCCGCGCAGCCTAGACGCAAGG	0.75	CCA	56
gene:SM_b20469_A	GCCGAACATTCCCAGCCGAACGG	0.6	CCA	79
gene:SM_b20470_A	GATCGTAGCCGCGCCACTTCAGG	0.65	CCA	26
gene:SM_b20470_A	CATCCAAAGCCGGTTCGGTACGG	0.55	CCA	52
gene:SM_b20470_A	GTTCGGTACGGAAAGCGAGTTGG	0.55	CCA	52
gene:SM_b20470_A	CGACGGTACAGCCGAAGCTCCGG	0.65	CCA	88
gene:SM_b20471_A	CAGAACAAGGTGTAGATGAACGG	0.4	CCA	16
gene:SM_b20471_A	GTAGATGAACGGTGCCACCGCGG	0.6	CCA	16
gene:SM_b20472_A	TAATCCACATGCGTGACGGCTGG	0.55	CCA	16
gene:SM_b20472_A	AATCCACATGCGTGACGGCTGGG	0.55	CCA	16
gene:SM_b20472_A	CGGCACCGAGAGGCAGCCTGTGG	0.75	CCA	20
gene:SM_b20472_A	CGTGACCGCCTGCACCGAAGCGG	0.7	CCA	54
gene:SM_b20472_A	AGGGGCGATTCCGGTCTTCGAGG	0.65	CCA	58
gene:SM_b20472_A	GCGGCGCTCGCAAAGGGCGACGG	0.75	CCA	77
gene:SM_b20472_A	CGCAAAGGGCGACGGAAAGAAGG	0.6	CCA	77
gene:SM_b20473_A	CCAGCCGAGGCGGTTTCCGGTGG	0.75	CCA	16
gene:SM_b20473_A	CAGCCGAGGCGGTTTCCGGTGGG	0.7	CCA	16
gene:SM_b20473_A	GTTTCCGGTGGGAACAGGCGTGG	0.65	CCA	16
gene:SM_b20473_A	CAGGCAGATAGCCGGCGGACTGG	0.7	CCA	94
gene:SM_b20476_A	GGAGTTGAAGCCTCCCTTGTCGG	0.55	CCA	16
gene:SM_b20476_A	GAGTTGAAGCCTCCCTTGTCGGG	0.55	CCA	16
gene:SM_b20476_A	GAAGCCTCCCTTGTCGGGCATGG	0.65	CCA	16
gene:SM_b20476_A	GATACCGCCAGCCATCATCTCGG	0.55	CCA	54
gene:SM_b20476_A	TTGAACGGGCCGGTCCCCGACGG	0.7	CCA	63
gene:SM_b20476_A	TGAACGGGCCGGTCCCCGACGGG	0.75	CCA	63
gene:SM_b20476_A	AATGGCCCGGTGTCGTAGAACGG	0.55	CCA	76
gene:SM_b20476_A	GCCCGGTGTCGTAGAACGGATGG	0.65	CCA	76
gene:SM_b20476_A	CATCGAAATTCGAACCGTCGTGG	0.5	CCA	81
gene:SM_b20476_A	GAGACTGCGGCTCGGCAATCTGG	0.65	CCA	94
gene:SM_b20476_A	CTGGCCAACGACGAGAACGTCGG	0.6	CCA	95
gene:SM_b20476_A	TGGCCAACGACGAGAACGTCGGG	0.6	CCA	95
gene:SM_b20476_A	CCAACGACGAGAACGTCGGGCGG	0.65	CCA	95
gene:SM_b20477_A	GAGGTCACCGCGGCCGTAGACGG	0.7	CCA	47
gene:SM_b20477_A	CGGCAGGATGCGCCAATGAACGG	0.6	CCA	51
gene:SM_b20478_A	GCTCGCGCTGAAGATCGCGCAGG	0.7	CCA	15
gene:SM_b20478_A	CGAGATAAACCGCACCGTTGCGG	0.55	CCA	37
asnO_A	ATAGAAGCCGACATTGTCATAGG	0.4	CCA	41
asnO_A	GTCGCGTTCATAAACGCGAAGGG	0.5	CCA	65
asnO_A	GAGCGCGGCCACGTCGATCGAGG	0.75	CCA	71
asnO_A	ATCGAGACTGCCGTAACCGACGG	0.55	CCA	98
gene:SM_b20482_A	CGATCCGTCTCCGCATCGAGCGG	0.65	CCA	20
gene:SM_b20482_A	TGATGCCGACCGAGATGCCCCGG	0.65	CCA	35
gene:SM_b20483_A	CTCGATCATGTGTATCTGCAAGG	0.45	CCA	10
gene:SM_b20483_A	GCAGATAAACAATTCGTCGATGG	0.4	CCA	65
gene:SM_b20484_A	TCGGCCCAGGCATTGTGCAGCGG	0.65	CCA	51
gene:SM_b20484_A	AGTGCCGGGTCGGCACTGGTCGG	0.7	CCA	81
gene:SM_b20485_A	GCCGTAACCGGCGACATATGCGG	0.6	CCA	84
gene:SM_b20486_A	CCGCGTGATCAGCGTCCATGTGG	0.65	CCA	45
gene:SM_b20486_A	CGGAAGCGTGATCTCGATCCAGG	0.6	CCA	50
gene:SM_b20486_A	GATCTCGATCCAGGTACCGTCGG	0.55	CCA	50
gene:SM_b20486_A	CACGCGGTCCGTCAGCCAGTCGG	0.7	CCA	56
gene:SM_b20486_A	ACGCGGTCCGTCAGCCAGTCGGG	0.7	CCA	56
gene:SM_b20486_A	CCGGAAGCGGTGGATCAGAAAGG	0.6	CCA	67
gene:SM_b20487_A	AGATGTCGCCCCCGCGCGTCAGG	0.75	CCA	56
gene:SM_b20487_A	AGCCCCGGACCGGCCATTTCCGG	0.7	CCA	96
gene:SM_b20487_A	ACCGGCCATTTCCGGCCCTATGG	0.65	CCA	96
gene:SM_b20488_A	ACTGCGTGGCCTTGTTGCGCAGG	0.65	CCA	4
gene:SM_b20488_A	CCTTGTTGCGCAGGAACGGCAGG	0.65	CCA	6
gene:SM_b20488_A	CAGCCGCAGGTGCCGTAGCCCGG	0.75	CCA	26
gene:SM_b20488_A	GACCTTGTATTTGACCGCTGCGG	0.5	CCA	90
gene:SM_b20489_A	ATGGACTCGCTGAGGGCAAGCGG	0.6	CCA	10
gene:SM_b20489_A	TCGCTGAGGGCAAGCGGCGCCGG	0.75	CCA	10
gene:SM_b20489_A	GCTGCGCAACCAGACGCCCGAGG	0.75	CCA	34
gene:SM_b20489_A	CAGACGCCCGAGGACCTCGATGG	0.7	CCA	35
gene:SM_b20489_A	CAGACGCCCGAGGACCTCGATGG	0.7	CCA	34
gene:SM_b20489_A	AGACGCCCGAGGACCTCGATGGG	0.65	CCA	35
gene:SM_b20489_A	GACGCCCGAGGACCTCGATGGGG	0.7	CCA	35
gene:SM_b20489_A	ACGCCCGAGGACCTCGATGGGGG	0.7	CCA	34
gene:SM_b20489_A	GGAGAATTCCCGTCCGCCCATGG	0.65	CCA	39
gene:SM_b20489_A	TGCTCGTCGAGGCGCTCGATCGG	0.65	CCA	44
gene:SM_b20489_A	TCCGAACCTTCGGACGAGTTCGG	0.55	CCA	55
gene:SM_b20489_A	CCGAACCTTCGGACGAGTTCGGG	0.6	CCA	55
fucA2_A	TCTGGCCGTGCTGCCCGAGCAGG	0.75	CCA	34
fucA2_A	CATCGAAGCCCATTTCCACCAGG	0.55	CCA	75
gene:SM_b22020_A	TCGTGGATCTTGCCCCGGATCGG	0.6	CCA	14
gene:SM_b22020_A	GGATCTTGCCCCGGATCGGCAGG	0.7	CCA	14
gene:SM_b22020_A	CGCTTATCGCCGCGATGGCGTGG	0.7	CCA	56
gene:SM_b22020_A	GCTTATCGCCGCGATGGCGTGGG	0.65	CCA	56
gene:SM_b22020_A	GTGGTCGAATTCATAGTCCTCGG	0.45	CCA	68
gene:SM_b22020_A	CGATAGTTCGAACTTTCGTTCGG	0.4	CCA	84
gene:SM_b22020_A	CTTGAGGAGACCCGCTCAGCCGG	0.65	CCA	93
gene:SM_b20492_A	GGCATCCATGGCCGCCTTGGCGG	0.7	CCA	47
gene:SM_b20492_A	CGCCTTGGCGGCGAAGTAAGGGG	0.65	CCA	47
gene:SM_b20494_A	AGCTGCGCCTTTCGGCGACGCGG	0.7	CCA	97
gene:SM_b20494_A	GCTGCGCCTTTCGGCGACGCGGG	0.75	CCA	97
gene:SM_b20495_A	AAGGACGAGGCTCTCGAGAAAGG	0.55	CCA	10
gene:SM_b20495_A	AGCCGCCTGTGCAATCCGCGCGG	0.7	CCA	20
gene:SM_b20495_A	AATAGGGGCGCGGCCTTGATCGG	0.6	CCA	37
gene:SM_b20495_A	TTGATCGGCTGAACGAACGCAGG	0.55	CCA	37
gene:SM_b20495_A	CTGGTCAAGAACTGTACGTTCGG	0.45	CCA	71
gene:SM_b20495_A	CAGAAACAAATCGCGCAAGATGG	0.45	CCA	82
gene:SM_b20495_A	AGAAACAAATCGCGCAAGATGGG	0.4	CCA	82
gene:SM_b20495_A	CGAAGCTCAGCATCATCGCTTGG	0.55	CCA	87
gene:SM_b20495_A	GCGCCCTGGGTAGCTGGCGTCGG	0.75	CCA	93
gene:SM_b20495_A	GGGTAGCTGGCGTCGGAAGCTGG	0.7	CCA	93
gene:SM_b20495_A	TTCGCGTCATGGGCAAGGGCCGG	0.65	CCA	97
gene:SM_b20495_A	GTCATGGGCAAGGGCCGGAGCGG	0.7	CCA	97
gene:SM_b20495_A	GGCGGCGAAGAGGATCGCTACGG	0.65	CCA	98
gene:SM_b20496_A	GAAGGGTCCACCACCGCCATTGG	0.65	CCA	10
gene:SM_b20496_A	GTCCACCACCGCCATTGGATCGG	0.6	CCA	10
gene:SM_b20496_A	GATCGTCGTCGCGATGTCGCCGG	0.65	CCA	13
gene:SM_b20496_A	TCGCATGTGCCGCAAGCAGCCGG	0.65	CCA	21
gene:SM_b20496_A	TGCCGCAAGCAGCCGGTCGCCGG	0.75	CCA	21
gene:SM_b20496_A	CCGGGGGTGGACAGATAGTTCGG	0.6	CCA	23
gene:SM_b20496_A	GGGTGGACAGATAGTTCGGCCGG	0.6	CCA	23
gene:SM_b20496_A	ATTGCACACCGAGACCGTGACGG	0.55	CCA	28
gene:SM_b20496_A	ACGGCCGGGTATCTGTGAAGCGG	0.6	CCA	30
lyx_A	GGAAAGTACCGCCTCGTCGAAGG	0.6	CCA	22
lyx_A	CGAGAACCGCGCGGACGAGGTGG	0.75	CCA	28
lyx_A	CAGCGGCGGCAGGAGGTCCATGG	0.75	CCA	61
lyx_A	TACTGGCGAAAACCTCCGGTCGG	0.55	CCA	72
lyx_A	GAAGATCACCGCCTTGATGACGG	0.5	CCA	97
gene:SM_b20498_A	GATGTCGGCGCCCATCTCCCGGG	0.7	CCA	34
gene:SM_b20499_A	CCGTCGAGGTGCGGCGTGGAAGG	0.75	CCA	29
gene:SM_b20499_A	AAGTTCGCCGAAGGAACGAAAGG	0.5	CCA	32
gene:SM_b20499_A	AGCTCCATGCCGATCCGCTCGGG	0.65	CCA	69
gene:SM_b20499_A	GCTCCATGCCGATCCGCTCGGGG	0.7	CCA	69
gene:SM_b20499_A	CCATGCCGATCCGCTCGGGGTGG	0.75	CCA	69
gene:SM_b20499_A	AATCGTGCTTCTCGACGAGCAGG	0.55	CCA	93
gene:SM_b20500_A	TCCTGCATTGTCGAGCGCCTGGG	0.6	CCA	10
gene:SM_b20500_A	TGCATTGTCGAGCGCCTGGGCGG	0.65	CCA	10
gene:SM_b20504_A	GATGCTCATCGGATTGAAGCCGG	0.5	CCA	13
gene:SM_b20504_A	CGGATTGAAGCCGGAGCGCTTGG	0.65	CCA	13
tfxG_A	CCAGACGCGCGGAACATGCTCGG	0.65	CCA	12
tfxG_A	ATAGGCGCACTTGTCGCATCCGG	0.55	CCA	30
tfxG_A	TCGCATCCGGCTTTCGGTATCGG	0.55	CCA	30
tfxG_A	GGCTTTCGGTATCGGGCAGACGG	0.6	CCA	33
tfxG_A	ATCGGGCAGACGGTTTCTCTCGG	0.55	CCA	33
tfxG_A	AATTCGGTCAGCCTGTCGACCGG	0.55	CCA	43
tfxG_A	CCCGCAGGACGACAGAGCCGCGG	0.75	CCA	92
tfxG_A	GACAGCGGTTCTCTCTCCGCCGG	0.65	CCA	95
gene:SM_b20506_A	CGATCACGATGCCGTTCGCGAGG	0.65	CCA	67
gene:SM_b20507_A	CGGGGAAACGGCCGAGCCAGAGG	0.75	CCA	81
gene:SM_b20508_A	CGATCCACTCATACATGTTGAGG	0.45	CCA	12
gene:SM_b20508_A	GATCCACTCATACATGTTGAGGG	0.4	CCA	12
gene:SM_b20508_A	TGAGGGCCGTCTCGTAGCCGTGG	0.7	CCA	14
gene:SM_b20508_A	CGGAGAGCGCGCCTTCAACCCGG	0.7	CCA	47
gene:SM_b20508_A	CGCGCCTTCAACCCGGTCCACGG	0.7	CCA	47
gene:SM_b20508_A	CGTCATCAGCTTCAGATCGTTGG	0.5	CCA	68
gene:SM_b20508_A	TCCTGGAACCACGGCTCCTCAGG	0.65	CCA	90
gene:SM_b20509_A	GGCGTCTCTCATCTGCTGCCAGG	0.65	CCA	41
dgoA_A	CGACCTGCAGGCAGGCGGCAAGG	0.75	CCA	24
dgoA_A	GACCTGCAGGCAGGCGGCAAGGG	0.7	CCA	24
dgoA_A	TTGAGAAACAGCCAGCGCGGCGG	0.6	CCA	98
dgoA_A	CCAGCGCGGCGGAACGATATAGG	0.65	CCA	98
gene:SM_b20511_A	ACTGGATAGGGGAATGTGTGCGG	0.5	CCA	42
gene:SM_b20511_A	GGGGAATGTGTGCGGAATGATGG	0.55	CCA	42
gene:SM_b20511_A	CATGCGTCGAGGCGATGTTGAGG	0.6	CCA	47
gene:SM_b20511_A	CGCATCCGTAATATCGGCCTCGG	0.55	CCA	77
gene:SM_b20511_A	CGTAATATCGGCCTCGGCGTAGG	0.6	CCA	77
gene:SM_b20513_A	CTGTATAGCCAATCCGGGAAAGG	0.5	CCA	19
gene:SM_b20513_A	AATCCGGGAAAGGCAAGTGGCGG	0.55	CCA	19
gene:SM_b20513_A	TGCCAACGCGGATTGCAAAGTGG	0.55	CCA	24
gene:SM_b20513_A	ATGGTGCCTTCGGGGAGGTGTGG	0.65	CCA	35
gene:SM_b20513_A	GTGCCTTCGGGGAGGTGTGGCGG	0.7	CCA	35
gene:SM_b20513_A	TTTCCGCCTGCCATGCGGTCAGG	0.65	CCA	51
gene:SM_b22022_A	TCGAACGCTCGTTCAGAAGGTGG	0.55	CCA	26
gene:SM_b20515_A	GTAGTTGTAGTAGTCCGCAAAGG	0.45	CCA	79
gene:SM_b20515_A	CGTATACGTGGTTGCTTTCAAGG	0.45	CCA	94
gene:SM_b20518_A	GGATCGGCATTGACCGCATCCGG	0.6	CCA	47
gene:SM_b20518_A	CGGTGAGTTGCATGCCGGTTCGG	0.6	CCA	61
gene:SM_b20518_A	GGTGAGTTGCATGCCGGTTCGGG	0.6	CCA	61
gene:SM_b20518_A	GTTGCATGCCGGTTCGGGCACGG	0.65	CCA	61
gene:SM_b20520_A	AGCCGGATTTCTCATCTGAACGG	0.45	CCA	48
gene:SM_b20521_A	GACCTGTCCAAGCGAATAGTTGG	0.5	CCA	50
gene:SM_b20521_A	ACCTGTCCAAGCGAATAGTTGGG	0.45	CCA	50
gene:SM_b20521_A	AGTGGAAAAGCAAGCCTTGCAGG	0.5	CCA	54
gene:SM_b20521_A	ATGGATCATTCGCCCGTATTCGG	0.45	CCA	56
gene:SM_b20521_A	GAGGACTGTCGTCTTGACCCCGG	0.6	CCA	60
gene:SM_b20521_A	CTGATCAATAGGATGCGCGCTGG	0.55	CCA	71
gene:SM_b20521_A	TCGTACTCCGGATCCTTGAATGG	0.5	CCA	80
gene:SM_b20521_A	CGTACTCCGGATCCTTGAATGGG	0.5	CCA	80
gene:SM_b20521_A	GTACTCCGGATCCTTGAATGGGG	0.5	CCA	80
gene:SM_b20523_A	GTCGCCCGTATGATGGCCAAAGG	0.6	CCA	34
gene:SM_b20525_A	GGCATCCAGTATGTCGTCCTTGG	0.55	CCA	77
gene:SM_b20527_A	CGCCGCCCAAGTCAGATGAATGG	0.6	CCA	22
gene:SM_b20527_A	GCCATCCCATTTGCCCAGGCCGG	0.65	CCA	80
gene:SM_b20527_A	GCCGGAGCGCCAGAAGGGCACGG	0.75	CCA	86
gene:SM_b20528_A	GGCTGCGTCGGCCGCATGATAGG	0.7	CCA	49
gene:SM_b20529_A	CATTCGACTAACGTCGGAATCGG	0.45	CCA	15
gene:SM_b20529_A	ATTCGACTAACGTCGGAATCGGG	0.45	CCA	15
gene:SM_b20529_A	CGTCGGAATCGGGCCACATAGGG	0.6	CCA	15
gene:SM_b20529_A	CCACTCGTCGTCAGCGAGAATGG	0.6	CCA	88
gene:SM_b20529_A	TCGTCGTCAGCGAGAATGGCCGG	0.6	CCA	88
gene:SM_b20530_A	CTCGGCCTGCGAAAGCGGCGCGG	0.75	CCA	73
gene:SM_b20532_A	CGCCGGAGCGACGATCAGAGGGG	0.7	CCA	55
gene:SM_b20534_A	TCCGTGAGCGCCTCGACGAGCGG	0.7	CCA	36
gene:SM_b20534_A	CCGTGAGCGCCTCGACGAGCGGG	0.75	CCA	36
gene:SM_b20534_A	CGCGAGGGCGGAAAGATCGTCGG	0.65	CCA	73
gene:SM_b20536_A	GATCCGGCCTTCGCGCGGGACGG	0.75	CCA	14
gene:SM_b20536_A	AATCTTCCGCGCCGATTGCGTGG	0.6	CCA	17
gene:SM_b20536_A	CCGCCTTCGGCCGTCTCCAAAGG	0.7	CCA	21
gene:SM_b20536_A	CACGTCTCGACAACGACGTCCGG	0.6	CCA	26
gene:SM_b20536_A	TCGACAACGACGTCCGGCCAAGG	0.65	CCA	26
gene:SM_b20536_A	CGACAACGACGTCCGGCCAAGGG	0.65	CCA	26
gene:SM_b20536_A	CATCGAATCGAAGGCACCGCCGG	0.6	CCA	32
gene:SM_b20536_A	ACTTCCGAGCTCGTCCAGAATGG	0.55	CCA	44
gene:SM_b20536_A	CCGAGCTCGTCCAGAATGGATGG	0.6	CCA	44
gene:SM_b20536_A	TAGCGGCAGGAAAGCCTTGAAGG	0.55	CCA	46
gene:SM_b20536_A	GAAAGCCTTGAAGGCCCAATAGG	0.5	CCA	46
gene:SM_b20536_A	TGTCGGCATAGTCGAACTTGCGG	0.5	CCA	76
gene:SM_b20536_A	GCGGGCATGGAGGAGATAAGAGG	0.6	CCA	77
gene:SM_b20536_A	TCAGAGAAATAGGGGAGCAGCGG	0.5	CCA	95
gene:SM_b20538_A	CAGCACGCGCTGGTCGAACTCGG	0.65	CCA	10
gene:SM_b20538_A	CGGGTTGAGCGACGGCAGGATGG	0.7	CCA	18
gene:SM_b20538_A	TCGCCGAGTAGCCGAGCGCCAGG	0.75	CCA	40
gene:SM_b20538_A	GAGCCAGGCATCGAAGACATAGG	0.55	CCA	54
gene:SM_b20538_A	ATAGGCATAGCGTGCTCCATAGG	0.5	CCA	55
gene:SM_b20538_A	CCTTGCCGAAGGCGTCGACGTGG	0.7	CCA	73
cyaF6_A	CCGATGTCCTTCTTCTCCTCCGG	0.55	CCA	48
cyaF6_A	CTGCCTCATCCCGGGCCATGAGG	0.7	CCA	96
gene:SM_b20540_A	TTGGCGATCAGCCCGAAGCAAGG	0.6	CCA	35
gene:SM_b20541_A	GCCCGTGCGCCCCATCCAATCGG	0.7	CCA	56
gene:SM_b20541_A	GACGACGCCCGTTCGACCCTTGG	0.7	CCA	67
gene:SM_b20541_A	ACGACGCCCGTTCGACCCTTGGG	0.65	CCA	67
gene:SM_b20541_A	CGACGCCCGTTCGACCCTTGGGG	0.7	CCA	67
gene:SM_b20541_A	GCCCGTTCGACCCTTGGGGCAGG	0.75	CCA	67
gene:SM_b20541_A	CTCGATCAGTTCCTTCAGCTCGG	0.5	CCA	91
gene:SM_b20541_A	ACCACCTCTGGCGGAAGGTTCGG	0.6	CCA	98
gene:SM_b20542_A	CCGGAAGATCACCGTCACCCCGG	0.65	CCA	66
gene:SM_b20542_A	TGCCCACAGCGGAAGTCCACCGG	0.65	CCA	87
gene:SM_b20543_A	GGCTCTGCCGCAATCGCCAAAGG	0.65	CCA	39
gene:SM_b20546_A	GACAAGTACGGCGCCCGATTCGG	0.6	CCA	21
gene:SM_b20546_A	GCTGTCGTTGCCCTTTACAAGGG	0.5	CCA	48
gene:SM_b20546_A	GTCGTTGCCCTTTACAAGGGGGG	0.55	CCA	48
gene:SM_b20547_A	GGATCGGATCGATCTCTGTCAGG	0.55	CCA	70
gene:SM_b20551_A	CCTTCTTCTTTCCGAAGGCTCGG	0.5	CCA	22
gene:SM_b20554_A	GGCGAATCGTCGGGTCATCTTGG	0.6	CCA	70
gene:SM_b20554_A	AATCGTCGGGTCATCTTGGCAGG	0.55	CCA	70
gene:SM_b20556_A	TGGACTTCCGAGACACCAGCAGG	0.6	CCA	72
gene:SM_b20556_A	CTTCCGAGACACCAGCAGGATGG	0.6	CCA	72
gene:SM_b22006_A	GTCTCGCTGTCCGAGGCACGGGG	0.7	CCA	9
gene:SM_b22006_A	TCTCGCTGTCCGAGGCACGGGGG	0.7	CCA	9
gene:SM_b22006_A	CGAGCCGGGAAGTTAGCATCTGG	0.6	CCA	41
gene:SM_b22006_A	CGGGAAGTTAGCATCTGGAGCGG	0.55	CCA	41
gene:SM_b22006_A	CGGCATGGGTGGGATCTCCTCGG	0.65	CCA	74
gene:SM_b22006_A	GGCATGGGTGGGATCTCCTCGGG	0.65	CCA	74
gene:SM_b22006_A	GCATGGGTGGGATCTCCTCGGGG	0.65	CCA	74
gene:SM_b22006_A	CATGGGTGGGATCTCCTCGGGGG	0.65	CCA	74
gene:SM_b20557_A	CAGCAAAACTGCAGATATCTTGG	0.4	CCA	46
gene:SM_b20557_A	GGTCCATCAGCCATTTCGCGAGG	0.6	CCA	69
gene:SM_b20561_A	TCGTAAGCCGCCAGGCGCCTGGG	0.7	CCA	57
gene:SM_b20561_A	CGTAAGCCGCCAGGCGCCTGGGG	0.75	CCA	57
gene:SM_b20561_A	GTAAGCCGCCAGGCGCCTGGGGG	0.75	CCA	57
gene:SM_b20561_A	TAAGCCGCCAGGCGCCTGGGGGG	0.75	CCA	57
gene:SM_b20562_A	CTTCCGGCGACAATCGCCTGCGG	0.65	CCA	58
gene:SM_b20562_A	TTCCGGCGACAATCGCCTGCGGG	0.65	CCA	58
gene:SM_b20563_A	CACAATCCCCGCATCATTCGCGG	0.55	CCA	28
gene:SM_b20563_A	GCTATGGCCGAACATATGCCAGG	0.55	CCA	51
gene:SM_b20563_A	CTATGGCCGAACATATGCCAGGG	0.5	CCA	51
kdsB2_A	GATGTCCCGTGGGCGTCCCCAGG	0.75	CCA	56
kdsB2_A	CGTGGGCGTCCCCAGGTAATCGG	0.65	CCA	56
gene:SM_b20804_A	CGGCAGGTGCTCCGTTGTAGAGG	0.65	CCA	29
gene:SM_b20804_A	GGCAGGTGCTCCGTTGTAGAGGG	0.6	CCA	29
gene:SM_b20804_A	GTATATGCGCTTACGCGCGTCGG	0.55	CCA	98
gene:SM_b20805_A	TACGACCTCGATACCGCTTTCGG	0.5	CCA	10
gene:SM_b20805_A	CGGCAGCTTTCGTAGTTCCGCGG	0.6	CCA	41
gene:SM_b20805_A	CAGATCGCATCGTGCCACCGAGG	0.65	CCA	74
gene:SM_b20806_A	GGCACTTGGCGTTATTGAACAGG	0.5	CCA	41
gene:SM_b20806_A	CCCTCATAACGGCTTAGATAAGG	0.45	CCA	71
gene:SM_b20806_A	AACGGCTTAGATAAGGCACCAGG	0.5	CCA	71
gene:SM_b20806_A	GAAAACTCGGTAGATTGGAGAGG	0.45	CCA	77
gene:SM_b20807_A	CGGATCAGCGCGCACCGTGCTGG	0.75	CCA	20
gene:SM_b20807_A	CCTTCAGGGCCGAAACCGCGAGG	0.7	CCA	45
gene:SM_b20807_A	CTTCAGGGCCGAAACCGCGAGGG	0.65	CCA	45
gene:SM_b20807_A	CACCGCAAATAACGCGGCGACGG	0.6	CCA	67
gene:SM_b20807_A	CCGTGAGCCCGTAGAATAGAAGG	0.55	CCA	76
gene:SM_b20807_A	GCCCGTAGAATAGAAGGAAGAGG	0.5	CCA	76
gene:SM_b20808_A	TGGGCGGACTTCCACTGAGCCGG	0.65	CCA	4
gene:SM_b20808_A	GGGCGGACTTCCACTGAGCCGGG	0.7	CCA	4
gene:SM_b20808_A	GGACTTCCACTGAGCCGGGTTGG	0.65	CCA	4
gene:SM_b20808_A	CTCTGTCGCGAACGAAAGGGAGG	0.6	CCA	12
gene:SM_b20808_A	CATGAAAAGTGCATAGCACAGGG	0.4	CCA	36
gene:SM_b20808_A	GAAAAGTGCATAGCACAGGGCGG	0.5	CCA	36
gene:SM_b20808_A	CTTGCCGACTTCTCCAATATCGG	0.45	CCA	41
gene:SM_b20808_A	CGAAATTCCATTGAACAGGTAGG	0.4	CCA	98
gene:SM_b20808_A	AATTCCATTGAACAGGTAGGCGG	0.4	CCA	98
kpsF1_A	TCGCTCATCGGACTGCCGATCGG	0.6	CCA	33
gene:SM_b20810_A	CCGCATCCGCCAAAACCCGCCGG	0.7	CCA	11
gene:SM_b20810_A	CGCATCCGCCAAAACCCGCCGGG	0.7	CCA	11
gene:SM_b20810_A	AGCGGCTCGTGCAAGAGCTTCGG	0.6	CCA	15
gene:SM_b20810_A	GTCCGGGAGGGTACGACGCGAGG	0.75	CCA	22
gene:SM_b20810_A	TCCGGGAGGGTACGACGCGAGGG	0.7	CCA	22
gene:SM_b20810_A	ACCTTTGGGGAATACCTTCCAGG	0.5	CCA	45
gene:SM_b20810_A	GGCCAGCACGCCATACCGCGCGG	0.75	CCA	50
gene:SM_b20810_A	GCCAGCACGCCATACCGCGCGGG	0.75	CCA	50
gene:SM_b20810_A	GTGCCTATGTGCGAATTTGAAGG	0.45	CCA	76
gene:SM_b20810_A	TATGTGCGAATTTGAAGGCAAGG	0.4	CCA	76
gene:SM_b20812_A	GATCGTTCGCCCTCGTAGATAGG	0.55	CCA	62
gene:SM_b20812_A	CCTCCAGCGGATGTGGACTTCGG	0.6	CCA	84
gene:SM_b20812_A	CTCCAGCGGATGTGGACTTCGGG	0.6	CCA	84
gene:SM_b20813_A	CTTGTCGGCATTAACGACGGTGG	0.55	CCA	9
gene:SM_b20813_A	GTAAGCCTGTTGTGAGACATAGG	0.45	CCA	29
gene:SM_b20814_A	CCTTGGGTTCGCCTTCGCTCTGG	0.65	CCA	17
gene:SM_b20814_A	CGAGAAGCTCGGCCGGGTATCGG	0.65	CCA	45
gene:SM_b20814_A	ACGCCGGCTGAGAGCGACACCGG	0.7	CCA	67
gene:SM_b20814_A	ACGCCGGCTGAGAGCGACACCGG	0.7	CCA	66
gene:SM_b20815_A	CGTTCCGTTTGCCGGTTGTTCGG	0.55	CCA	5
gene:SM_b20815_A	CCGTTTGCCGGTTGTTCGGTTGG	0.6	CCA	5
gene:SM_b20815_A	CGGTTGTTCGGTTGGTGCGTCGG	0.6	CCA	5
gene:SM_b20816_A	CGAAAGCGGGACGGTTTGGCCGG	0.65	CCA	7
gene:SM_b20816_A	CGACGCTGAAATTTCGCCAAGGG	0.5	CCA	22
gene:SM_b20817_A	GATATAGCCTTCGCGCACGCCGG	0.6	CCA	53
mocD_A	CGGCAGGTCGTGCTTGATCATGG	0.6	CCA	16
mocD_A	AGCGCGTGATAGGGCACCATCGG	0.6	CCA	20
mocD_A	GCGCGTGATAGGGCACCATCGGG	0.65	CCA	20
mocD_A	AGGGCACCATCGGGAACATGTGG	0.6	CCA	22
mocD_A	AGGGCACCATCGGGAACATGTGG	0.6	CCA	21
mocD_A	CTGGATTCATGTAGACCGTGCGG	0.5	CCA	27
mocD_A	GGTCGGTCACGTTGTCGGCAAGG	0.65	CCA	31
mocD_A	TGCCAAGCGCCGTAAAGCCGCGG	0.65	CCA	36
mocD_A	AAGCGCCGTAAAGCCGCGGCAGG	0.7	CCA	36
mocD_A	CGGCAGGCCGATGAGCACCAAGG	0.7	CCA	37
mocD_A	CTGCTCCATTTCCGGAATGAAGG	0.5	CCA	48
mocD_A	CGGAATGAAGGTCTTCTCCGCGG	0.55	CCA	48
mocD_A	AGAACCAGGCGGATGAGATCCGG	0.55	CCA	58
mocD_A	ACCAGGCGGATGAGATCCGGCGG	0.65	CCA	58
mocD_A	GAGATCCGGCGGCCGCATGACGG	0.7	CCA	58
mocD_A	ATTGCGCATGATCATGAAACAGG	0.4	CCA	67
mocD_A	GGAACCGTAAAGGACGCCATAGG	0.55	CCA	77
mocF_A	TACTCCATCCGAGAGCGTGACGG	0.55	CCA	78
gene:SM_b20821_A	CCTCTTCCAGCGCCTTGGTCTGG	0.65	CCA	47
gene:SM_b20821_A	GCCAACGGCGCGAAAGCCGCCGG	0.75	CCA	54
gene:SM_b20821_A	GCGAAAGCCGCCGGTCCAGGTGG	0.75	CCA	54
rkpZ2_A	AACGCCTGCTCGATCTCAATTGG	0.5	CCA	7
rkpZ2_A	ACGCCTGCTCGATCTCAATTGGG	0.5	CCA	7
rkpZ2_A	CGCCTGCTCGATCTCAATTGGGG	0.55	CCA	7
rkpZ2_A	CTCGATCTCAATTGGGGCCTTGG	0.55	CCA	7
rkpZ2_A	GGGATACAGTATATAGGCGGCGG	0.5	CCA	11
rkpZ2_A	TTGATTCGGCTGCCGATCGTCGG	0.55	CCA	17
gene:SM_b20824_A	AGTAGTGCCCTTTACCGTTACGG	0.45	CCA	8
gene:SM_b20825_A	CGTCACCCCACGCGATATAAAGG	0.55	CCA	40
gene:SM_b20825_A	CCACCCCGGAACTGAATAAAAGG	0.5	CCA	86
gene:SM_b20826_A	GTTCCGCCAGCAATTCTGCGCGG	0.6	CCA	23
gene:SM_b20827_A	TGCTGTCGAACCGGTTGGGGTGG	0.65	CCA	22
gene:SM_b20827_A	CCGGTTGGGGTGGAAGAACTCGG	0.6	CCA	22
gene:SM_b21663_A	CGCGCTGGCTACCATGATCGCGG	0.65	CCA	17
gene:SM_b21663_A	CCCGGCCATGATCGCGCCACCGG	0.75	CCA	28
gene:SM_b21663_A	TCTTGGCGTTCGTGAGCGATCGG	0.55	CCA	92
gene:SM_b20829_A	CGAATTGTTCAAGCCATTTCCGG	0.4	CCA	27
gene:SM_b20829_A	CTCTGTACTCTTCGAAATTCTGG	0.4	CCA	59
gene:SM_b20829_A	GAACTGGTCTACAACCGTTCCGG	0.5	CCA	61
gene:SM_b20829_A	CGCCGAGCCGTTGATTGTATCGG	0.55	CCA	73
kpsT_A	AAAATTTGCGTCACCAACGGCGG	0.45	CCA	32
rkpZ1_A	CCCTGAAGTCTTCGACATCGCGG	0.55	CCA	8
rkpZ1_A	TCGCGCACACCGACATTCATCGG	0.55	CCA	88
rkpZ1_A	CGCGCACACCGACATTCATCGGG	0.6	CCA	88
gene:SM_b20835_A	GATCCTCGGCGAGGCCGCGAAGG	0.75	CCA	26
gene:SM_b20836_A	AAGAAGTGTCAACTTAGCCTCGG	0.4	CCA	42
gene:SM_b20836_A	AGAAGTGTCAACTTAGCCTCGGG	0.45	CCA	42
gene:SM_b20840_A	TTCCTCGTTGTAGCGGCGGGTGG	0.65	CCA	61
gene:SM_b20840_A	CGTTGTAGCGGCGGGTGGTCAGG	0.7	CCA	61
gene:SM_b20840_A	GGCGGGTGGTCAGGTTGAACTGG	0.65	CCA	63
gene:SM_b20840_A	GGTGGTCAGGTTGAACTGGTTGG	0.55	CCA	63
gene:SM_b20841_A	ACCTCAATTGTGGACACGAGCGG	0.5	CCA	2
gene:SM_b20841_A	ACCCGGCGTTGCGATGTCTGCGG	0.65	CCA	54
gene:SM_b20841_A	CGCAATGATTGCCGGGCATCCGG	0.6	CCA	58
gene:SM_b20841_A	TCGATCCTGAGCTGTTGGCGTGG	0.6	CCA	89
gene:SM_b20841_A	GTAGTCGGGCATTTCGCCAGCGG	0.6	CCA	93
gene:SM_b20841_A	GTAGTCGGGCATTTCGCCAGCGG	0.6	CCA	93
gene:SM_b22007_A	CAGAACCATCAGTCTGACATTGG	0.45	CCA	45
gene:SM_b20842_A	GATAATTCTTCACCTCGGTCCGG	0.45	CCA	6
gene:SM_b20842_A	TCTTCACCTCGGTCCGGATACGG	0.55	CCA	6
gene:SM_b20842_A	CATGCAAAGACGCGCACATTTGG	0.5	CCA	20
gene:SM_b20842_A	CAAAGACGCGCACATTTGGCAGG	0.55	CCA	20
gene:SM_b20842_A	TGCAGTTCAGCCATTTGGGCGGG	0.55	CCA	42
gene:SM_b20842_A	CATTTGGGCGGGCATCTGAAAGG	0.55	CCA	42
gene:SM_b20842_A	ATGTACGCCGCAACGACTTCAGG	0.55	CCA	51
gene:SM_b20842_A	CCCCAGCGGTAGATGTCGTATGG	0.6	CCA	83
algI_A	GCTGCCCCTTATCTGCGCCTCGG	0.65	CCA	29
algI_A	ATCCATCACCGCCCCGGCGCCGG	0.75	CCA	57
algI_A	GTCGAAACTGATGAACTTCCTGG	0.45	CCA	64
algI_A	AAATACCGACGATATGCCGTAGG	0.45	CCA	94
algI_A	AATACCGACGATATGCCGTAGGG	0.45	CCA	94
gene:SM_b21015_A	CCAAGCACCAGAACCACTCGTGG	0.6	CCA	17
gene:SM_b21015_A	AGCGCTTCGACGGACGGGTTCGG	0.65	CCA	73
gene:SM_b21016_A	CGCCTTGGCAGCTTCCGCCCAGG	0.75	CCA	50
gene:SM_b21017_A	CTCCTGAAGTGACGGCCACCCGG	0.65	CCA	3
gene:SM_b21019_A	CTGCCGCTCGGCGATTTCAAGGG	0.6	CCA	71
gene:SM_b21019_A	CCGCTCGGCGATTTCAAGGGCGG	0.65	CCA	71
gene:SM_b21021_A	AGTCCTCGAGCTCGATGAGGCGG	0.6	CCA	3
gene:SM_b21021_A	GAGCGCCATTTCGAGCAAGTTGG	0.55	CCA	39
gene:SM_b21021_A	TTCGAGCAAGTTGGCGACGGCGG	0.6	CCA	39
gene:SM_b21021_A	GACATAAGTGCCGACGCCGCCGG	0.65	CCA	52
gene:SM_b21022_A	GAGCTGTCGCTGCAGCGCGTAGG	0.7	CCA	7
gene:SM_b21022_A	GAGCTGTCGCTGCAGCGCGTAGG	0.7	CCA	7
gene:SM_b21022_A	CCACGGGCGTTACGACCGGAAGG	0.7	CCA	19
gene:SM_b21022_A	GGGCGTTACGACCGGAAGGCCGG	0.7	CCA	19
gene:SM_b21022_A	GATCGCCGCATTCTCCTGAAGGG	0.55	CCA	27
gene:SM_b21022_A	AAGGTTCAGAAGCGAAGGCGCGG	0.55	CCA	31
gene:SM_b21022_A	GTAAGCGCCCACCGGCACCCCGG	0.75	CCA	37
gene:SM_b21022_A	CCAGAAGGTCCCCCCGAGCACGG	0.7	CCA	51
gene:SM_b21022_A	TAGCCGCCTTCTCGGTGACGCGG	0.65	CCA	59
gene:SM_b21022_A	AGGATCGCTCGCGATAACGCCGG	0.6	CCA	68
gene:SM_b21022_A	CAAGTCGCGCACCTCGCTTACGG	0.6	CCA	80
gene:SM_b21022_A	CGTGCTGGGCGCTGGCGATCTGG	0.75	CCA	95
gene:SM_b21025_A	GCCGCCAATGCGGCATGTTGTGG	0.65	CCA	85
gene:SM_b21027_A	CGAGGCACGAGAAGTTCGCGCGG	0.65	CCA	6
gene:SM_b21027_A	GAGGCACGAGAAGTTCGCGCGGG	0.65	CCA	6
gene:SM_b21027_A	TGCGTCCGCGGGGTATAAGCCGG	0.65	CCA	14
gene:SM_b21027_A	CCGCGGGGTATAAGCCGGACAGG	0.7	CCA	14
gene:SM_b21029_A	CTCCACCGTCTTAGCCGCACCGG	0.65	CCA	11
gene:SM_b21029_A	TCTTAGCCGCACCGGAGTACTGG	0.6	CCA	11
gene:SM_b21029_A	GCTTTGGGTTTAGCCCGAATAGG	0.5	CCA	70
gene:SM_b21032_A	TCGAGCACAACGATTGGCACCGG	0.55	CCA	39
gene:SM_b21032_A	AGCACAACGATTGGCACCGGCGG	0.6	CCA	39
gene:SM_b21032_A	GCCGGCTCCGCTTCGACCCTTGG	0.75	CCA	92
gene:SM_b21032_A	TCCGCTTCGACCCTTGGCACCGG	0.65	CCA	92
gene:SM_b21034_A	AACCGTCCTGGATGACGAAAAGG	0.5	CCA	96
gene:SM_b21034_A	TCCTGGATGACGAAAAGGCCAGG	0.55	CCA	96
gene:SM_b21036_A	GGTCATGGCGGCATGAAGTTTGG	0.55	CCA	30
gene:SM_b21036_A	GGTCATGGCGGCATGAAGTTTGG	0.55	CCA	29
gene:SM_b21036_A	CATGGCGGCATGAAGTTTGGCGG	0.55	CCA	30
gene:SM_b21036_A	CATGGCGGCATGAAGTTTGGCGG	0.55	CCA	29
gene:SM_b21036_A	TGTTGCCAGACCACGAGCGCGGG	0.65	CCA	75
gene:SM_b21037_A	CTTCCCGAAGTTCAACGCACCGG	0.55	CCA	16
gene:SM_b21037_A	GCAGACCATTCGGAAAGACCTGG	0.55	CCA	38
gene:SM_b21037_A	CAGACCATTCGGAAAGACCTGGG	0.5	CCA	38
gene:SM_b21037_A	ATTCGGAAAGACCTGGGCGGCGG	0.6	CCA	38
gene:SM_b21037_A	GATCGTGTAGACGACATCGTCGG	0.5	CCA	80
gene:SM_b21037_A	GACGACATCGTCGGCGTCAAAGG	0.6	CCA	80
gene:SM_b21037_A	AGATCAGAAATGCGGAAAGCAGG	0.45	CCA	98
gene:SM_b21038_A	CGTTTCCACCACCACGGCAAAGG	0.6	CCA	20
gene:SM_b21038_A	CAGCATCATCGCCAGCCAGAAGG	0.6	CCA	56
gene:SM_b21038_A	ATCATCGCCAGCCAGAAGGAAGG	0.55	CCA	56
gene:SM_b21038_A	TCATCGCCAGCCAGAAGGAAGGG	0.55	CCA	56
gene:SM_b21038_A	CGACACGCTCGCCTTGACCATGG	0.65	CCA	58
gene:SM_b21038_A	AAGACCGAGCGCGATCGTTGCGG	0.6	CCA	84
gene:SM_b21039_A	CGCGATCAAGGGTGCAGCGATGG	0.65	CCA	88
gene:SM_b21040_A	GATCGAGGATGGCGGTCGTGCGG	0.65	CCA	57
gene:SM_b21041_A	CTCGTCGCCTCCGATGACGACGG	0.65	CCA	14
gene:SM_b21041_A	TCGGCAGCATACATGAAATCCGG	0.45	CCA	65
gene:SM_b21041_A	AGCATACATGAAATCCGGACCGG	0.45	CCA	65
gene:SM_b21041_A	ACGGGCCGAGGTCGAAAGCATGG	0.65	CCA	80
gene:SM_b21041_A	CATGGTTGTTCGAGAGCGAAAGG	0.5	CCA	81
gene:SM_b21041_A	ATGGTTGTTCGAGAGCGAAAGGG	0.45	CCA	81
pepT_A	CTGTGTCGAAATCCCGGATCAGG	0.55	CCA	32
pepT_A	TGTGTCGAAATCCCGGATCAGGG	0.5	CCA	32
pepT_A	GTCGAAATCCCGGATCAGGGCGG	0.6	CCA	32
pepT_A	GTTGTCCGCACCGAGCACGCTGG	0.7	CCA	65
gene:SM_b21043_A	CGTTCTTCGGGGCTTCGTTAAGG	0.55	CCA	64
gene:SM_b21043_A	TCTTCGGGGCTTCGTTAAGGCGG	0.55	CCA	64
gene:SM_b21043_A	CTTCGGGGCTTCGTTAAGGCGGG	0.6	CCA	64
gene:SM_b21044_A	CAGGTAACCGGAGCCGCGACGGG	0.7	CCA	6
gene:SM_b21044_A	CGCGACGGGAAATCCTGAGCGGG	0.65	CCA	6
gene:SM_b21044_A	GCTGTGCCGACGTGACGTAGCGG	0.65	CCA	12
gene:SM_b21044_A	CGTGACGTAGCGGTCGGGATCGG	0.65	CCA	12
gene:SM_b21044_A	TCGCAGGCAGAGGGCTCATGAGG	0.65	CCA	17
gene:SM_b21044_A	GAGGAAATGCAGGGCCCGATCGG	0.6	CCA	38
gene:SM_b21044_A	GGCGGGACTCGGATCGAGGCAGG	0.75	CCA	43
gene:SM_b21044_A	GGCTCGACCCAGGTCGCCTTGGG	0.7	CCA	51
gene:SM_b21044_A	GGTCGCCTTGGGCTTGTTGATGG	0.6	CCA	51
gene:SM_b21044_A	GGAGGTCGTAGCCGTCCAGATGG	0.65	CCA	75
gene:SM_b21044_A	CGTAGCCGTCCAGATGGAGCAGG	0.65	CCA	75
gene:SM_b21044_A	TCGCCTCAGTGCCTGAAAATCGG	0.5	CCA	78
gene:SM_b21044_A	CGCCTCAGTGCCTGAAAATCGGG	0.55	CCA	78
gene:SM_b21044_A	TGCCTGAAAATCGGGAAGCCCGG	0.55	CCA	78
gene:SM_b21695_A	AGAGCCCTTCGGCAGCAAGACGG	0.6	CCA	80
gene:SM_b21698_A	ACCATCGCCTCCACCGGACGTGG	0.7	CCA	25
exoI2_A	GCGCATCGACACCATGCAGGCGG	0.65	CCA	74
gene:SM_b21696_A	CGGTCGAGTTCGTCTTGTCCCGG	0.6	CCA	14
gene:SM_b21696_A	TCGAGTTCGTCTTGTCCCGGTGG	0.6	CCA	14
gene:SM_b21696_A	CTTAAGCGCCTCGTCTTCCTCGG	0.55	CCA	43
gene:SM_b21696_A	TGTGCGGCCGGGTACGAACCAGG	0.7	CCA	85
gene:SM_b21697_A	GCGCTTGCAACGCCGCTAAACGG	0.6	CCA	30
TRm10-1a_A	CGTCCTTCCGCTCTTCGATCAGG	0.6	CCA	44
TRm10-1a_A	GTCCTTCCGCTCTTCGATCAGGG	0.55	CCA	44
gene:SM_b21045_A	GTAATCAGCCAGAGTGGACAGGG	0.5	CCA	13
gene:SM_b21045_A	GAGAACTCAGCTCCACCTTGAGG	0.55	CCA	42
gene:SM_b21045_A	AGAACTCAGCTCCACCTTGAGGG	0.5	CCA	42
gene:SM_b21045_A	CAGCTCCACCTTGAGGGCTTCGG	0.6	CCA	42
gene:SM_b21045_A	GGGCTAACCACGCCTCCCTGTGG	0.7	CCA	54
gene:SM_b21045_A	GGCTAACCACGCCTCCCTGTGGG	0.65	CCA	54
gene:SM_b21045_A	AGCCTTCTTCGGAATGGAGACGG	0.5	CCA	84
gene:SM_b21045_A	CGACGTTTCTCAATTCGAAACGG	0.4	CCA	98
TRm10-1b-2_A	AGGAGTGAAGCGGGGTATCAAGG	0.55	CCA	15
TRm10-1b-2_A	TAGGCGCAAGGCGCCGGTGAAGG	0.7	CCA	83
gene:SM_b21047_A	CTGACCAGGCCTCCCATCTTAGG	0.6	CCA	34
gene:SM_b21047_A	CAGGCATCTTGAGAACTGAATGG	0.45	CCA	84
gene:SM_b21048_A	CCATCATAACCCCGCCAACTAGG	0.55	CCA	21
gene:SM_b21048_A	GGCTAGGCCGACATAGGCAACGG	0.6	CCA	45
gene:SM_b21048_A	GCATGGCGTAGCTGGCCGTGCGG	0.7	CCA	59
gene:SM_b21048_A	GGCGTAGCTGGCCGTGCGGATGG	0.75	CCA	59
gene:SM_b21048_A	CCAGAACAAAGTATCCGGTTTGG	0.45	CCA	72
gene:SM_b21048_A	CAGAACAAAGTATCCGGTTTGGG	0.4	CCA	72
gene:SM_b21049_A	TTGGTAGGGCTTGTCGTCGCAGG	0.6	CCA	64
wzx1_A	AACGATTGCGAACATGAGTGCGG	0.45	CCA	11
wzx1_A	GCTGCAATCCCAGTATCATGAGG	0.5	CCA	30
wzx1_A	ATCCCAGTATCATGAGGATCTGG	0.45	CCA	30
wzx1_A	CAGTATCATGAGGATCTGGACGG	0.45	CCA	30
wzx1_A	CGATCTTGTCCGGTTCGCGCTGG	0.65	CCA	40
wzx1_A	GTCCGGTTCGCGCTGGACTCTGG	0.7	CCA	40
wzx1_A	GGAACTCCCCCAAAAGGTCAAGG	0.55	CCA	45
wzx1_A	GAACTCCCCCAAAAGGTCAAGGG	0.5	CCA	45
wzx1_A	AACTCCCCCAAAAGGTCAAGGGG	0.5	CCA	45
wzx1_A	ACTCCCCCAAAAGGTCAAGGGGG	0.55	CCA	45
wzx1_A	CAAAAGGTCAAGGGGGCGACGGG	0.6	CCA	45
wzx1_A	CGCCGTTGGAACTGCCGCCAAGG	0.7	CCA	69
gene:SM_b21051_A	TGCGCAACTTCCAGTGAAGACGG	0.5	CCA	57
gene:SM_b21051_A	TTCCAGTGAAGACGGTTCGTCGG	0.5	CCA	57
gene:SM_b21053_A	TCCCACCACCGGAATTCCACAGG	0.6	CCA	20
gene:SM_b21053_A	CCTTGTGGGACACATTGCCAAGG	0.55	CCA	29
gene:SM_b21053_A	CCTTGTGGGACACATTGCCAAGG	0.55	CCA	28
gene:SM_b21053_A	GGGACACATTGCCAAGGAACCGG	0.55	CCA	29
gene:SM_b21053_A	AGCCCGATCGAATTCTGAACCGG	0.5	CCA	96
gene:SM_b21054_A	ACGCCAGCATGCCCGGAACGAGG	0.7	CCA	37
gene:SM_b21056_A	TAGGCCATCGCCATCGAGATCGG	0.55	CCA	26
gene:SM_b21056_A	GAAGACCGCCTTCGACGATCTGG	0.6	CCA	32
gene:SM_b21056_A	GTCGCCATCCATGTCGGCAAAGG	0.6	CCA	46
gene:SM_b21056_A	GGGCGGATGACCCGCCCAGTTGG	0.75	CCA	51
gene:SM_b21056_A	GACATCGGCAAGCACGCCATCGG	0.6	CCA	86
gene:SM_b21056_A	TTGTCGCGATGCTTACCGCAAGG	0.55	CCA	98
gene:SM_b21057_A	GGCCGCCATCTTTCGAGTAACGG	0.55	CCA	51
gene:SM_b21057_A	TTTCGGAGGAGGCACCGAGACGG	0.6	CCA	61
gene:SM_b21057_A	CAGCGCTTCGGACTCCCTCCTGG	0.7	CCA	66
gene:SM_b21057_A	CTCCTGGAGCGCAATTCTTCAGG	0.55	CCA	68
gene:SM_b21057_A	GACGCCGCATACGGCTATCGAGG	0.65	CCA	90
gene:SM_b21059_A	ATTGCCAGAAGGTTTCATGGCGG	0.45	CCA	20
gene:SM_b21059_A	TGAATGTGTCCGTAGCGCGCGGG	0.6	CCA	58
gene:SM_b21059_A	ATGTGTCCGTAGCGCGCGGGCGG	0.7	CCA	58
gene:SM_b21059_A	AGTCGATCAGGCGCTTGATGCGG	0.55	CCA	84
gene:SM_b21059_A	ACCGGTCTCGACGAGATCGACGG	0.6	CCA	93
gene:SM_b21059_A	GAGATCGACGGACCAGTCCGGGG	0.65	CCA	93
gene:SM_b21060_A	CGTAGGCCGTGGAAGCGCGCAGG	0.75	CCA	54
gene:SM_b21061_A	ACGAGAAGGCGATCGACAAGCGG	0.55	CCA	93
gene:SM_b21062_A	GGCGATCCGCAGTGAGTGCGCGG	0.7	CCA	41
gene:SM_b21062_A	CAGTGAGTGCGCGGTGAAATAGG	0.55	CCA	41
gene:SM_b21062_A	TGACGTGACGACAGGACACGAGG	0.6	CCA	57
gene:SM_b21062_A	TGACGACAGGACACGAGGTCCGG	0.6	CCA	57
gene:SM_b21062_A	GCCTGCCAGAGCCTCGACGAAGG	0.7	CCA	76
gene:SM_b21062_A	GCAGAGAATTCTCATAGCTTTGG	0.4	CCA	80
gene:SM_b21063_A	AGCGCCGTCAAACCATATGCCGG	0.55	CCA	14
gene:SM_b21063_A	AATGAAGGGTGTCTGGCGCTAGG	0.55	CCA	22
gene:SM_b21063_A	GGGTGTCTGGCGCTAGGCTTCGG	0.65	CCA	22
gene:SM_b21063_A	CTTCTGCCCCCTGCTCTACTCGG	0.6	CCA	25
gene:SM_b21063_A	TTGTGCTGCGTGCCCACCAGAGG	0.65	CCA	73
gene:SM_b21064_A	CCCACGCGCAAAATTCGCAGCGG	0.6	CCA	17
gene:SM_b21064_A	ACGCGCAAAATTCGCAGCGGCGG	0.6	CCA	17
gene:SM_b21064_A	AATTCGCAGCGGCGGATCGTCGG	0.6	CCA	17
gene:SM_b21064_A	GCTCTCCATCGAAGGGAATGCGG	0.55	CCA	35
gene:SM_b21064_A	CTCCATCGAAGGGAATGCGGAGG	0.6	CCA	35
gene:SM_b21064_A	CATCGAAGGGAATGCGGAGGCGG	0.6	CCA	35
gene:SM_b21064_A	GAAGGGAATGCGGAGGCGGAAGG	0.65	CCA	35
gene:SM_b21064_A	CCAGATAAACCGTGAACGTGAGG	0.5	CCA	62
gene:SM_b21064_A	TACAATGTTCTGTTCGGATGGGG	0.4	CCA	90
gene:SM_b21065_A	ACAAAATACGTTAGGGGCACCGG	0.45	CCA	14
gene:SM_b21065_A	GGGCACCGGTGTTCTGCGCCAGG	0.75	CCA	14
gene:SM_b21065_A	GTATGAGAAGTGACTGTCCCAGG	0.5	CCA	59
gene:SM_b21065_A	GAAGTGACTGTCCCAGGACAAGG	0.55	CCA	59
gene:SM_b21065_A	AGGACAAGGCTGGTTGAAATAGG	0.45	CCA	61
gene:SM_b21066_A	GATTCGAGCCTGATGCGTCCTGG	0.6	CCA	28
gene:SM_b21067_A	GAGCGGAGGAACTCCCGTACAGG	0.65	CCA	55
gene:SM_b21067_A	GAACGTGTCCGAAAAATGTTGGG	0.4	CCA	79
gene:SM_b21068_A	ACTCTGGTAGTTGTAGCGGAGGG	0.5	CCA	31
gene:SM_b21068_A	CGTAATTCTGATCAGTGACCAGG	0.45	CCA	94
gene:SM_b21068_A	ATCAGTGACCAGGACAATCGCGG	0.5	CCA	95
gene:SM_b21068_A	ATCAGTGACCAGGACAATCGCGG	0.5	CCA	94
gene:SM_b21068_A	CAGGACAATCGCGGCGCTCCCGG	0.7	CCA	95
gene:SM_b21068_A	GACAATCGCGGCGCTCCCGGAGG	0.75	CCA	95
gene:SM_b21069_A	CGGCCCTGTCGTACAGAGAGGGG	0.65	CCA	26
gene:SM_b21069_A	CTGTCGTACAGAGAGGGGTTCGG	0.55	CCA	26
gene:SM_b21069_A	GAGAATGACTTCCCTTGCCGCGG	0.55	CCA	32
gene:SM_b21069_A	TCGCTGCGTTGGCTACCGAGGGG	0.65	CCA	48
gene:SM_b21069_A	CGCTGCGTTGGCTACCGAGGGGG	0.7	CCA	48
gene:SM_b21069_A	GCGGATTTGCGGGTCAACGGCGG	0.65	CCA	62
gene:SM_b21071_A	TCAGTTGAGGAAGTTCATCAAGG	0.4	CCA	45
gene:SM_b21071_A	TTGAGGAAGTTCATCAAGGCTGG	0.45	CCA	45
gene:SM_b21071_A	GAGCCGTCGACGCGACTGCGAGG	0.75	CCA	89
gene:SM_b21071_A	TGCGAGGTCCAAGCCTCTCTTGG	0.6	CCA	91
gene:SM_b21072_A	CTATCGCCAATGTCGATCGAAGG	0.5	CCA	4
exoF2_A	GCCATTTGTCGTGCGCACGATGG	0.6	CCA	15
gene:SM_b21074_A	GCTGATACGACCACCTCGTCCGG	0.6	CCA	88
gene:SM_b21075_A	GATGAATTCAAGTTCGTCGAGGG	0.4	CCA	45
gene:SM_b21076_A	CCTCCCCAAAGCAGGTAGTAAGG	0.55	CCA	66
gene:SM_b21076_A	CCAAAGCAGGTAGTAAGGTGCGG	0.5	CCA	66
gene:SM_b21076_A	GCGCGTTGAGATCGCTCTGAGGG	0.6	CCA	84
gene:SM_b21077_A	TTAGACCCGGTGAAGGTCGCAGG	0.6	CCA	23
gene:SM_b21078_A	GACTGTCTTCGTTACAAAGTCGG	0.4	CCA	11
gene:SM_b21078_A	TGTCTTCGTTACAAAGTCGGCGG	0.45	CCA	11
gene:SM_b21078_A	CACTGATGCGGCCCAGCAGTCGG	0.65	CCA	30
gene:SM_b21078_A	TGATGCGGCCCAGCAGTCGGAGG	0.7	CCA	30
gene:SM_b21078_A	ACCGAGAAAGTCACCGTTGATGG	0.5	CCA	89
gene:SM_b21079_A	CCGCAAGATCATATTGGGTTAGG	0.45	CCA	26
gene:SM_b21079_A	CGCAAGATCATATTGGGTTAGGG	0.4	CCA	26
gene:SM_b21079_A	GCAAGATCATATTGGGTTAGGGG	0.4	CCA	26
gene:SM_b21079_A	CAAGATCATATTGGGTTAGGGGG	0.4	CCA	26
gene:SM_b21080_A	TGCGTGAACATCCCCGCCATAGG	0.6	CCA	30
manB_A	GACGACAAGCTCCGGCTTGTTGG	0.6	CCA	9
manB_A	GACAAGCTCCGGCTTGTTGGAGG	0.6	CCA	9
manB_A	GACAAGCTCCGGCTTGTTGGAGG	0.6	CCA	9
manB_A	AAACTCATAGGCTCCGCCGCCGG	0.6	CCA	66
manB_A	CATAGGCTCCGCCGCCGGTCAGG	0.75	CCA	66
manB_A	CCAAGCCGATGTCCCTGACCCGG	0.65	CCA	80
manB_A	CAAGCCGATGTCCCTGACCCGGG	0.65	CCA	80
manC/manA_A	TCTGCGGCATTAATGCTTTGAGG	0.45	CCA	3
manC/manA_A	CGCGCCGTAAGCCAGTCCTGTGG	0.7	CCA	17
manC/manA_A	CCGCAGAGCGTCTGGATTGCCGG	0.65	CCA	36
manC/manA_A	GAGCGTCTGGATTGCCGGCTTGG	0.65	CCA	36
manC/manA_A	GGGCTTCGTGGAAGCCGCCATGG	0.7	CCA	49
manC/manA_A	ACCTCCTGGCTCTTAGCGACTGG	0.6	CCA	57
manC/manA_A	CTTAGCGACTGGCGCCACGAAGG	0.65	CCA	57
manC/manA_A	TGACCGAGAGCAGCCGACCCTGG	0.7	CCA	60
manC/manA_A	GGCGTTCCAGAAAAAGGTTCCGG	0.5	CCA	75
manC/manA_A	GCCCAGGCTTCTCAACAAAGCGG	0.55	CCA	78
manC/manA_A	CCCAGGCTTCTCAACAAAGCGGG	0.55	CCA	78
manC/manA_A	CTAGGACCAGTCCGTCGCCGTGG	0.7	CCA	87
manC/manA_A	TAGGACCAGTCCGTCGCCGTGGG	0.65	CCA	87
manC/manA_A	CCGCCAAATCGATGCCGGCCAGG	0.7	CCA	91
gene:SM_b21083_A	GGCTCTGCCGCAATCGCCAAAGG	0.65	CCA	39
gene:SM_b21084_A	CCGGAAGATCACCGTCACCCCGG	0.65	CCA	66
gene:SM_b21084_A	TGCCCACAGCGGAAGTCCACCGG	0.65	CCA	87
gene:SM_b21085_A	ACCCGTCCTGCCCATCCAATCGG	0.6	CCA	56
gene:SM_b21085_A	GACGACGCCCGTTCGACCCTTGG	0.7	CCA	67
gene:SM_b21085_A	ACGACGCCCGTTCGACCCTTGGG	0.65	CCA	67
gene:SM_b21085_A	CGACGCCCGTTCGACCCTTGGGG	0.7	CCA	67
gene:SM_b21085_A	GCCCGTTCGACCCTTGGGGCAGG	0.75	CCA	67
gene:SM_b21085_A	CTCGACCAGTTCCTTCAGCTCGG	0.55	CCA	91
gene:SM_b21085_A	ACCACCTCGGGCGGAAGGTTCGG	0.65	CCA	98
traA2_A	GCGAACTCTCGGGCGATGCGCGG	0.7	CCA	6
traA2_A	TACTTCTAGTTTCGGCATCGAGG	0.45	CCA	9
traA2_A	ACTTCTAGTTTCGGCATCGAGGG	0.45	CCA	9
traA2_A	AGTTTCGGCATCGAGGGCACTGG	0.6	CCA	9
traA2_A	ATGATAAAGCCCGCGCCGTCTGG	0.6	CCA	39
traA2_A	ATGGCGGGTCATCGCCACATAGG	0.6	CCA	51
traA2_A	AATGCGGCCCTGCTGCGCATAGG	0.65	CCA	63
[truncated: 2,762 more rows]
